# Supplementary material for: The anticancer natural product ophiobolin A induces cytotoxicity by covalent modification of phosphatidylethanolamine
Source: eLife. 2016 Jul 12;5:e14601. doi: 10.7554/eLife.14601 (PMC4942256; doi:10.7554/eLife.14601)
Supplement: Figure 1—source data 1. — DOI: http://dx.doi.org/10.7554/eLife.14601.004 [file elife-14601-fig1-data1.xlsx]

## Sheet: OPA 388nM
'TP73'	11	660	81339	1	3569128	2	1315	0.0370423	1.4313			Col 1	Gene name
'PEX14'	25	2219	155811	1	10535002	2	4857	0.134414	0.871556			Col 2	Number of inactivating retroviral insertions in control library
'MTHFR'	1	1	20374	1	11845786	1	162	0.0469975	1.32793			Col 3	Total number of sequencing reads in control library
'CDC42'	4	553	40316	1	22379119	1	2437	0.113389	0.945429			Col 4	Size of gene (bp)
'RUNX3'	4	184	65499	1	25226002	1	1437	0.113389	0.945429			Col 5	Chromosome
'TMEM57'	3	30	69309	1	25757387	1	92	0.0917885	1.03721			Col 6	Chromosome position
'NUDC'	1	1	24664	1	27248223	2	3775	0.00166807	2.77779			Col 7	Number of inactivating retroviral insertions
'WDTC1'	1	21	74102	1	27561006	1	40	0.0469975	1.32793			Col 8	Total number of sequencing reads
'PTP4A2'	2	258	30196	1	32373792	1	72	0.0696623	1.157			Col 9	Calculated p-value
'CAP1'	22	4273	32069	1	40506254	1	272	0.4252	0.371407			Col 10	-LOG10 Calculated p-value
'HIVEP3'	13	4466	408812	1	41975684	1	1096	0.286103	0.543478
'CCDC30'	1	146	119776	1	43000559	1	28	0.0469975	1.32793
'ST3GAL3'	25	1951	223613	1	44173217	1	179	0.465265	0.3323
'C1orf228'	16	46597	50870	1	45140393	1	17	0.335852	0.473853
'TOE1'	5	1214	4308	1	45805341	1	1127	0.134476	0.871354
'LRP8'	2	3	82610	1	53711211	1	5579	0.0696623	1.157
'USP24'	2	79	149007	1	55532032	1	8952	0.0696623	1.157
'LEPR'	6	262	216929	1	65886247	1	1197	0.155063	0.809492
'NEGR1'	63	6095	879652	1	71868625	2	204	0.459685	0.33754
'LRRC8C'	12	1857	86450	1	90098643	1	236	0.268706	0.570723
'FNBP1L'	5	49	106529	1	93913687	1	9695	0.134476	0.871354
'ADORA3'	33	3080	80627	1	112025970	1	1155	0.558985	0.2526
'PDE4DIP'	8	1965	224652	1	144851427	1	402	0.19478	0.710456
'SETDB1'	2	373	38406	1	150898814	1	1177	0.0696623	1.157
'CDC42SE1'	2	24	8677	1	151023448	1	240	0.0696623	1.157
'C1orf43'	13	2067	14091	1	154179182	1	18	0.286103	0.543478
'LOC645676'	7	279	1961	1	155531771	1	57	0.17516	0.756565
'ARHGEF2'	17	1630	31707	1	155916629	1	500	0.351653	0.453886
'LMNA'	7	458	25418	1	156084460	1	13	0.17516	0.756565
'IFI16'	8	202	45262	1	158979681	2	654	0.0223983	1.64979
'DCAF8'	2	18	46846	1	160185504	1	2797	0.0696623	1.157
'CD84'	28	24016	38422	1	160510884	2	16368	0.159211	0.798027
'ADAMTS4'	0	0	9307	1	161159538	1	294	0.0237812	1.62377
'MPZ'	2	72	5236	1	161274526	1	2293	0.0696623	1.157
'SELL'	12	17664	21038	1	169659805	1	3068	0.268706	0.570723
'ZBTB37'	13	239	18282	1	173837492	1	25	0.286103	0.543478
'ADIPOR1'	0	0	17738	1	202909962	1	223	0.0237812	1.62377
'RASSF5'	13	1784	81737	1	206680878	1	1010	0.286103	0.543478
'FAIM3'	1	2	19960	1	207076632	1	5520	0.0469975	1.32793
'LAMB3'	0	0	37601	1	209788219	1	541	0.0237812	1.62377
'GALNT2'	54	9998	214920	1	230202955	1	1798	0.734114	0.134237
'SMYD3'	109	11507	758003	1	245912641	2	856	0.744332	0.128233
'SCCPDH'	5	55993	44060	1	246887377	1	14	0.134476	0.871354
'ZNF692'	4	101	9112	1	249144203	1	2421	0.113389	0.945429
'LOC386597'	5	3614	6407	2	7052406	1	4778	0.134476	0.871354
'FAM49A'	27	1622	116403	2	16730731	1	537	0.490412	0.309439
'ATAD2B'	4	6	178394	2	23971540	1	1163	0.113389	0.945429
'KIF3C'	2	16	55989	2	26149454	1	18117	0.0696623	1.157
'HADHB'	1	34	45717	2	26467615	1	125	0.0469975	1.32793
'EPT1'	3	25	49806	2	26568953	5	13339	3.97118e-07	6.40108
'EMILIN1'	16	24499	7829	2	27301434	1	5746	0.335852	0.473853
'RBKS'	16	388	108958	2	28004265	1	780	0.335852	0.473853
'TTC27'	1	1	192988	2	32853128	1	29	0.0469975	1.32793
'PREPL'	0	0	44252	2	44544749	1	94	0.0237812	1.62377
'FLJ30838'	77	8094	543013	2	58747887	1	215	0.847288	0.071969
'SERTAD2'	12	1189	22291	2	64858755	1	2962	0.268706	0.570723
'AAK1'	2	2	185851	2	69685126	1	400	0.0696623	1.157
'PCBP1'	7	1615	1748	2	70314584	2	5143	0.0182025	1.73987
'LOC100133985'	12	1018	1280	2	70351168	1	8790	0.268706	0.570723
'TIA1'	11	2040	39203	2	70436576	1	10	0.250886	0.600524
'SLC9A2'	0	0	91642	2	103236165	1	115	0.0237812	1.62377
'TGFBRAP1'	3	25	62607	2	105883541	1	1690	0.0917885	1.03721
'LIMS1'	3	11	96121	2	109204766	1	1188	0.0917885	1.03721
'Gene SEPT10'	2	869	71406	2	110300377	1	259	0.0696623	1.157
'LOC541471'	10	1220	128102	2	112124590	2	15	0.031837	1.49707
'FAM128B'	0	0	8799	2	130939500	1	329	0.0237812	1.62377
'ZRANB3'	10	12306	331231	2	135957575	1	625	0.232632	0.633331
'ZEB2'	16	1536	136017	2	145141941	1	2244	0.335852	0.473853
'DKFZp686O1327'	18	7835	408756	2	145425533	1	12	0.367078	0.435241
'BAZ2B'	13	119	297568	2	160175491	3	4587	0.00595647	2.22501
'SLC4A10'	1	26968	360941	2	162480844	1	9546	0.0469975	1.32793
'SCN9A'	3	8	180794	2	167051703	1	673	0.0917885	1.03721
'BBS5'	1	4	27159	2	170336005	1	101	0.0469975	1.32793
'C2orf77'	10	2387	48997	2	170501934	2	514	0.031837	1.49707
'WIPF1'	46	13272	123325	2	175424302	2	1386	0.316769	0.499257
'PDE11A'	0	0	485088	2	178487978	1	268	0.0237812	1.62377
'TMEFF2'	0	0	244896	2	192814748	1	249	0.0237812	1.62377
'ANKRD44'	15	3724	203513	2	197859249	1	3740	0.319666	0.495304
'NRP2'	0	0	115633	2	206547223	1	293	0.0237812	1.62377
'KLF7'	10	2894	85086	2	207945528	2	2566	0.031837	1.49707
'NHEJ1'	0	0	85537	2	219940050	1	301	0.0237812	1.62377
'ITPR1'	46	4433	354491	3	4535031	1	7438	0.677576	0.169042
'OGG1'	4	1839	16725	3	9791627	1	17	0.113389	0.945429
'RFTN1'	1	39	197870	3	16357352	1	181	0.0469975	1.32793
'TBC1D5'	17	2037	585586	3	17198654	2	5150	0.0739932	1.13081
'THRB'	1	7	377667	3	24158646	1	150	0.0469975	1.32793
'TGFBR2'	15	693	87638	3	30647993	1	169	0.319666	0.495304
'VILL'	6	58	13598	3	38035077	1	800	0.155063	0.809492
'PFKFB4'	1	2031	39102	3	48555125	1	36	0.0469975	1.32793
'CCDC71'	4	1436	3817	3	49199968	1	55	0.113389	0.945429
'HYAL3'	4	11	6638	3	50330261	1	1573	0.113389	0.945429
'DOCK3'	9	502	708957	3	50712671	1	2689	0.213933	0.669722
'FOXP1'	71	42794	628404	3	71004736	2	416	0.520775	0.28335
'MINA'	2	16	30635	3	97660660	1	13	0.0696623	1.157
'ST3GAL6'	18	1434	61663	3	98451571	2	10220	0.0809591	1.09173
'C3orf26'	37	1772	360799	3	99536677	3	7283	0.069237	1.15966
'SENP7'	1	1	188966	3	101043119	1	223	0.0469975	1.32793
'LOC100009676'	2	291	2782	3	101395273	1	68	0.0696623	1.157
'LSAMP'	15	3951	643175	3	115521210	1	2986	0.319666	0.495304
'CD86'	22	9951	65762	3	121774220	1	252	0.4252	0.371407
'KALRN'	12	1575	626478	3	123813557	2	143	0.0425475	1.37113
'MCM2'	9	266	24022	3	127317252	1	220	0.213933	0.669722
'CNBP'	2	91	16152	3	128886658	1	637	0.0696623	1.157
'C3orf58'	2	3	20570	3	143690639	1	951	0.0696623	1.157
'TSC22D2'	4	293	50826	3	150126787	2	5146	0.00795223	2.09951
'SUCNR1'	11	270	8446	3	151591430	1	371	0.250886	0.600524
'PLCH1'	39	4559	224327	3	155197670	1	7870	0.618339	0.208773
'RSRC1'	3	595	434683	3	157827891	1	122	0.0917885	1.03721
'MCF2L2'	10	1702	250025	3	182895830	1	19	0.232632	0.633331
'ALG3'	6	488	7197	3	183960116	1	110	0.155063	0.809492
'C3orf21'	49	4876	202881	3	194789014	1	10143	0.700063	0.154863
'ZNF718'	13	251	103212	4	53276	1	147	0.286103	0.543478
'ZNF721'	1	85	59662	4	433780	1	27	0.0469975	1.32793
'TBC1D19'	1	1	171370	4	26585545	1	3891	0.0469975	1.32793
'UBE2K'	4	119	84745	4	39699663	1	3683	0.113389	0.945429
'RBM47'	24	1933	206612	4	40425271	1	264	0.45223	0.344641
'ANKRD17'	5	398	184000	4	73940502	1	1645	0.134476	0.871354
'HERC3'	2	9	116040	4	89513646	1	13356	0.0696623	1.157
'NDUFC1'	10	528	12633	4	140211072	1	815	0.232632	0.633331
'MAML3'	71	9540	437688	4	140637545	3	391	0.257787	0.588739
'OTUD4'	4	279	46030	4	146054802	1	131	0.113389	0.945429
'ZNF827'	7	627	177716	4	146681891	1	1843	0.17516	0.756565
'ARHGAP10'	4	12	340474	4	148653452	1	395	0.113389	0.945429
'RXFP1'	4	402	130216	4	159443046	1	117	0.113389	0.945429
'FNIP2'	7	612	137770	4	159690181	1	1572	0.17516	0.756565
'LOC285441'	0	0	214961	4	187207251	1	37	0.0237812	1.62377
'AHRR'	72	2661	134113	5	304290	1	1027	0.827719	0.0821173
'DAP'	3	96	82045	5	10679342	1	9743	0.0917885	1.03721
'TRIO'	39	4743	365622	5	14143828	1	962	0.618339	0.208773
'SUB1'	1	3	18581	5	32585604	1	1516	0.0469975	1.32793
'SPEF2'	2	24	196724	5	35617988	1	1548	0.0696623	1.157
'WDR70'	5	658	373361	5	37379411	1	835	0.134476	0.871354
'C5orf51'	0	0	17268	5	41904469	1	1672	0.0237812	1.62377
'ARL15'	7	1276	425790	5	53180613	1	5122	0.17516	0.756565
'PDE4D'	40	5855	1519060	5	58264865	1	14	0.627425	0.202438
'ADAMTS6'	4	1923	333141	5	64444563	1	4740	0.113389	0.945429
'MAST4'	12	1257	573247	5	65892175	2	1833	0.0425475	1.37113
'S100Z'	38	9151	71230	5	76145825	2	1833	0.246065	0.60895
'MEF2C'	33	7414	185865	5	88014057	1	153	0.558985	0.2526
'ELL2'	0	0	76972	5	95220803	1	110	0.0237812	1.62377
'ST8SIA4'	18	1557	96348	5	100142639	1	320	0.367078	0.435241
'GIN1'	25	2201	34139	5	102421703	2	125	0.134414	0.871556
'TNFAIP8'	18	4056	125876	5	118604417	3	3673	0.0129544	1.88758
'C5orf56'	69	100131	51387	5	131746672	2	31666	0.505939	0.295902
'VDAC1'	2	79	32827	5	133307606	1	3208	0.0696623	1.157
'PCBD2'	0	0	57526	5	134240809	1	562	0.0237812	1.62377
'C5orf62'	38	26888	18790	5	150157507	1	8934	0.609033	0.215359
'MAT2B'	4	28	16095	5	162930230	1	2312	0.113389	0.945429
'HIGD2A'	3	155	967	5	175815783	1	8911	0.0917885	1.03721
'RNF44'	23	2654	10722	5	175953699	1	222	0.438877	0.357657
'MGAT1'	8	2401	19595	5	180217542	1	6456	0.19478	0.710456
'MGC39372'	44	8133	21853	6	2854891	2	3402	0.299166	0.524088
'PHACTR1'	37	2434	569696	6	12717832	2	3291	0.237224	0.624842
'JARID2'	58	3171	275726	6	15246526	1	424	0.758552	0.120015
'CDKAL1'	11	2162	697945	6	20534687	1	819	0.250886	0.600524
'ZNF323'	17	1961	31532	6	28292516	2	2186	0.0739932	1.13081
'PSMB8'	1	106	4216	6	32808496	1	20	0.0469975	1.32793
'BRD2'	12	694	12845	6	32936436	1	61	0.268706	0.570723
'KIFC1'	3	4	18385	6	33359312	1	2661	0.0917885	1.03721
'IP6K3'	2	5	25320	6	33689442	2	1977	0.00328346	2.48367
'HMGA1'	6	359	9431	6	34204576	1	86	0.155063	0.809492
'ANKS1A'	71	11165	202151	6	34857037	2	10985	0.520775	0.28335
'TEAD3'	0	0	23486	6	35441375	1	31	0.0237812	1.62377
'LOC285847'	15	5649	10185	6	35694539	1	4924	0.319666	0.495304
'EYS'	12	776	1987243	6	64429875	2	5689	0.0425475	1.37113
'LIN28B'	40	3612	126284	6	105404922	3	21726	0.0821678	1.0853
'AIM1'	0	0	58603	6	106959729	1	2862	0.0237812	1.62377
'SLC16A10'	1	3066	135824	6	111408780	1	698	0.0469975	1.32793
'FAM184A'	3	207	189361	6	119280997	1	445	0.0917885	1.03721
'ARHGAP18'	5	74	133130	6	129898240	2	1437	0.0109584	1.96025
'AHI1'	59	2622	213792	6	135605111	2	3495	0.427481	0.369083
'PRKAR1B'	11	1741	178480	7	588833	1	742	0.250886	0.600524
'TNRC18'	16	867	116747	7	5346430	1	46	0.335852	0.473853
'AHR'	2	83	47500	7	17338275	1	4367	0.0696623	1.157
'RAPGEF5'	1	2	238625	7	22157908	1	2815	0.0469975	1.32793
'NOD1'	3	291	54250	7	30464143	2	620	0.00538619	2.26872
'LOC285954'	10	19473	85461	7	41733513	1	5486	0.232632	0.633331
'H2AFV'	1	4	21238	7	44866487	1	6770	0.0469975	1.32793
'SBDS'	0	0	7899	7	66452689	1	12	0.0237812	1.62377
'PHTF2'	9	943	158710	7	77428108	1	22	0.213933	0.669722
'SLC25A40'	8	1639	40249	7	87465419	1	63	0.19478	0.710456
'ZNF3'	0	0	17718	7	99661653	1	299	0.0237812	1.62377
'SRRT'	0	0	13585	7	100472700	1	3575	0.0237812	1.62377
'C7orf60'	15	786	120731	7	112459201	1	2015	0.319666	0.495304
'PLXNA4'	7	1831	525356	7	131808091	1	182	0.17516	0.756565
'CHRM2'	5	79	148373	7	136553398	1	2715	0.134476	0.871354
'ZC3HAV1L'	4	200	10324	7	138710451	1	6558	0.113389	0.945429
'ZC3HAV1'	16	1069	66198	7	138728267	2	2650	0.0672335	1.17241
'ABCF2'	3	39	19395	7	150904922	1	8157	0.0917885	1.03721
'RBM33'	4	12427	136977	7	155437202	1	4827	0.113389	0.945429
'FDFT1'	9	125	36628	8	11660189	1	430	0.213933	0.669722
'C8orf79'	2	2	84100	8	12803182	1	744	0.0696623	1.157
'SH2D4A'	4	1550	82648	8	19171080	1	533	0.113389	0.945429
'LOXL2'	0	0	107313	8	23154409	1	2095	0.0237812	1.62377
'KCTD9'	4	1415	30555	8	25285365	1	713	0.113389	0.945429
'DPYSL2'	24	2643	80273	8	26435420	2	26	0.126357	0.898399
'PTK2B'	88	10896	147905	8	27168998	2	7208	0.634419	0.197624
'ELP3'	3	8	98084	8	27950583	2	814	0.00538619	2.26872
'RBPMS'	15	1054	187791	8	30241943	1	3470	0.319666	0.495304
'PLEKHA2'	59	6211	72676	8	38758752	1	51	0.764302	0.116735
'ADAM9'	6	68	108273	8	38854504	1	189	0.155063	0.809492
'KIAA0146'	51	5770	474932	8	48173541	4	2143	0.0417235	1.37962
'PRKDC'	15	2848	187074	8	48685669	1	1207	0.319666	0.495304
'UBE2V2'	4	49	53458	8	48920994	1	13	0.113389	0.945429
'ST18'	8	836	299048	8	53023391	1	5862	0.19478	0.710456
'RGS20'	13	692	107494	8	54764367	4	972	0.000590659	3.22866
'TOX'	30	10716	313791	8	59717976	2	1949	0.176173	0.754061
'CSPP1'	4	493	131892	8	67976602	1	63	0.113389	0.945429
'CRISPLD1'	3	809	49949	8	75896842	1	77	0.0917885	1.03721
'MRPS28'	2	194	111411	8	80831095	2	1421	0.00328346	2.48367
'C8orf83'	1	2	82613	8	93895759	1	982	0.0469975	1.32793
'LAPTM4B'	5	278	77021	8	98787808	1	14	0.134476	0.871354
'STK3'	27	2561	371048	8	99466861	1	114	0.490412	0.309439
'VPS13B'	8	579	864314	8	100025493	1	44	0.19478	0.710456
'ANGPT1'	155	20593	248544	8	108261710	3	9116	0.728216	0.13774
'PVT1'	11	665	306720	8	128806778	1	2107	0.250886	0.600524
'KIAA1797'	6	73	337646	9	20658308	1	1195	0.155063	0.809492
'CDKN2BAS'	33	4093	126302	9	21994789	2	8488	0.202091	0.694453
'TMEM8B'	0	0	25622	9	35829221	1	61	0.0237812	1.62377
'RECK'	1	1	87542	9	36036909	1	2051	0.0469975	1.32793
'ZCCHC7'	12	2090	237675	9	37120468	1	3931	0.268706	0.570723
'TJP2'	6	1451	133901	9	71736223	1	402	0.155063	0.809492
'GNAQ'	87	13666	310993	9	80335199	1	3014	0.880016	0.0555095
'SEMA4D'	25	8162	118906	9	91975705	1	11004	0.465265	0.3323
'C9orf44'	4	2229	18142	9	94903748	1	15	0.113389	0.945429
'ZNF367'	4	163	32443	9	99148226	1	770	0.113389	0.945429
'COL15A1'	3	154	126931	9	101706137	1	1604	0.0917885	1.03721
'ROD1'	10	1247	115230	9	114980714	1	415	0.232632	0.633331
'PHF19'	7	416	21676	9	123617930	1	8517	0.17516	0.756565
'CEP110'	17	3611	89313	9	123850573	1	204	0.351653	0.453886
'NDUFA8'	1	278	15759	9	124906339	1	385	0.0469975	1.32793
'MAPKAP1'	2	17	269840	9	128199673	1	730	0.0696623	1.157
'TOR2A'	1	3	3801	9	130493803	1	7241	0.0469975	1.32793
'PPP2R4'	12	1879	37997	9	131873227	2	24	0.0425475	1.37113
'METTL11A'	5	137	9445	9	132388434	1	45	0.134476	0.871354
'FNBP1'	45	5700	156008	9	132649465	1	175	0.669713	0.174111
'FAM78A'	43	7016	18441	9	134133465	2	450	0.290335	0.537101
'C9orf98'	15	2530	153234	9	135600964	1	957	0.319666	0.495304
'C9orf139'	11	520	9319	9	139921915	1	115	0.250886	0.600524
'LOC100289341'	12	756	1872	9	139979397	1	1158	0.268706	0.570723
'C10orf110'	3	24	21565	10	1068576	1	1391	0.0917885	1.03721
'C10orf18'	1	40033	78895	10	5726800	1	21	0.0469975	1.32793
'ST8SIA6'	23	645	133578	10	17362676	1	5628	0.438877	0.357657
'C10orf140'	20	1483	12201	10	21802410	1	1563	0.396838	0.401387
'ZNF248'	1	17	28588	10	38117898	1	151	0.0469975	1.32793
'LOC220980'	2	9	148666	10	45306471	1	175	0.0696623	1.157
'NCOA4'	3	3105	25626	10	51565107	2	51	0.00538619	2.26872
'SGMS1'	6	1919	318392	10	52065345	2	131	0.0143823	1.84217
'C10orf107'	34	1601	103371	10	63422718	1	46	0.569482	0.24452
'ZNF365'	1	26	297856	10	64133915	1	66	0.0469975	1.32793
'CDH23'	34	2388	419012	10	73156690	4	2312	0.0123536	1.90821
'P4HA1'	6	58	89751	10	74766981	1	2229	0.155063	0.809492
'ZMIZ1'	31	7050	247494	10	80828791	1	405	0.537218	0.269849
'SORBS1'	7	212	249641	10	97071530	1	2681	0.17516	0.756565
'NCRNA00263'	2	25	14778	10	102133332	1	1573	0.0696623	1.157
'C10orf137'	0	0	44629	10	127408083	1	271	0.0237812	1.62377
'RHOG'	36	5084	14006	11	3848207	2	139	0.228399	0.641305
'STIM1'	16	920	237508	11	3876932	1	369	0.335852	0.473853
'TRIM6-TRIM34'	2	3	47740	11	5617883	1	48	0.0696623	1.157
'SWAP70'	54	4886	88878	11	9685627	2	607	0.385859	0.413571
'USP47'	5	556	117901	11	11862969	1	4634	0.134476	0.871354
'CSTF3'	2	6	76903	11	33106134	1	2428	0.0696623	1.157
'ARFGAP2'	8	178	12566	11	47185853	1	676	0.19478	0.710456
'VWCE'	5	1572	37030	11	61025758	1	9911	0.134476	0.871354
'MTA2'	6	2517	8629	11	62360674	1	113	0.155063	0.809492
'DPF2'	4	1556	19105	11	65101345	1	363	0.113389	0.945429
'MALAT1'	54	5083	8705	11	65265232	2	1757	0.385859	0.413571
'MAP3K11'	3	94	16494	11	65365226	1	633	0.0917885	1.03721
'ADRBK1'	34	5374	20125	11	67033904	1	469	0.569482	0.24452
'CPT1A'	21	2532	87309	11	68522090	1	1902	0.41119	0.385958
'P2RY6'	6	19619	34087	11	72975569	1	3493	0.155063	0.809492
'ARRB1'	26	5952	86392	11	74976481	1	990	0.47799	0.320581
'DLG2'	15	1255	2172259	11	83166055	2	8850	0.0606941	1.21685
'CWF19L2'	0	0	131499	11	107197073	1	85	0.0237812	1.62377
'ACAT1'	1	510	26632	11	107992257	1	67	0.0469975	1.32793
'KDELC2'	5	1056	26327	11	108342832	1	174	0.134476	0.871354
'DPAGT1'	3	42	5572	11	118967213	1	1963	0.0917885	1.03721
'UBASH3B'	79	42360	158789	11	122526397	7	4508	0.00444645	2.35199
'DCPS'	7	439	41997	11	126173646	2	9480	0.0182025	1.73987
'ADIPOR2'	2	3	97598	12	1800246	1	417	0.0696623	1.157
'CACNA2D4'	51	4661	126747	12	1901123	3	2109	0.137153	0.862795
'TAPBPL'	17	2665	10310	12	6561176	1	591	0.351653	0.453886
'NECAP1'	4	10	15567	12	8234806	1	1931	0.113389	0.945429
'CLECL1'	37	3275	10769	12	9875091	1	1462	0.599499	0.222211
'ETV6'	108	24384	245536	12	11802787	2	243	0.739815	0.130877
'AEBP2'	4	11	82566	12	19592607	1	4352	0.113389	0.945429
'ETNK1'	15	101	65532	12	22778075	11	42070	7.24231e-12	11.1401
'FAM60A'	1	84	45633	12	31433526	1	12	0.0469975	1.32793
'SRSF2IP'	2	25	71486	12	46312915	1	105	0.0696623	1.157
'SLC38A1'	9	1276	86366	12	46576842	1	21	0.213933	0.669722
'FAM113B'	4	92	20390	12	47610051	1	1150	0.113389	0.945429
'HDAC7'	26	3188	37255	12	48176508	1	107	0.47799	0.320581
'GPD1'	1	21028	7293	12	50497800	1	24	0.0469975	1.32793
'DAZAP2'	1	3	7994	12	51632507	1	4007	0.0469975	1.32793
'KRT8'	4	347	7898	12	53290970	1	18	0.113389	0.945429
'EIF4B'	10	526	35931	12	53400061	1	3232	0.232632	0.633331
'ITGA5'	7	1773	24004	12	54789046	1	10	0.17516	0.756565
'PAN2'	9	584	17831	12	56710006	1	2219	0.213933	0.669722
'RBMS2'	10	929	74372	12	56915608	1	4637	0.232632	0.633331
'FAM119B'	5	367	9941	12	58166382	1	548	0.134476	0.871354
'USP15'	10	157	145712	12	62654186	1	30	0.232632	0.633331
'PPM1H'	0	0	290903	12	63037762	1	36	0.0237812	1.62377
'LEMD3'	13	689	78789	12	65563350	1	44	0.286103	0.543478
'SLC35E3'	0	0	19916	12	69139935	1	1517	0.0237812	1.62377
'PTPRB'	1	1	120586	12	70910633	1	1521	0.0469975	1.32793
'NAV3'	0	0	381720	12	78225068	1	10	0.0237812	1.62377
'TMPO'	2	16	34807	12	98909350	1	354	0.0696623	1.157
'SELPLG'	37	4168	11989	12	109015681	1	1232	0.599499	0.222211
'GPN3'	7	1821	16235	12	110890291	1	4000	0.17516	0.756565
'TCTN1'	1	570	35102	12	111051831	1	1734	0.0469975	1.32793
'SH2B3'	20	1921	45675	12	111843751	1	223	0.396838	0.401387
'ATXN2'	3	13	147462	12	111890018	1	3021	0.0917885	1.03721
'TAOK3'	64	5463	223144	12	118587606	2	13	0.46757	0.330153
'LOC338799'	36	4175	8217	12	122233173	1	344	0.589733	0.229344
'PITPNM2'	13	767	126949	12	123468026	1	4561	0.286103	0.543478
'ATP6V0A2'	26	1022	49435	12	124196864	1	419	0.47799	0.320581
'PSPC1'	2	6	108188	13	20248895	1	30	0.0696623	1.157
'XPO4'	8	799	125445	13	21351468	1	6201	0.19478	0.710456
'FRY'	63	3383	265339	13	32605436	1	1791	0.785968	0.104595
'SPG20'	2	7	68541	13	36875776	1	175	0.0696623	1.157
'ELF1'	40	3819	87453	13	41506055	2	1604	0.263776	0.578765
'SLC25A30'	4	1653	25061	13	45967455	1	1653	0.113389	0.945429
'LRCH1'	4	35	199878	13	47127295	1	9343	0.113389	0.945429
'RB1'	14	1479	178142	13	48877882	1	57	0.303086	0.518434
'INTS6'	4	123	91574	13	51935701	1	448	0.113389	0.945429
'GPC5'	47	5356	1468551	13	92050934	2	309	0.325534	0.487404
'SLC15A1'	0	0	68873	13	99336056	1	11	0.0237812	1.62377
'MYO16'	8	1210	611856	13	109248499	1	831	0.19478	0.710456
'C14orf93'	16	497	23250	14	23456110	1	1963	0.335852	0.473853
'DCAF11'	1	1	10545	14	24583905	1	131	0.0469975	1.32793
'PRKD1'	1	2	351211	14	30045688	1	77	0.0469975	1.32793
'AP4S1'	2	24	67952	14	31494682	1	6832	0.0696623	1.157
'EGLN3'	4	7	26862	14	34393422	1	1350	0.113389	0.945429
'KTN1'	4	1362	104377	14	56046924	1	130	0.113389	0.945429
'PELI2'	3	582	182938	14	56585092	1	366	0.0917885	1.03721
'TIMM9'	3	109	18862	14	58875370	1	25	0.0917885	1.03721
'MAX'	51	6276	96336	14	65472891	2	12979	0.360257	0.443388
'RAD51L1'	14	2330	776242	14	68286495	1	841	0.303086	0.518434
'SLC10A1'	0	0	21455	14	70242551	1	185	0.0237812	1.62377
'TTC9'	31	2808	33574	14	71108503	1	1728	0.537218	0.269849
'PTGR2'	7	146	33633	14	74318533	1	970	0.17516	0.756565
'ANGEL1'	1	875	25696	14	77253587	1	10	0.0469975	1.32793
'TMED8'	2	7	35282	14	77808114	1	360	0.0696623	1.157
'EVL'	29	1586	78822	14	100531750	1	28	0.514378	0.288717
'TDRD9'	14	1307	124186	14	104394816	1	16922	0.303086	0.518434
'BMF'	54	3637	20982	15	40380093	2	9839	0.385859	0.413571
'PLCB2'	4	316	20076	15	40580098	1	851	0.113389	0.945429
'MAPKBP1'	15	716	53420	15	42066631	2	440	0.0606941	1.21685
'STARD9'	21	2223	145339	15	42867856	1	1242	0.41119	0.385958
'ATP8B4'	130	27464	260984	15	50150435	4	32084	0.395071	0.403325
'LOC100129387'	28	8356	4131	15	50646370	1	5033	0.502539	0.29883
'DMXL2'	17	1277	175047	15	51739920	1	2191	0.351653	0.453886
'TCF12'	20	2551	369880	15	57210832	2	2332	0.0954553	1.0202
'LIPC'	149	16026	136898	15	58724174	1	6724	0.973142	0.0118239
'SMAD3'	2	20	129338	15	67358194	1	126	0.0696623	1.157
'PIAS1'	3	18	133831	15	68346571	1	77	0.0917885	1.03721
'TLE3'	1	147	49714	15	70340542	1	7587	0.0469975	1.32793
'HEXA'	16	499	32742	15	72635778	1	27066	0.335852	0.473853
'LOXL1'	1	1	25690	15	74218788	1	286	0.0469975	1.32793
'CSK'	79	10547	21115	15	75074424	2	1386	0.577064	0.238776
'SIN3A'	16	2655	86403	15	75661721	1	2466	0.335852	0.473853
'TBC1D2B'	80	7714	82667	15	78287327	1	10	0.857947	0.0665397
'CTSH'	16	2318	23329	15	79214091	1	777	0.335852	0.473853
'BTBD1'	4	130	50924	15	83685182	1	1128	0.113389	0.945429
'AP3S2'	4	18	63786	15	90373831	1	580	0.113389	0.945429
'ZNF710'	47	7501	80680	15	90544751	1	5665	0.685253	0.164149
'FURIN'	9	445	14803	15	91411884	1	1407	0.213933	0.669722
'MRPS34'	3	155	1244	16	1821896	1	13	0.0917885	1.03721
'ABCA3'	2	7	64869	16	2325878	1	1541	0.0696623	1.157
'LOC100128788'	9	75	15525	16	2787076	1	1108	0.213933	0.669722
'MGRN1'	11	417	66149	16	4674825	2	483	0.0370423	1.4313
'SNX29'	9	456	522091	16	12146054	1	90	0.213933	0.669722
'ABCC1'	67	11707	193495	16	16043433	1	713	0.805645	0.0938564
'PRKCB'	70	19713	384631	16	23847299	2	33	0.513394	0.289549
'SPN'	39	5198	7522	16	29674299	1	2986	0.618339	0.208773
'MAZ'	11	13135	4648	16	29817854	1	1979	0.250886	0.600524
'YPEL3'	9	1843	3902	16	30103635	1	145	0.213933	0.669722
'FTO'	59	4631	410504	16	53737874	2	187	0.427481	0.369083
'COQ9'	5	67	13838	16	57481348	1	172	0.134476	0.871354
'GPR114'	6	207	34498	16	57576600	1	146	0.155063	0.809492
'TK2'	34	4163	42409	16	66541906	3	753	0.0573229	1.24167
'CBFB'	5	6965	71907	16	67063049	1	3015	0.134476	0.871354
'RANBP10'	1	8	83550	16	67757005	1	628	0.0469975	1.32793
'SNTB2'	2	43	121905	16	69221049	1	13	0.0696623	1.157
'NIP7'	3	81	3462	16	69373545	1	857	0.0917885	1.03721
'KIAA0174'	2	138	33461	16	71929445	1	44	0.0696623	1.157
'ZNRF1'	74	6558	111978	16	75032914	3	26482	0.277121	0.55733
'WWOX'	13	642	1113013	16	78133550	1	1982	0.286103	0.543478
'TRAPPC2L'	2	714	4014	16	88923505	1	7595	0.0696623	1.157
'ABR'	11	3372	183857	17	906759	2	13	0.0370423	1.4313
'YWHAE'	4	25381	55721	17	1247835	1	9093	0.113389	0.945429
'PRPF8'	1	84	34253	17	1553923	1	281	0.0469975	1.32793
'CTNS'	6	564	26635	17	3539761	1	895	0.155063	0.809492
'ITGAE'	0	0	86618	17	3617919	1	74	0.0237812	1.62377
'NTN1'	8	152	222458	17	8924858	1	15159	0.19478	0.710456
'CDRT4'	1	5	31588	17	15339337	1	11969	0.0469975	1.32793
'NCOR1'	4	14	185465	17	15933409	1	53	0.113389	0.945429
'PIGL'	8	697	109064	17	16120508	1	19	0.19478	0.710456
'EVI2A'	28	3424	5340	17	29643427	3	11	0.0367768	1.43443
'PEX12'	4	5975	3842	17	33901814	2	1802	0.00795223	2.09951
'C17orf96'	0	0	3227	17	36827960	1	1509	0.0237812	1.62377
'RAB5C'	2	7206	30025	17	40276997	1	4154	0.0696623	1.157
'DCAKD'	15	2375	37768	17	43100705	1	1331	0.319666	0.495304
'FMNL1'	36	2033	25390	17	43299291	2	845	0.228399	0.641305
'HOXB2'	5	781	2373	17	46620020	2	1342	0.0109584	1.96025
'PPP1R9B'	6	694	16776	17	48211101	1	4599	0.155063	0.809492
'TMEM49'	37	3899	133088	17	57784862	3	9221	0.069237	1.15966
'BRIP1'	3	11	180771	17	59759984	1	838	0.0917885	1.03721
'AMZ2P1'	2	64	9036	17	62962667	1	922	0.0696623	1.157
'CDC42EP4'	4	184	28380	17	71279763	1	540	0.113389	0.945429
'RPTOR'	70	6564	421549	17	78518624	1	2985	0.819207	0.0866065
'PCYT2'	3	10	8563	17	79860777	5	6053	3.97118e-07	6.40108
'CLUL1'	1	6	53294	18	596997	2	19455	0.00166807	2.77779
'NDC80'	1	1	45124	18	2571509	1	1472	0.0469975	1.32793
'DLGAP1'	84	11104	381299	18	3498836	2	4003	0.609711	0.214876
'FLJ35776'	5	188	3265	18	3594111	1	2628	0.134476	0.871354
'KIAA0802'	1	16	115407	18	8717368	1	842	0.0469975	1.32793
'RAB31'	25	2417	154326	18	9708227	1	726	0.465265	0.3323
'ZNF521'	98	6016	290327	18	22641887	1	419	0.907983	0.0419223
'RNF125'	14	2228	54710	18	29598444	1	85	0.303086	0.518434
'ME2'	5	850	70729	18	48405431	1	38	0.134476	0.871354
'BCL2'	5	55	196035	18	60790578	1	368	0.134476	0.871354
'MBP'	59	5491	153985	18	74690789	1	1733	0.764302	0.116735
'HMHA1'	8	1555	19454	19	1067173	1	18	0.19478	0.710456
'GNA15'	13	781	27576	19	3136190	1	2385	0.286103	0.543478
'EEF2'	3	10	9407	19	3976054	1	1505	0.0917885	1.03721
'VAV1'	11	2497	84650	19	6772721	1	6358	0.250886	0.600524
'ZNF788'	2	2175	22414	19	12203077	1	450	0.0696623	1.157
'IER2'	7	1723	4435	19	13261281	1	712	0.17516	0.756565
'MRI1'	2	28	9759	19	13875336	1	1227	0.0696623	1.157
'TPM4'	9	336	35497	19	16178316	1	2260	0.213933	0.669722
'EPS15L1'	4	111	110355	19	16472407	1	1460	0.113389	0.945429
'SLC35E1'	1	2	22544	19	16660649	1	21	0.0469975	1.32793
'SLC27A1'	8	896	35678	19	17581299	1	1862	0.19478	0.710456
'FAM129C'	10	367	30538	19	17634109	1	299	0.232632	0.633331
'HOMER3'	1	744	12032	19	19040009	1	169	0.0469975	1.32793
'GATAD2A'	9	254	123099	19	19496641	1	880	0.213933	0.669722
'GPATCH1'	2	29	49533	19	33571785	1	7392	0.0696623	1.157
'ACTN4'	8	1214	82844	19	39138326	1	199	0.19478	0.710456
'GMFG'	8	973	7727	19	39818999	1	379	0.19478	0.710456
'RPS19'	1	123	11495	19	42363987	1	42	0.0469975	1.32793
'BLOC1S3'	0	0	3055	19	45682002	1	27	0.0237812	1.62377
'BBC3'	11	4018	11944	19	47724079	2	4849	0.0370423	1.4313
'GRIN2D'	9	314	50056	19	48898131	1	171	0.213933	0.669722
'PLEKHA4'	1	1	31530	19	49340354	1	589	0.0469975	1.32793
'TULP2'	0	0	17775	19	49384221	1	1084	0.0237812	1.62377
'SIGLEC6'	13	600	12327	19	52022783	1	56	0.286103	0.543478
'BRSK1'	1	3	28368	19	55795533	1	394	0.0469975	1.32793
'ZNF552'	2	7116	7830	19	58318451	1	58	0.0696623	1.157
'RPS5'	0	0	7535	19	58898635	1	1231	0.0237812	1.62377
'SIRPA'	2	522	45727	20	1874812	1	3232	0.0696623	1.157
'ITPA'	10	1386	14449	20	3190055	1	115	0.232632	0.633331
'SLC4A11'	1	17	11824	20	3208063	1	36	0.0469975	1.32793
'C20orf72'	9	695	21998	20	17949761	1	306	0.213933	0.669722
'POFUT1'	1	5	30771	20	30795695	1	95	0.0469975	1.32793
'DHX35'	3	14715	77385	20	37590980	1	2434	0.0917885	1.03721
'TOP1'	0	0	95663	20	39657461	1	2375	0.0237812	1.62377
'ZMYND8'	39	9078	147094	20	45838380	3	268	0.0777486	1.10931
'PSMA7'	0	0	6684	20	60711790	1	264	0.0237812	1.62377
'ARFRP1'	0	0	9360	20	62329995	1	109	0.0237812	1.62377
'SAMSN1'	13	2462	61116	21	15857548	1	267	0.286103	0.543478
'NCAM2'	25	2416	540582	21	22370632	1	16	0.465265	0.3323
'ATP5J'	7	463	11174	21	27096791	1	105	0.17516	0.756565
'GART'	8	150	38960	21	34876238	1	412	0.19478	0.710456
'ERG'	35	3459	281753	21	39751951	2	4583	0.219598	0.658371
'AGPAT3'	31	8777	122359	21	45285115	2	2174	0.184757	0.7334
'C21orf29'	2	3	213721	21	45917774	1	432	0.0696623	1.157
'HORMAD2'	28	33151	96606	22	30476452	1	2321	0.502539	0.29883
'SEC14L2'	4	69	28345	22	30792932	1	43	0.113389	0.945429
'MTP18'	2	41	3322	22	30821719	1	8900	0.0696623	1.157
'SYN3'	12	2970	545836	22	32908541	1	1752	0.268706	0.570723
'MYH9'	10	224	106740	22	36677323	1	301	0.232632	0.633331
'C1QTNF6'	0	0	8125	22	37576205	1	1300	0.0237812	1.62377
'RAC2'	22	1709	18994	22	37621311	1	1670	0.4252	0.371407
'MFNG'	15	2369	17378	22	37865100	1	5147	0.319666	0.495304
'RPS19BP1'	2	23	3762	22	39925098	1	4185	0.0696623	1.157
'TNRC6B'	17	314	290991	22	40440820	2	2511	0.0739932	1.13081
'TBC1D22A'	12	599	411174	22	47158548	1	21370	0.268706	0.570723
'GPR143'	5	6603	40552	23	9693453	1	121	0.134476	0.871354
'CNKSR2'	15	1006	280277	23	21392535	1	336	0.319666	0.495304
'BCOR'	26	4162	126082	23	39910500	2	911	0.142581	0.845937
'CXorf38'	20	361	20645	23	40486174	1	255	0.396838	0.401387
'SYN1'	3	209	47956	23	47431300	1	222	0.0917885	1.03721
'LOC100133957'	0	0	1545	23	47518231	1	20	0.0237812	1.62377
'PLP2'	1	8	3283	23	49028183	1	535	0.0469975	1.32793
'SPIN4'	6	61	4111	23	62567107	1	2493	0.155063	0.809492
'OPHN1'	5	1969	391112	23	67262187	2	2311	0.0109584	1.96025
'BCYRN1'	31	1783	518928	23	70430034	1	55	0.537218	0.269849
'ABCB7'	1	1	103026	23	74273106	1	748	0.0469975	1.32793
'ITM2A'	2	12	7167	23	78615882	1	180	0.0696623	1.157
'RPL36A'	13	607	4835	23	100645947	1	4273	0.286103	0.543478
'DOCK11'	40	4869	190252	23	117629871	1	3510	0.627425	0.202438
'ENOX2'	0	0	279850	23	129757358	1	211	0.0237812	1.62377
'ARHGEF6'	53	2625	115790	23	135747713	3	13	0.148236	0.829046
'PRKY'	3	208	107574	24	7142012	1	12	0.0917885	1.03721
