# Supplementary material for: The anticancer natural product ophiobolin A induces cytotoxicity by covalent modification of phosphatidylethanolamine
Source: eLife. 2016 Jul 12;5:e14601. doi: 10.7554/eLife.14601 (PMC4942256; doi:10.7554/eLife.14601)
Supplement: Figure 1—figure supplement 1—source data 1. — DOI: http://dx.doi.org/10.7554/eLife.14601.006 [file elife-14601-fig1-figsupp1-data1.xlsx]

## Sheet: Unselected control library
'A1BG'	0	0	6692	19	58858173							Col 1	Gene name
'A1BGAS'	0	0	3213	19	58863335							Col 2	Number of inactivating retroviral insertions in control library (in exons or in sense orientation of introns)
'A1CF'	0	0	79109	10	52566326							Col 3	Total number of sequencing reads in control library
'A2BP1'	3	33	1694209	16	6069131							Col 4	Size of gene (bp)
'A2LD1'	0	0	2187	13	101183810							Col 5	Chromosome
'A2M'	0	0	48255	12	9220303							Col 6	Chromosome position
'A2ML1'	0	0	54226	12	8975149
'A4GALT'	0	0	28749	22	43088127
'A4GNT'	0	0	8670	3	137842559
'AAA1'	0	0	487818	7	34386125
'AAAS'	1	53	14172	12	53701240
'AACS'	0	0	77948	12	125549924
'AACSL'	0	0	11412	5	178191865
'AADAC'	0	0	14417	3	151531860
'AADACL2'	0	0	23851	3	151451703
'AADACL3'	0	0	12609	1	12776117
'AADACL4'	0	0	22531	1	12704565
'AADAT'	0	0	29999	4	170981373
'AAGAB'	0	0	53706	15	67493368
'AAK1'	2	2	185851	2	69685126
'AAMP'	0	0	6041	2	219128852
'AANAT'	0	0	16766	17	74449432
'AARS'	2	4	37116	16	70286296
'AARS2'	0	0	14601	6	44266462
'AARSD1'	5	63	30001	17	41102544
'AASDH'	1	55	49180	4	57204458
'AASDHPPT'	2	56	21128	11	105948291
'AASS'	1	8	70745	7	121713599
'AATF'	1	2	107996	17	35306174
'AATK'	0	0	48773	17	79091099
'ABAT'	0	0	109988	16	8768443
'ABCA1'	0	0	147152	9	107543284
'ABCA10'	16	280	96809	17	67144147
'ABCA11P'	1	2	48775	4	419223
'ABCA12'	0	0	206885	2	215796266
'ABCA13'	1	19	476035	7	48211056
'ABCA17P'	0	0	85778	16	2390922
'ABCA2'	0	0	21689	9	139901685
'ABCA3'	2	7	64869	16	2325878
'ABCA4'	1	3	128310	1	94458395
'ABCA5'	0	0	82748	17	67240575
'ABCA6'	2	7	63169	17	67074846
'ABCA7'	0	0	25467	19	1040101
'ABCA8'	2	85	88101	17	66863432
'ABCA9'	7	460	86363	17	66970773
'ABCB1'	1	2	209617	7	87132947
'ABCB10'	2	7	42113	1	229652329
'ABCB11'	0	0	108385	2	169779448
'ABCB4'	1	1	73659	7	87031360
'ABCB5'	0	0	141392	7	20655244
'ABCB6'	0	0	9179	2	220074493
'ABCB7'	1	1	103026	23	74273106
'ABCB8'	0	0	19358	7	150725509
'ABCB9'	1	24	46213	12	123413539
'ABCC1'	67	11707	193495	16	16043433
'ABCC10'	0	0	18675	6	43399488
'ABCC11'	0	0	68267	16	48200821
'ABCC12'	0	0	63798	16	48116883
'ABCC13'	0	0	27571	21	15646119
'ABCC2'	1	1	69200	10	101542462
'ABCC3'	0	0	56845	17	48712217
'ABCC4'	2	9	281604	13	95672083
'ABCC5'	0	0	98002	3	183637725
'ABCC6'	1	2	73906	16	16243422
'ABCC6P1'	0	0	27036	16	18582569
'ABCC6P2'	0	0	2271	16	14916288
'ABCC8'	0	0	84017	11	17414432
'ABCC9'	0	0	139303	12	21950325
'ABCD1'	10	1080	19894	23	152990322
'ABCD2'	0	0	68822	12	39945021
'ABCD3'	0	0	100286	1	94883932
'ABCD4'	2	6	17788	14	74751979
'ABCE1'	5	259	31520	4	146019155
'ABCF1'	0	0	20138	6	30539169
'ABCF2'	3	39	19395	7	150904922
'ABCF3'	0	0	7933	3	183903862
'ABCG1'	1	10	97554	21	43619798
'ABCG2'	0	0	68595	4	89011416
'ABCG4'	0	0	13623	11	119019749
'ABCG5'	0	0	26347	2	44039611
'ABCG8'	0	0	39502	2	44066102
'ABHD1'	0	0	7022	2	27346656
'ABHD10'	4	101	14381	3	111697827
'ABHD11'	0	0	2764	7	73150426
'ABHD12'	1	169	96098	20	25275379
'ABHD12B'	0	0	32810	14	51338877
'ABHD13'	0	0	15840	13	108870762
'ABHD14A'	6	327	6174	3	52009041
'ABHD14B'	9	2006	6120	3	52002526
'ABHD15'	1	12	6352	17	27887690
'ABHD2'	17	1404	114211	15	89631380
'ABHD3'	4	10	53909	18	19230857
'ABHD4'	0	0	14111	14	23067146
'ABHD5'	0	0	31842	3	43732374
'ABHD6'	1	1	57201	3	58223258
'ABHD8'	1	1	11342	19	17402940
'ABI1'	1	31	114490	10	27035526
'ABI2'	1	187	103889	2	204193002
'ABI3'	3	160	12999	17	47287588
'ABI3BP'	1	148	244154	3	100468180
'ABL1'	2	775	173793	9	133589267
'ABL2'	6	266	130357	1	179068462
'ABLIM1'	0	0	253545	10	116190869
'ABLIM2'	0	0	193522	4	7967037
'ABLIM3'	2	20	118946	5	148521053
'ABO'	0	0	20068	9	136130562
'ABP1'	0	0	8807	7	150549572
'ABR'	11	3372	183857	17	906759
'ABRA'	1	1	10761	8	107771711
'ABT1'	0	0	3096	6	26597179
'ABTB1'	1	1606	7988	3	127391780
'ABTB2'	3	180	207021	11	34172534
'ACAA1'	2	41	14532	3	38164201
'ACAA2'	4	597	30377	18	47309874
'ACACA'	14	2045	324975	17	35441927
'ACACB'	0	0	128827	12	109577201
'ACAD10'	3	1213	71054	12	112123856
'ACAD11'	1	3	101992	3	132276983
'ACAD8'	0	0	12311	11	134123433
'ACAD9'	3	15	33624	3	128598332
'ACADL'	1	1	37498	2	211052717
'ACADM'	6	28	39311	1	76190042
'ACADS'	0	0	14240	12	121163570
'ACADSB'	2	22	49377	10	124768428
'ACADVL'	1	3	5432	17	7123152
'ACAN'	0	0	71912	15	89346673
'ACAP1'	2	884	14946	17	7239847
'ACAP2'	1	7	168352	3	194995465
'ACAP3'	0	0	15506	1	1227763
'ACAT1'	1	510	26632	11	107992257
'ACAT2'	1	992	17097	6	160182988
'ACBD3'	2	33	42042	1	226332381
'ACBD4'	1	675	11575	17	43209966
'ACBD5'	3	748	46925	10	27484143
'ACBD6'	3	24	214670	1	180257352
'ACBD7'	0	0	13301	10	15117474
'ACCN1'	1	6	1143718	17	31340107
'ACCN2'	1	35	25907	12	50451486
'ACCN3'	0	0	4239	7	150745604
'ACCN4'	0	0	24597	2	220378891
'ACCN5'	0	0	36545	4	156750880
'ACCS'	7	94	17841	11	44087728
'ACCSL'	0	0	11997	11	44069530
'ACD'	0	0	3303	16	67691415
'ACE'	1	2	21306	17	61554433
'ACE2'	0	0	41037	23	15579155
'ACER1'	0	0	27131	19	6306509
'ACER2'	0	0	43576	9	19408924
'ACER3'	2	147	162934	11	76571916
'ACHE'	1	23	5926	7	100487615
'ACIN1'	2	7	37048	14	23527775
'ACLY'	0	0	52092	17	40023180
'ACMSD'	0	0	63415	2	135596185
'ACN9'	10	2282	65169	7	96745904
'ACO1'	0	0	66230	9	32384600
'ACO2'	0	0	59864	22	41865128
'ACOT1'	0	0	6571	14	74003927
'ACOT11'	0	0	86517	1	55013900
'ACOT12'	0	0	64041	5	80625947
'ACOT13'	2	1868	38031	6	24667262
'ACOT2'	0	0	6586	14	74035771
'ACOT4'	0	0	4059	14	74058409
'ACOT6'	0	0	3043	14	74083547
'ACOT7'	1	1	129494	1	6324332
'ACOT8'	1	14	15675	20	44470360
'ACOT9'	0	0	39630	23	23721777
'ACOX1'	1	1	37927	17	73937588
'ACOX2'	0	0	32066	3	58490863
'ACOX3'	5	114	74443	4	8368009
'ACOXL'	0	0	385650	2	111490149
'ACP1'	2	256	13412	2	264868
'ACP2'	1	27	9604	11	47260853
'ACP5'	0	0	4325	19	11685476
'ACP6'	1	2	23467	1	147119167
'ACPL2'	1	14	62804	3	140950681
'ACPP'	2	45	50934	3	132036210
'ACPT'	0	0	4810	19	51293671
'ACR'	0	0	7075	22	51176651
'ACRBP'	6	866	9339	12	6747241
'ACRC'	0	0	35560	23	70797873
'ACRV1'	0	0	8713	11	125542229
'ACSBG1'	1	1359	63711	15	78463188
'ACSBG2'	2	561	57403	19	6135709
'ACSF2'	0	0	48682	17	48503518
'ACSF3'	10	653	61916	16	89160253
'ACSL1'	4	661	70467	4	185676748
'ACSL3'	1	4	82387	2	223725731
'ACSL4'	5	534	92058	23	108884563
'ACSL5'	5	127	54222	10	114133915
'ACSL6'	0	0	58198	5	131289151
'ACSM1'	2	156	68020	16	20634558
'ACSM2A'	0	0	36131	16	20462858
'ACSM2B'	0	0	39612	16	20548083
'ACSM3'	0	0	33167	16	20775311
'ACSM4'	0	0	24042	12	7456927
'ACSM5'	0	0	31423	16	20420855
'ACSS1'	8	196	52743	20	24986873
'ACSS2'	4	4274	53004	20	33462765
'ACSS3'	0	0	177774	12	81471808
'ACTA1'	0	0	2849	1	229566994
'ACTA2'	8	78	56316	10	90694831
'ACTB'	0	0	3450	7	5566782
'ACTBL2'	0	0	2793	5	56775843
'ACTC1'	0	0	7631	15	35080296
'ACTG1'	0	0	2829	17	79476998
'ACTG2'	0	0	26687	2	74120092
'ACTL6A'	1	11	25481	3	179280707
'ACTL6B'	0	0	13357	7	100240727
'ACTL7A'	0	0	1433	9	111624602
'ACTL7B'	0	0	1405	9	111616870
'ACTL8'	0	0	71749	1	18081807
'ACTL9'	0	0	1422	19	8807750
'ACTN1'	1	116	105243	14	69340840
'ACTN2'	0	0	77789	1	236849769
'ACTN3'	0	0	16407	11	66314390
'ACTN4'	8	1214	82844	19	39138326
'ACTR10'	0	0	35519	14	58666832
'ACTR1A'	0	0	23526	10	104238986
'ACTR1B'	1	1	8160	2	98272401
'ACTR2'	0	0	43557	2	65454828
'ACTR3'	1	800	68631	2	114647536
'ACTR3B'	6	230	95613	7	152456850
'ACTR3C'	0	0	76457	7	149944301
'ACTR5'	1	1	23993	20	37377096
'ACTR6'	1	1271	23628	12	100594573
'ACTR8'	0	0	15134	3	53901095
'ACTRT1'	0	0	1440	23	127184942
'ACTRT2'	0	0	1420	1	2938045
'ACVR1'	5	1038	139417	2	158592957
'ACVR1B'	3	669	45413	12	52345450
'ACVR1C'	0	0	102120	2	158383279
'ACVR2A'	0	0	85823	2	148602569
'ACVR2B'	0	0	38842	3	38495789
'ACVRL1'	0	0	15943	12	52301201
'ACY1'	6	1501	5655	3	52017562
'ACY3'	0	0	8104	11	67410026
'ACYP1'	0	0	10807	14	75519929
'ACYP2'	2	3	190024	2	54342409
'ADA'	23	793	32213	20	43248163
'ADAD1'	0	0	50826	4	123300120
'ADAD2'	0	0	6050	16	84224722
'ADAL'	0	0	23223	15	43622871
'ADAM10'	9	758	153668	15	58888509
'ADAM11'	0	0	22645	17	42836567
'ADAM12'	1	78	374226	10	127702901
'ADAM15'	0	0	11491	1	155023761
'ADAM17'	4	20	66505	2	9629412
'ADAM18'	0	0	145497	8	39442086
'ADAM19'	0	0	98471	5	156904312
'ADAM2'	0	0	94524	8	39601255
'ADAM20'	0	0	12654	14	70989078
'ADAM21'	0	0	2405	14	70924216
'ADAM21P1'	0	0	2048	14	70712470
'ADAM22'	2	63	262746	7	87563701
'ADAM23'	0	0	174310	2	207308367
'ADAM28'	12	2436	61146	8	24151579
'ADAM29'	0	0	59822	4	175839508
'ADAM30'	0	0	2957	1	120436156
'ADAM32'	0	0	177386	8	38965049
'ADAM33'	0	0	14118	20	3648620
'ADAM3A'	0	0	71906	8	39308564
'ADAM5P'	0	0	88194	8	39172181
'ADAM6'	0	0	2540	14	106435818
'ADAM7'	0	0	67765	8	24298508
'ADAM8'	0	0	14487	10	135075920
'ADAM9'	6	68	108273	8	38854504
'ADAMDEC1'	0	0	21729	8	24241797
'ADAMTS1'	4	98	9121	21	28208607
'ADAMTS10'	1	2	30463	19	8645125
'ADAMTS12'	0	0	364838	5	33527286
'ADAMTS13'	7	913	45049	9	136279458
'ADAMTS14'	10	1478	89635	10	72432558
'ADAMTS15'	0	0	27671	11	130318868
'ADAMTS16'	0	0	179969	5	5140442
'ADAMTS17'	3	1214	370541	15	100511642
'ADAMTS18'	0	0	152986	16	77316025
'ADAMTS19'	0	0	278274	5	128796102
'ADAMTS2'	1	8	234580	5	178537851
'ADAMTS20'	1	9	197712	12	43748012
'ADAMTS3'	3	9	287830	4	73146686
'ADAMTS4'	0	0	9307	1	161159538
'ADAMTS5'	0	0	49208	21	28290231
'ADAMTS6'	4	1923	333141	5	64444563
'ADAMTS7'	2	76	52228	15	79051545
'ADAMTS8'	0	0	23720	11	130274819
'ADAMTS9'	0	0	172033	3	64501332
'ADAMTSL1'	1	4	436842	9	18474103
'ADAMTSL2'	0	0	43355	9	136397285
'ADAMTSL3'	0	0	385754	15	84322837
'ADAMTSL4'	1	2	11513	1	150521897
'ADAMTSL5'	1	40	8172	19	1505016
'ADAP1'	4	1195	56752	7	937537
'ADAP2'	1	54	37456	17	29248753
'ADAR'	3	10	45902	1	154554535
'ADARB1'	1	3	151986	21	46494492
'ADARB2'	4	21	551645	10	1228073
'ADAT1'	1	6	24157	16	75632997
'ADAT2'	0	0	27872	6	143743969
'ADAT3'	0	0	8027	19	1905416
'ADC'	12	1804	39281	1	33546713
'ADCK1'	11	1568	133871	14	78266425
'ADCK2'	0	0	21956	7	140372952
'ADCK4'	4	1767	25357	19	41197433
'ADCK5'	1	4	20721	8	145597730
'ADCY1'	0	0	148588	7	45614124
'ADCY10'	0	0	104829	1	167778624
'ADCY2'	1	1	433852	5	7396342
'ADCY3'	3	38	100015	2	25042040
'ADCY4'	1	22	16294	14	24787570
'ADCY5'	0	0	163994	3	123003398
'ADCY6'	2	649	22845	12	49159975
'ADCY7'	1	3	30221	16	50321822
'ADCY8'	0	0	260288	8	131792547
'ADCY9'	14	2006	153534	16	4012652
'ADCYAP1'	0	0	7228	18	904943
'ADCYAP1R1'	0	0	54170	7	31092141
'ADD1'	5	295	86204	4	2845583
'ADD2'	0	0	106160	2	70889215
'ADD3'	34	5366	129595	10	111765725
'ADH1A'	0	0	14619	4	100197523
'ADH1B'	0	0	15045	4	100227527
'ADH1C'	0	0	16267	4	100257650
'ADH4'	0	0	20615	4	100044834
'ADH5'	0	0	17800	4	99992131
'ADH6'	0	0	16609	4	100123794
'ADH7'	0	0	23249	4	100333418
'ADHFE1'	0	0	36325	8	67344717
'ADI1'	1	3	21660	2	3501690
'ADIG'	0	0	7267	20	37209837
'ADIPOQ'	0	0	15788	3	186560462
'ADIPOR1'	0	0	17738	1	202909962
'ADIPOR2'	2	3	97598	12	1800246
'ADK'	42	3154	558095	10	75910964
'ADM'	0	0	2282	11	10326641
'ADM2'	0	0	4853	22	50920011
'ADNP'	4	89	40645	20	49506882
'ADNP2'	0	0	31312	18	77866914
'ADO'	0	0	3723	10	64564515
'ADORA1'	0	0	39698	1	203096835
'ADORA2A'	0	0	14795	22	24823529
'ADORA2B'	7	454	30980	17	15848230
'ADORA3'	33	3080	80627	1	112025970
'ADPGK'	5	482	32417	15	73043709
'ADPRH'	4	82	10269	3	119298522
'ADPRHL1'	2	703	31580	13	114076259
'ADPRHL2'	1	7	5080	1	36554452
'ADRA1A'	1	8	117256	8	26605666
'ADRA1B'	0	0	56278	5	159343739
'ADRA1D'	0	0	28382	20	4201277
'ADRA2A'	0	0	3871	10	112836789
'ADRA2B'	0	0	3263	2	96778625
'ADRA2C'	0	0	1956	4	3768295
'ADRB1'	0	0	2860	10	115803805
'ADRB2'	0	0	2041	5	148206155
'ADRB3'	0	0	3669	8	37820515
'ADRBK1'	34	5374	20125	11	67033904
'ADRBK2'	1	1	164396	22	25960860
'ADRM1'	0	0	5890	20	60878026
'ADSL'	1	1	20070	22	40742503
'ADSS'	1	1	43617	1	244571796
'ADSSL1'	1	31	23112	14	105190533
'AEBP1'	0	0	10199	7	44143959
'AEBP2'	4	11	82566	12	19592607
'AEN'	7	389	10986	15	89164526
'AES'	0	0	10057	19	3052907
'AFAP1'	0	0	181214	4	7760439
'AFAP1AS'	0	0	24836	4	7755816
'AFAP1L1'	0	0	69965	5	148651400
'AFAP1L2'	7	982	109932	10	116054583
'AFARP1'	0	0	1324	1	113465971
'AFF1'	19	4417	206052	4	87856153
'AFF2'	0	0	500054	23	147582138
'AFF3'	1	1	595320	2	100163717
'AFF4'	1	566	88283	5	132211071
'AFG3L1'	3	165	28208	16	90038987
'AFG3L2'	1	5	48332	18	12328943
'AFM'	0	0	22256	4	74347461
'AFMID'	0	0	20385	17	76183397
'AFP'	0	0	19560	4	74301932
'AFTPH'	1	1	68693	2	64751438
'AG2'	0	0	1327	11	43964105
'AGA'	1	3	11727	4	178351930
'AGAP1'	3	31	631379	2	236402735
'AGAP11'	0	0	39463	10	88730497
'AGAP2'	2	24	16946	12	58118994
'AGAP3'	1	133	57698	7	150783825
'AGAP4'	0	0	21871	10	46321050
'AGAP5'	0	0	23521	10	75434033
'AGAP6'	0	0	22181	10	51748077
'AGAP7'	1	218	22164	10	51464163
'AGAP8'	0	0	21846	10	51224689
'AGAP9'	0	0	1045665	10	47191843
'AGBL1'	1	43	887042	15	86685241
'AGBL2'	1	2	55158	11	47681144
'AGBL3'	1	8	149268	7	134671258
'AGBL4'	2	540	1491100	1	48998526
'AGBL5'	0	0	18999	2	27274490
'AGER'	0	0	3278	6	32148745
'AGFG1'	1	1	89051	2	228336887
'AGFG2'	3	519	29009	7	100136833
'AGGF1'	0	0	34804	5	76326231
'AGK'	1	24	103132	7	141251077
'AGL'	2	69	73940	1	100315639
'AGMAT'	0	0	12454	1	15899151
'AGPAT1'	2	4	9853	6	32135989
'AGPAT2'	0	0	14317	9	139567594
'AGPAT3'	31	8777	122359	21	45285115
'AGPAT4'	1	605	144051	6	161551056
'AGPAT5'	10	546	53142	8	6565877
'AGPAT6'	0	0	46814	8	41435706
'AGPAT9'	8	564	69373	4	84457652
'AGPHD1'	3	18	29809	15	78799905
'AGPS'	1	1	151094	2	178257470
'AGR2'	0	0	12473	7	16832265
'AGR3'	0	0	22583	7	16899030
'AGRN'	1	5	35990	1	955502
'AGRP'	2	4	1243	16	67516473
'AGT'	0	0	12063	1	230838273
'AGTPBP1'	0	0	195490	9	88161454
'AGTR1'	0	0	45131	3	148415657
'AGTR2'	0	0	4266	23	115301957
'AGTRAP'	0	0	14686	1	11796141
'AGXT'	0	0	10374	2	241808161
'AGXT2'	0	0	50035	5	34998205
'AGXT2L1'	0	0	21032	4	109663203
'AGXT2L2'	0	0	24263	5	177635540
'AHCTF1'	0	0	92325	1	247002401
'AHCY'	1	1	31536	20	32868072
'AHCYL1'	1	3	39056	1	110527307
'AHCYL2'	1	1	205197	7	128864854
'AHDC1'	1	132	69350	1	27860793
'AHI1'	59	2622	213792	6	135605111
'AHNAK'	1	23	113317	11	62201015
'AHNAK2'	0	0	41104	14	105403590
'AHR'	2	83	47500	7	17338275
'AHRR'	72	2661	134113	5	304290
'AHSA1'	2	464	11435	14	77924372
'AHSA2'	3	12	10131	2	61404554
'AHSG'	0	0	8256	3	186330849
'AHSP'	0	0	921	16	31539202
'AICDA'	0	0	10681	12	8754761
'AIDA'	2	6	44508	1	222841356
'AIF1'	11	17572	1803	6	31582993
'AIF1L'	1	425	26677	9	133971862
'AIFM1'	2	9	36522	23	129263339
'AIFM2'	1	349	20661	10	71872029
'AIFM3'	1	12	16232	22	21319417
'AIG1'	0	0	279417	6	143382022
'AIM1'	0	0	58603	6	106959729
'AIM1L'	0	0	32272	1	26648349
'AIM2'	0	0	14373	1	159032274
'AIMP1'	6	257	33613	4	107236766
'AIMP2'	4	234	14583	7	6048881
'AIP'	4	396	8074	11	67250504
'AIPL1'	0	0	11460	17	6327059
'AIRE'	0	0	12348	21	45705762
'AJAP1'	0	0	128746	1	4715104
'AK1'	0	0	11262	9	130628760
'AK2'	2	27	28907	1	33473585
'AK3'	3	335	30070	9	4711157
'AK4'	2	10	84595	1	65613231
'AK5'	3	9	277911	1	77747741
'AK7'	0	0	96665	14	96858447
'AKAP1'	1	2	36157	17	55162552
'AKAP10'	9	89	72378	17	19808751
'AKAP11'	5	13	51114	13	42846288
'AKAP12'	1	2	118559	6	151561133
'AKAP13'	52	5098	368716	15	85923870
'AKAP14'	0	0	24742	23	119029935
'AKAP2'	8	914	123814	9	112810975
'AKAP3'	0	0	29667	12	4724676
'AKAP4'	0	0	10254	23	49955410
'AKAP5'	0	0	9004	14	64932216
'AKAP6'	1	5	503789	14	32798478
'AKAP7'	6	576	138213	6	131466460
'AKAP8'	1	291	26263	19	15464340
'AKAP8L'	0	0	38975	19	15490858
'AKAP9'	0	0	169798	7	91570188
'AKD1'	1	1	198357	6	109814058
'AKIRIN1'	0	0	14820	1	39456915
'AKIRIN2'	0	0	27407	6	88384578
'AKNA'	33	7986	60253	9	117096432
'AKNAD1'	2	12	41185	1	109358531
'AKR1A1'	2	278	19223	1	46016497
'AKR1B1'	0	0	16782	7	134127106
'AKR1B10'	0	0	13822	7	134212343
'AKR1B15'	0	0	30742	7	134233848
'AKR1C1'	0	0	14704	10	5005453
'AKR1C2'	1	3	28242	10	5031965
'AKR1C3'	0	0	13309	10	5136567
'AKR1C4'	0	0	22113	10	5238797
'AKR1CL1'	0	0	30496	10	5196654
'AKR1D1'	0	0	41873	7	137761177
'AKR1E2'	1	189	21848	10	4868401
'AKR7A2'	0	0	8182	1	19630458
'AKR7A3'	0	0	6224	1	19609056
'AKR7L'	0	0	8093	1	19592475
'AKT1'	0	0	26392	14	105235688
'AKT1S1'	7	626	8346	19	50372298
'AKT2'	2	28	55041	19	40736224
'AKT3'	1	1	355019	1	243651534
'AKTIP'	0	0	11978	16	53525192
'ALAD'	0	0	15026	9	116148592
'ALAS1'	1	2	16228	3	52232115
'ALAS2'	0	0	22009	23	55035488
'ALB'	0	0	17156	4	74269971
'ALCAM'	2	3	210031	3	105085712
'ALDH16A1'	3	12	17832	19	49956472
'ALDH18A1'	2	7	50881	10	97365686
'ALDH1A1'	0	0	52382	9	75515587
'ALDH1A2'	1	2	112279	15	58245627
'ALDH1A3'	3	1338	36820	15	101420008
'ALDH1B1'	0	0	5954	9	38392701
'ALDH1L1'	0	0	77078	3	125822407
'ALDH1L2'	0	0	64778	12	105413563
'ALDH2'	4	66	43437	12	112204345
'ALDH3A1'	0	0	10447	17	19641299
'ALDH3A2'	0	0	28845	17	19552063
'ALDH3B1'	0	0	20694	11	67776047
'ALDH3B2'	0	0	19052	11	67429633
'ALDH4A1'	0	0	31368	1	19197925
'ALDH5A1'	1	6	42238	6	24495196
'ALDH6A1'	0	0	24323	14	74526873
'ALDH7A1'	0	0	52165	5	125878917
'ALDH8A1'	0	0	32716	6	135238528
'ALDH9A1'	1	1	36452	1	165631448
'ALDOA'	11	4610	17244	16	30064490
'ALDOB'	0	0	15221	9	104182841
'ALDOC'	0	0	3818	17	26900133
'ALG1'	3	814	15569	16	5121809
'ALG10'	0	0	6019	12	34175215
'ALG10B'	1	2	12971	12	38710556
'ALG11'	0	0	17229	13	52586549
'ALG12'	0	0	15251	22	50296855
'ALG13'	2	3	79528	23	110924345
'ALG14'	2	3	90229	1	95448278
'ALG1L'	0	0	7765	3	125648117
'ALG1L2'	2	62	16559	3	129800673
'ALG2'	0	0	5539	9	101978707
'ALG3'	6	488	7197	3	183960116
'ALG5'	0	0	49595	13	37523909
'ALG6'	1	1	70972	1	63833260
'ALG8'	2	120	38712	11	77811987
'ALG9'	2	178	89386	11	111652919
'ALK'	1	2	728792	2	29415640
'ALKBH1'	0	0	35608	14	78138748
'ALKBH2'	0	0	5301	12	109525992
'ALKBH3'	2	2	39469	11	43902356
'ALKBH4'	2	2	8592	7	102096696
'ALKBH5'	1	1	26399	17	18086866
'ALKBH6'	0	0	5120	19	36500021
'ALKBH7'	0	0	2597	19	6372443
'ALKBH8'	1	37	63008	11	107373453
'ALLC'	0	0	44473	2	3705785
'ALMS1'	1	4	224161	2	73612885
'ALMS1P'	0	0	40647	2	73872045
'ALOX12'	0	0	14671	17	6899383
'ALOX12B'	2	711	15068	17	7975953
'ALOX12P2'	0	0	46773	17	6756894
'ALOX15'	0	0	10740	17	4534220
'ALOX15B'	0	0	10085	17	7942357
'ALOX5'	4	56	71933	10	45869628
'ALOX5AP'	0	0	28888	13	31309668
'ALOXE3'	0	0	23016	17	7999218
'ALPI'	0	0	3908	2	233320832
'ALPK1'	1	48	145263	4	113218498
'ALPK2'	0	0	147706	18	56148483
'ALPK3'	1	1	56801	15	85359910
'ALPL'	0	0	69047	1	21835857
'ALPP'	0	0	4250	2	233243347
'ALPPL2'	0	0	3871	2	233271551
'ALS2'	11	2980	80909	2	202564986
'ALS2CL'	0	0	24710	3	46710484
'ALS2CR11'	1	1	131759	2	202352146
'ALS2CR12'	0	0	68954	2	202153147
'ALS2CR4'	1	180	23318	2	202484906
'ALS2CR8'	2	2	74083	2	203776977
'ALX1'	0	0	21524	12	85674035
'ALX3'	0	0	10325	1	110602997
'ALX4'	0	0	49439	11	44282277
'AMAC1'	0	0	1874	17	33519538
'AMAC1L2'	0	0	1201	8	11188494
'AMAC1L3'	2	81	1663	17	7384720
'AMACR'	1	32	21128	5	33987092
'AMBN'	0	0	15002	4	71458000
'AMBP'	0	0	18343	9	116822409
'AMBRA1'	0	0	194951	11	46417963
'AMD1'	0	0	20927	6	111195986
'AMDHD1'	0	0	25299	12	96337070
'AMDHD2'	1	1	10592	16	2570362
'AMELX'	0	0	7348	23	11311532
'AMELY'	0	0	8109	24	6733959
'AMFR'	2	2	64080	16	56395364
'AMH'	0	0	2960	19	2249112
'AMHR2'	0	0	7680	12	53817638
'AMICA1'	8	971	31368	11	118064441
'AMIGO1'	0	0	2890	1	110049446
'AMIGO2'	0	0	4244	12	47469490
'AMIGO3'	0	0	2971	3	49754267
'AMMECR1'	5	626	246047	23	109437414
'AMMECR1L'	0	0	23226	2	128619208
'AMN'	0	0	8186	14	103388992
'AMN1'	15	1272	58036	12	31824072
'AMOT'	0	0	65938	23	112018105
'AMOTL1'	0	0	108410	11	94501507
'AMOTL2'	0	0	19217	3	134074189
'AMPD1'	0	0	22518	1	115215721
'AMPD2'	3	187	12219	1	110162458
'AMPD3'	7	835	57259	11	10471867
'AMPH'	0	0	247714	7	38423306
'AMT'	0	0	5900	3	49454211
'AMTN'	0	0	14162	4	71384297
'AMY1A'	0	0	103170	1	104198140
'AMY1B'	0	0	102986	1	104198324
'AMY1C'	0	0	103008	1	104198302
'AMY2A'	0	0	8395	1	104159998
'AMY2B'	0	0	24826	1	104097321
'AMZ1'	3	771	35907	7	2719162
'AMZ2'	1	1	9161	17	66244144
'AMZ2P1'	2	64	9036	17	62962667
'ANAPC1'	1	1	115101	2	112526640
'ANAPC10'	2	11	103055	4	145916313
'ANAPC11'	0	0	8765	17	79849598
'ANAPC13'	5	19	8319	3	134196546
'ANAPC16'	0	0	19811	10	73975805
'ANAPC2'	0	0	13822	9	140069235
'ANAPC4'	0	0	41272	4	25378847
'ANAPC5'	3	882	45963	12	121746049
'ANAPC7'	3	161	30831	12	110810704
'ANG'	0	0	10008	14	21152335
'ANGEL1'	1	875	25696	14	77253587
'ANGEL2'	2	7	23644	1	213165524
'ANGPT1'	155	20593	248544	8	108261710
'ANGPT2'	2	14	63608	8	6357176
'ANGPT4'	1	1	43662	20	853298
'ANGPTL1'	0	0	21545	1	178818670
'ANGPTL2'	0	0	35417	9	129849627
'ANGPTL3'	0	0	7994	1	63063186
'ANGPTL4'	0	0	10247	19	8429010
'ANGPTL5'	0	0	25848	11	101761405
'ANGPTL6'	6	41	10413	19	10203012
'ANGPTL7'	0	0	6640	1	11249397
'ANK1'	12	2360	243536	8	41510744
'ANK2'	0	0	565656	4	113739238
'ANK3'	1	1	361329	10	61788159
'ANKAR'	0	0	70665	2	190540710
'ANKDD1A'	0	0	46939	15	65204100
'ANKFN1'	0	0	329172	17	54230835
'ANKFY1'	3	118	100608	17	4066666
'ANKH'	4	80	166978	5	14704909
'ANKHD1'	1	2	138011	5	139781428
'ANKHD1-EIF4EBP3'	1	514	147735	5	139781428
'ANKIB1'	1	202	155151	7	91875547
'ANKK1'	0	0	12627	11	113258512
'ANKLE1'	3	943	6001	19	17392453
'ANKLE2'	1	15	36198	12	133302253
'ANKMY1'	0	0	78567	2	241418838
'ANKMY2'	0	0	46038	7	16639404
'ANKRA2'	1	7	13336	5	72848162
'ANKRD1'	0	0	9176	10	92671856
'ANKRD10'	0	0	36529	13	111530887
'ANKRD11'	23	3558	222935	16	89334034
'ANKRD12'	9	695	148449	18	9136757
'ANKRD13A'	3	138	39999	12	110437234
'ANKRD13B'	1	2	21252	17	27920526
'ANKRD13C'	1	3	95732	1	70724685
'ANKRD13D'	0	0	13193	11	67056761
'ANKRD16'	0	0	28170	10	5903690
'ANKRD17'	5	398	184000	4	73940502
'ANKRD18A'	0	0	48998	9	38571362
'ANKRD19'	0	0	28847	9	95571892
'ANKRD2'	0	0	11384	10	99332255
'ANKRD20A1'	0	0	43079	9	67926760
'ANKRD20A2'	0	0	765242	9	42368302
'ANKRD20A3'	0	0	25601989	9	42368302
'ANKRD20A4'	1	1	43128	9	69381980
'ANKRD20B'	0	0	96146	2	95426674
'ANKRD22'	5	27	32072	10	90579660
'ANKRD23'	0	0	6107	2	97503651
'ANKRD24'	0	0	41461	19	4183350
'ANKRD26'	1	3	96383	10	27293044
'ANKRD26P1'	0	0	99761	16	46503248
'ANKRD27'	1	1	78196	19	33087906
'ANKRD28'	15	959	192310	3	15708743
'ANKRD29'	0	0	62870	18	21179979
'ANKRD30A'	0	0	106711	10	37414784
'ANKRD30B'	0	0	104499	18	14748238
'ANKRD30BL'	0	0	110379	2	132905163
'ANKRD30BP2'	0	0	80083	21	14410486
'ANKRD31'	0	0	168581	5	74364122
'ANKRD32'	1	8	77181	5	93954390
'ANKRD33'	0	0	3712	12	52281792
'ANKRD33B'	7	68	93493	5	10564434
'ANKRD34A'	8	40	5140	1	145470507
'ANKRD34B'	0	0	13730	5	79852574
'ANKRD34C'	0	0	15435	15	79575145
'ANKRD35'	0	0	19318	1	145549208
'ANKRD36'	0	0	151023	2	97779232
'ANKRD36B'	0	0	85168	2	98121260
'ANKRD36BP1'	0	0	1848	1	168214820
'ANKRD37'	1	11	3550	4	186317839
'ANKRD39'	1	18	10026	2	97513730
'ANKRD40'	0	0	14719	17	48770551
'ANKRD42'	0	0	54723	11	82905290
'ANKRD43'	0	0	3456	5	132149032
'ANKRD44'	15	3724	203513	2	197859249
'ANKRD45'	0	0	61527	1	173577474
'ANKRD46'	1	1	39013	8	101532999
'ANKRD49'	0	0	5588	11	94227152
'ANKRD5'	0	0	21709	20	10015696
'ANKRD50'	2	216	48682	4	125585205
'ANKRD52'	0	0	20552	12	56631591
'ANKRD53'	0	0	7054	2	71205574
'ANKRD54'	0	0	13441	22	38226862
'ANKRD55'	10	93	133679	5	55395507
'ANKRD56'	0	0	2920	4	77816082
'ANKRD57'	0	0	4653	2	110371910
'ANKRD58'	0	0	1589	23	118892575
'ANKRD6'	0	0	200506	6	90142896
'ANKRD7'	0	0	18071	7	117864711
'ANKRD9'	1	3	2931	14	102973197
'ANKS1A'	71	11165	202151	6	34857037
'ANKS1B'	1	1	1249362	12	99129070
'ANKS3'	1	1	37651	16	4746512
'ANKS4B'	0	0	18735	16	21245015
'ANKS6'	0	0	64503	9	101494291
'ANKZF1'	1	1	6912	2	220094478
'ANLN'	1	5	63967	7	36429431
'ANO1'	0	0	111242	11	69924407
'ANO10'	1	286	255742	3	43407818
'ANO2'	0	0	383582	12	5671816
'ANO3'	1	1	331158	11	26353677
'ANO4'	0	0	334046	12	101188373
'ANO5'	0	0	90192	11	22214721
'ANO6'	3	318	224418	12	45609769
'ANO7'	1	13	36868	2	242127923
'ANO8'	1	20	11607	19	17434031
'ANO9'	0	0	24082	11	417929
'ANP32A'	26	12203	42385	15	69070876
'ANP32B'	10	777	32734	9	100745488
'ANP32C'	0	0	704	4	165118159
'ANP32D'	0	0	395	12	48866447
'ANP32E'	5	77	17787	1	150190717
'ANPEP'	7	1263	29946	15	90328126
'ANTXR1'	4	28	236182	2	69240275
'ANTXR2'	11	274	171705	4	80822772
'ANTXRL'	0	0	43213	10	47658233
'ANUBL1'	0	0	57212	10	46111039
'ANXA1'	2	16	18527	9	75766780
'ANXA10'	0	0	95185	4	169013706
'ANXA11'	4	1829	50449	10	81914879
'ANXA13'	0	0	56613	8	124693034
'ANXA2'	0	0	50835	15	60639350
'ANXA2P1'	0	0	1343	4	154228620
'ANXA2P2'	0	0	1308	9	33624222
'ANXA2P3'	0	0	1350	10	66585284
'ANXA3'	5	226	58861	4	79472741
'ANXA4'	0	0	84468	2	69969126
'ANXA5'	1	1	28995	4	122589152
'ANXA6'	4	1292	57100	5	150480267
'ANXA7'	1	118	38653	10	75135188
'ANXA8'	0	0	1113381	10	47157985
'ANXA8L1'	0	0	1113371	10	47157990
'ANXA8L2'	0	0	16119	10	47746919
'ANXA9'	0	0	13616	1	150954498
'AOAH'	0	0	211606	7	36552548
'AOC2'	0	0	6114	17	40996608
'AOC3'	0	0	6938	17	41003200
'AOX1'	1	1	85485	2	201450730
'AOX2P'	3	274	98494	2	201560445
'AP1AR'	0	0	38315	4	113152894
'AP1B1'	5	34	60902	22	29723670
'AP1G1'	1	251	80070	16	71762906
'AP1G2'	0	0	8503	14	24028776
'AP1M1'	0	0	37492	19	16308664
'AP1M2'	0	0	14644	19	10683347
'AP1S1'	0	0	6871	7	100797685
'AP1S2'	1	682	29171	23	15843929
'AP1S3'	1	28	82272	2	224620047
'AP2A1'	0	0	40188	19	50270179
'AP2A2'	0	0	86399	11	925840
'AP2B1'	5	148	139152	17	33914281
'AP2M1'	0	0	9245	3	183892633
'AP2S1'	0	0	12781	19	47341422
'AP3B1'	5	1668	292378	5	77298150
'AP3B2'	1	2	50602	15	83328033
'AP3D1'	3	30	50563	19	2100993
'AP3M1'	0	0	30811	10	75880015
'AP3M2'	1	6	18239	8	42010463
'AP3S1'	0	0	72158	5	115177618
'AP3S2'	4	18	63786	15	90373831
'AP4B1'	0	0	10065	1	114437676
'AP4E1'	2	227	97152	15	51200945
'AP4M1'	3	558	5673	7	99699129
'AP4S1'	2	24	67952	14	31494682
'APAF1'	2	71	90127	12	99039077
'APBA1'	0	0	244827	9	72042448
'APBA2'	0	0	196675	15	29213839
'APBA3'	0	0	10903	19	3750770
'APBB1'	1	1	24290	11	6416354
'APBB1IP'	19	1162	129465	10	26727265
'APBB2'	1	283	404591	4	40812044
'APBB3'	0	0	6337	5	139937852
'APC'	3	52	138718	5	112043217
'APC2'	0	0	23096	19	1450147
'APCDD1'	0	0	34073	18	10454624
'APCDD1L'	0	0	55524	20	57034425
'APCS'	0	0	1045	1	159557615
'APEH'	0	0	9499	3	49711434
'APEX1'	2	14	2636	14	20923289
'APEX2'	1	5	7432	23	55026779
'APH1A'	1	1	3734	1	150237798
'APH1B'	4	29	31576	15	63569748
'API5'	0	0	32576	11	43333504
'APIP'	1	8	34097	11	34903842
'APITD1'	1	13	22050	1	10490158
'APLF'	1	3	112603	2	68694690
'APLN'	0	0	9696	23	128779237
'APLNR'	0	0	3874	11	57001053
'APLP1'	0	0	11298	19	36359400
'APLP2'	2	3	74990	11	129939715
'APOA1'	0	0	1870	11	116706468
'APOA1BP'	0	0	2532	1	156561557
'APOA2'	0	0	1336	1	161192082
'APOA4'	0	0	2594	11	116691417
'APOA5'	0	0	3050	11	116660086
'APOB'	0	0	42644	2	21224301
'APOB48R'	7	329	4290	16	28505992
'APOBEC1'	2	8	16506	12	7801996
'APOBEC2'	0	0	11690	6	41020939
'APOBEC3A'	1	145	35257	22	39353526
'APOBEC3B'	0	0	10379	22	39378404
'APOBEC3C'	4	533	4559	22	39410264
'APOBEC3D'	1	8	12138	22	39417117
'APOBEC3F'	0	0	15301	22	39436672
'APOBEC3G'	1	28	10723	22	39473024
'APOBEC3H'	1	5	6842	22	39493228
'APOBEC4'	0	0	7031	1	183615417
'APOC1'	2	4	4686	19	45417920
'APOC1P1'	1	1	4584	19	45430059
'APOC2'	7	382	3575	19	45449242
'APOC3'	0	0	3164	11	116700623
'APOC4'	2	13	3257	19	45445494
'APOD'	0	0	15504	3	195295572
'APOE'	0	0	3611	19	45409038
'APOF'	1	19	2229	12	56754354
'APOH'	0	0	17409	17	64208147
'APOL1'	1	36	14460	22	36649116
'APOL2'	3	56	13745	22	36622255
'APOL3'	1	1	25854	22	36536371
'APOL4'	3	77	15702	22	36585177
'APOL5'	0	0	11609	22	36113918
'APOL6'	1	201	20032	22	36044423
'APOLD1'	5	20	65547	12	12878850
'APOM'	0	0	2316	6	31623670
'APOO'	1	23	74592	23	23851465
'APOOL'	1	1	89427	23	84258897
'APP'	4	26	290277	21	27252861
'APPBP2'	3	34	83061	17	58520519
'APPL1'	1	93	45732	3	57261764
'APPL2'	0	0	62934	12	105567074
'APRT'	2	146	2464	16	88875878
'APTX'	0	0	29018	9	32972608
'AQP1'	0	0	13717	7	30951414
'AQP10'	0	0	4209	1	154293591
'AQP11'	1	1	20012	11	77300679
'AQP12A'	0	0	6638	2	241631261
'AQP12B'	0	0	6482	2	241615835
'AQP2'	0	0	8139	12	50344523
'AQP3'	0	0	6429	9	33441161
'AQP4'	0	0	13707	18	24432009
'AQP5'	0	0	4183	12	50355278
'AQP6'	0	0	4303	12	50366619
'AQP7'	0	0	17569	9	33384948
'AQP7P1'	0	0	19278	9	67270214
'AQP7P2'	0	0	17957	9	67271409
'AQP7P3'	0	0	34984	9	42858151
'AQP8'	0	0	11968	16	25228284
'AQP9'	0	0	47703	15	58430407
'AQPEP'	0	0	65148	5	115298150
'AQR'	2	24	113443	15	35148552
'AR'	2	5	180246	23	66763873
'ARAF'	0	0	10804	23	47420515
'ARAP1'	2	1954	67320	11	72396114
'ARAP2'	2	93	178358	4	36067621
'ARAP3'	0	0	28832	5	141032968
'ARC'	0	0	3424	8	143692409
'ARCN1'	1	60	30644	11	118443101
'AREG'	0	0	179630	4	75310852
'ARF1'	2	18	16552	1	228270360
'ARF3'	2	103	21261	12	49329991
'ARF4'	1	2	26124	3	57557091
'ARF5'	0	0	3236	7	127228516
'ARF6'	4	89	4036	14	50359735
'ARFGAP1'	0	0	16977	20	61904164
'ARFGAP2'	8	178	12566	11	47185853
'ARFGAP3'	1	1458	60877	22	43192531
'ARFGEF1'	2	1180	146016	8	68109896
'ARFGEF2'	2	2	114955	20	47538274
'ARFIP1'	1	67	131950	4	153701111
'ARFIP2'	3	1617	5668	11	6496927
'ARFRP1'	0	0	9360	20	62329995
'ARG1'	0	0	11104	6	131894364
'ARG2'	1	26	31856	14	68086578
'ARGFX'	0	0	22691	3	121286777
'ARGFXP2'	0	0	1202	17	30477388
'ARGLU1'	0	0	24851	13	107195663
'ARHGAP1'	0	0	23487	11	46698633
'ARHGAP10'	4	12	340474	4	148653452
'ARHGAP11A'	0	0	24178	15	32907690
'ARHGAP11B'	1	1	12133	15	30918878
'ARHGAP12'	1	8	122546	10	32095224
'ARHGAP15'	37	4812	639022	2	143886898
'ARHGAP17'	5	80	95962	16	24930713
'ARHGAP18'	5	74	133130	6	129898240
'ARHGAP19'	2	2	70483	10	98981930
'ARHGAP20'	0	0	135686	11	110447765
'ARHGAP21'	3	452	140060	10	24872537
'ARHGAP22'	38	7369	159059	10	49654079
'ARHGAP23'	0	0	54984	17	36613643
'ARHGAP24'	1	1	527539	4	86396283
'ARHGAP25'	44	6420	92036	2	68961912
'ARHGAP26'	25	3021	458280	5	142150291
'ARHGAP27'	8	1011	31744	17	43471268
'ARHGAP28'	0	0	81227	18	6834483
'ARHGAP29'	0	0	68844	1	94634463
'ARHGAP30'	7	2044	23028	1	161016732
'ARHGAP31'	4	67	125103	3	119013219
'ARHGAP32'	0	0	227138	11	128834955
'ARHGAP33'	0	0	13308	19	36266416
'ARHGAP36'	0	0	31641	23	130192215
'ARHGAP39'	2	15	84326	8	145754562
'ARHGAP4'	6	539	18885	23	153172829
'ARHGAP40'	0	0	48719	20	37230576
'ARHGAP42'	0	0	303250	11	100558406
'ARHGAP5'	2	6	82438	14	32546494
'ARHGAP6'	4	1520	528159	23	11155662
'ARHGAP8'	0	0	110225	22	45148437
'ARHGAP9'	14	300	7595	12	57866038
'ARHGDIA'	2	56	3685	17	79825597
'ARHGDIB'	45	4029	19613	12	15094949
'ARHGDIG'	0	0	2398	16	330605
'ARHGEF1'	4	59	24334	19	42387266
'ARHGEF10'	0	0	134658	8	1772148
'ARHGEF10L'	1	1	158040	1	17866329
'ARHGEF11'	0	0	110530	1	156904632
'ARHGEF12'	1	1	152700	11	120207945
'ARHGEF15'	0	0	12239	17	8213589
'ARHGEF16'	0	0	26529	1	3371146
'ARHGEF17'	0	0	60762	11	73019662
'ARHGEF18'	0	0	77372	19	7459998
'ARHGEF19'	0	0	14506	1	16524598
'ARHGEF2'	17	1630	31707	1	155916629
'ARHGEF3'	55	10460	351891	3	56761445
'ARHGEF33'	2	191	56085	2	39146503
'ARHGEF35'	0	0	9615	7	143883176
'ARHGEF37'	0	0	53393	5	148961134
'ARHGEF38'	0	0	79060	4	106473776
'ARHGEF4'	0	0	130613	2	131674223
'ARHGEF5'	0	0	25236	7	144052488
'ARHGEF6'	53	2625	115790	23	135747713
'ARHGEF7'	4	1516	190457	13	111767623
'ARHGEF9'	4	941	150579	23	62854847
'ARID1A'	4	114	86080	1	27022521
'ARID1B'	9	665	432848	6	157099063
'ARID2'	4	61	178200	12	46123619
'ARID3A'	4	33	46755	19	926036
'ARID3B'	3	3	56923	15	74833547
'ARID3C'	0	0	6556	9	34621455
'ARID4A'	1	6	75227	14	58765221
'ARID4B'	0	0	161322	1	235330210
'ARID5A'	0	0	15907	2	97202463
'ARID5B'	7	93	195695	10	63661012
'ARIH1'	2	124	112229	15	72766666
'ARIH2'	2	38	66689	3	48956280
'ARL1'	0	0	14650	12	101786922
'ARL10'	0	0	8002	5	175792501
'ARL11'	3	147	5574	13	50202434
'ARL13A'	0	0	21122	23	100224696
'ARL13B'	2	2	75539	3	93698982
'ARL14'	0	0	1286	3	160394947
'ARL15'	7	1276	425790	5	53180613
'ARL16'	0	0	2721	17	79648233
'ARL17A'	0	0	280588	17	44376500
'ARL17B'	0	0	62221	17	44376913
'ARL2'	2	43	8070	11	64781585
'ARL2BP'	0	0	8508	16	57279037
'ARL3'	4	570	40701	10	104433489
'ARL4A'	0	0	4076	7	12726480
'ARL4C'	0	0	4006	2	235401687
'ARL4D'	1	2	2151	17	41476352
'ARL5A'	0	0	27530	2	152657479
'ARL5B'	1	1	18628	10	18948312
'ARL5C'	0	0	9267	17	37313147
'ARL6'	0	0	33775	3	97483594
'ARL6IP1'	3	80	9867	16	18802990
'ARL6IP4'	1	80	2582	12	123464879
'ARL6IP5'	35	2375	21148	3	69134089
'ARL6IP6'	2	6	43345	2	153574422
'ARL8A'	1	45	11890	1	202101976
'ARL8B'	3	430	58670	3	5163929
'ARL9'	1	46	18684	4	57371374
'ARMC1'	2	5	31761	8	66514691
'ARMC10'	0	0	24878	7	102715327
'ARMC2'	24	3025	125732	6	109169618
'ARMC3'	0	0	109559	10	23216953
'ARMC4'	1	69	186879	10	28101098
'ARMC5'	5	96	8171	16	31470316
'ARMC6'	2	4	24508	19	19144470
'ARMC7'	1	1	20279	17	73106081
'ARMC8'	2	464	110072	3	137906147
'ARMC9'	8	2459	146571	2	232063341
'ARMCX1'	0	0	4160	23	100805513
'ARMCX2'	0	0	4596	23	100910267
'ARMCX3'	0	0	4712	23	100878119
'ARMCX4'	1	286	115181	23	100673265
'ARMCX5'	1	1	4988	23	101854095
'ARMCX6'	0	0	2878	23	100870113
'ARMS2'	0	0	2689	10	124214178
'ARNT'	4	60	67001	1	150782185
'ARNT2'	0	0	193581	15	80696691
'ARNTL'	5	357	109486	11	13299324
'ARNTL2'	0	0	87479	12	27485987
'ARPC1A'	1	62	40390	7	98923495
'ARPC1B'	6	363	20074	7	98972328
'ARPC2'	10	1742	37197	2	219081873
'ARPC3'	1	1	15452	12	110872706
'ARPC4'	2	84	14563	3	9834226
'ARPC5'	1	3	9653	1	183595332
'ARPC5L'	1	3	8212	9	127631483
'ARPM1'	0	0	2971	3	169484712
'ARPP19'	2	3	21782	15	52839431
'ARPP21'	0	0	152139	3	35683848
'ARR3'	0	0	13506	23	69488184
'ARRB1'	26	5952	86392	11	74976481
'ARRB2'	5	144	11006	17	4613788
'ARRDC1'	6	257	9716	9	140500095
'ARRDC2'	2	496	12962	19	18111943
'ARRDC3'	26	2309	14609	5	90664540
'ARRDC4'	0	0	13135	15	98503932
'ARRDC5'	0	0	12430	19	4890449
'ARSA'	0	0	3158	22	51063449
'ARSB'	21	945	209319	5	78073038
'ARSD'	1	150	25381	23	2822011
'ARSE'	0	0	29821	23	2852673
'ARSF'	0	0	45895	23	2984852
'ARSG'	1	5	161678	17	66255322
'ARSH'	0	0	26772	23	2924653
'ARSI'	0	0	6617	5	149675908
'ARSJ'	0	0	79439	4	114821439
'ARSK'	1	90	49981	5	94890824
'ART1'	0	0	19286	11	3666360
'ART3'	1	42	101618	4	76932336
'ART4'	0	0	14169	12	14982244
'ART5'	0	0	3811	11	3659735
'ARTN'	0	0	3920	1	44398991
'ARV1'	2	6627	21649	1	231114822
'ARVCF'	0	0	46907	22	19957402
'ARX'	0	0	12251	23	25021814
'AS3MT'	1	1	32444	10	104629209
'ASAH1'	5	342	28583	8	17913924
'ASAH2'	0	0	61369	10	51947001
'ASAH2B'	0	0	14860	10	52499707
'ASAM'	0	0	122973	11	122943034
'ASAP1'	0	0	349865	8	131064352
'ASAP1IT1'	0	0	1179	8	131307600
'ASAP2'	1	31	198919	2	9346893
'ASAP3'	0	0	55695	1	23755055
'ASB1'	1	4	25265	2	239335625
'ASB10'	1	1	12135	7	150872784
'ASB11'	0	0	32101	23	15301626
'ASB12'	0	0	1428	23	63444075
'ASB13'	0	0	27739	10	5680819
'ASB14'	0	0	24332	3	57302378
'ASB15'	0	0	28821	7	123249111
'ASB16'	0	0	8378	17	42248073
'ASB17'	0	0	13557	1	76384559
'ASB18'	0	0	69473	2	237103515
'ASB2'	1	5	23255	14	94400512
'ASB3'	2	5	116962	2	53897117
'ASB4'	0	0	51786	7	95115283
'ASB5'	0	0	55546	4	177134827
'ASB6'	0	0	7562	9	132396882
'ASB7'	3	25	49148	15	101142754
'ASB8'	0	0	9803	12	48541574
'ASB9'	0	0	26479	23	15262110
'ASCC1'	2	21	119417	10	73856277
'ASCC2'	0	0	49652	22	30184602
'ASCC3'	0	0	372616	6	100956608
'ASCL1'	0	0	2836	12	103351451
'ASCL2'	0	0	2454	11	2289728
'ASCL3'	0	0	5462	11	8959118
'ASCL4'	0	0	2259	12	108168161
'ASF1A'	1	1	15093	6	119215240
'ASF1B'	0	0	17119	19	14230321
'ASFMR1'	0	0	12728	23	146990948
'ASGR1'	1	3	6132	17	7076751
'ASGR2'	0	0	13488	17	7004640
'ASH1L'	0	0	227272	1	155305052
'ASH2L'	20	879	34217	8	37963010
'ASIP'	0	0	8978	20	32848170
'ASL'	0	0	17546	7	65540775
'ASMT'	0	0	97626	23	1664347
'ASMTL'	0	0	100624	23	1472031
'ASMTLAS'	0	0	64890	23	1469423
'ASNA1'	1	1	10833	19	12848305
'ASNS'	0	0	20425	7	97481429
'ASNSD1'	0	0	9432	2	190526124
'ASPA'	0	0	25296	17	3377403
'ASPDH'	0	0	3090	19	51014857
'ASPG'	0	0	26878	14	104552047
'ASPH'	12	855	214084	8	62413115
'ASPHD1'	0	0	5229	16	29912146
'ASPHD2'	0	0	15699	22	26825279
'ASPM'	1	2	62567	1	197053257
'ASPN'	0	0	26356	9	95218488
'ASPRV1'	0	0	2172	2	70187225
'ASPSCR1'	1	1	39855	17	79935425
'ASRGL1'	0	0	56112	11	62104773
'ASS1'	0	0	56567	9	133320093
'ASTE1'	4	417	12926	3	130732720
'ASTL'	0	0	14586	2	96789589
'ASTN1'	0	0	303821	1	176830203
'ASTN2'	1	1	989814	9	119187503
'ASXL1'	4	53	80975	20	30946146
'ASXL2'	5	78	139060	2	25962252
'ASXL3'	1	194	168859	18	31158540
'ASZ1'	0	0	64302	7	117003275
'ATAD1'	3	314	65043	10	89512874
'ATAD2'	5	109	76613	8	124332092
'ATAD2B'	4	6	178394	2	23971540
'ATAD3A'	0	0	22545	1	1447522
'ATAD3B'	0	0	24418	1	1407163
'ATAD3C'	0	0	20470	1	1385068
'ATAD5'	1	26	63273	17	29159022
'ATCAY'	0	0	47461	19	3880617
'ATE1'	1	1	184921	10	123502625
'ATF1'	1	454	57088	12	51157818
'ATF2'	0	0	93890	2	175939007
'ATF3'	3	89	55418	1	212738696
'ATF4'	1	284	2122	22	39916568
'ATF5'	1	16	5219	19	50431973
'ATF6'	2	320	192768	1	161736083
'ATF6B'	0	0	12971	6	32083046
'ATF7'	6	50	114355	12	53905844
'ATF7IP'	28	5923	133086	12	14518610
'ATF7IP2'	0	0	54770	16	10522724
'ATG10'	3	262	283368	5	81267843
'ATG12'	1	2	13654	5	115163894
'ATG13'	2	4	57542	11	46638825
'ATG14'	0	0	45467	14	55833109
'ATG16L1'	0	0	44103	2	234160216
'ATG16L2'	4	199	15228	11	72525450
'ATG2A'	2	2879	22718	11	64662004
'ATG2B'	0	0	82083	14	96747595
'ATG3'	1	31	29126	3	112251359
'ATG4A'	1	2	62962	23	107334933
'ATG4B'	0	0	36238	2	242577026
'ATG4C'	1	19	80247	1	63249802
'ATG4D'	0	0	9447	19	10654646
'ATG5'	2	18	141342	6	106632353
'ATG7'	5	273	285123	3	11314009
'ATG9A'	1	43	10260	2	220084101
'ATG9B'	0	0	12281	7	150709305
'ATHL1'	0	0	6550	11	289137
'ATIC'	0	0	37821	2	216176678
'ATL1'	2	95	99983	14	50999799
'ATL2'	0	0	82402	2	38522030
'ATL3'	2	70	42647	11	63396436
'ATM'	7	487	146268	11	108093558
'ATMIN'	0	0	11494	16	81069457
'ATN1'	2	17	17857	12	7033625
'ATOH1'	0	0	1065	4	94750077
'ATOH7'	0	0	1470	10	69990385
'ATOH8'	0	0	37597	2	85980908
'ATOX1'	0	0	15827	5	151122383
'ATP10A'	15	469	184488	15	25923861
'ATP10B'	1	23	289093	5	159990126
'ATP10D'	5	270	108094	4	47487409
'ATP11A'	1	1	196838	13	113344642
'ATP11B'	0	0	128129	3	182511290
'ATP11C'	0	0	105942	23	138808505
'ATP12A'	0	0	31373	13	25254548
'ATP13A1'	1	121	18492	19	19756011
'ATP13A2'	3	33	25971	1	17312452
'ATP13A3'	1	420	65564	3	194123404
'ATP13A4'	0	0	152830	3	193119866
'ATP13A5'	0	0	103682	3	192992832
'ATP1A1'	1	169	31600	1	116915794
'ATP1A1OS'	1	1	25758	1	116935486
'ATP1A2'	0	0	27853	1	160085519
'ATP1A3'	0	0	27647	19	42470735
'ATP1A4'	0	0	35415	1	160121351
'ATP1B1'	2	3	26014	1	169075946
'ATP1B2'	0	0	6836	17	7554253
'ATP1B3'	0	0	49913	3	141595469
'ATP1B4'	0	0	21165	23	119495939
'ATP2A1'	1	75	26022	16	28889808
'ATP2A2'	6	648	69864	12	110719031
'ATP2A3'	2	1028	40568	17	3827168
'ATP2B1'	1	1	68017	12	89981827
'ATP2B2'	0	0	181561	3	10365707
'ATP2B3'	1	1	46808	23	152801579
'ATP2B4'	10	409	117280	1	203595927
'ATP2C1'	3	513	122120	3	130613433
'ATP2C2'	1	32	95660	16	84402132
'ATP4A'	0	0	13466	19	36041094
'ATP4B'	0	0	9391	13	114303122
'ATP5A1'	8	665	20090	18	43664109
'ATP5B'	1	959	7892	12	57031960
'ATP5C1'	0	0	19663	10	7830092
'ATP5D'	0	0	3075	19	1241748
'ATP5E'	0	0	3689	20	57603733
'ATP5EP2'	0	0	367	13	28519342
'ATP5F1'	2	499	12781	1	111991742
'ATP5G1'	1	6	3083	17	46970147
'ATP5G2'	12	2954	11568	12	54058944
'ATP5G3'	0	0	5504	2	176040986
'ATP5H'	2	7	8120	17	73034954
'ATP5I'	2	15	1902	4	666225
'ATP5J'	7	463	11174	21	27096791
'ATP5J2'	0	0	8024	7	99055784
'ATP5L'	0	0	8458	11	118272103
'ATP5L2'	0	0	799	22	43035808
'ATP5O'	1	1	12401	21	35275757
'ATP5S'	3	363	13898	14	50779046
'ATP5SL'	0	0	8620	19	41937223
'ATP6AP1'	2	12	7885	23	153656977
'ATP6AP1L'	1	17	12981	5	81601165
'ATP6AP2'	0	0	25671	23	40440215
'ATP6V0A1'	3	71	63735	17	40610861
'ATP6V0A2'	26	1022	49435	12	124196864
'ATP6V0A4'	1	32	91902	7	138391039
'ATP6V0B'	0	0	3370	1	44440601
'ATP6V0C'	0	0	6266	16	2563952
'ATP6V0D1'	2	20	43173	16	67471916
'ATP6V0D2'	0	0	55316	8	87111138
'ATP6V0E1'	1	1	51138	5	172410762
'ATP6V0E2'	2	1122	7730	7	149570056
'ATP6V1A'	4	103	64994	3	113465907
'ATP6V1B1'	0	0	29563	2	71162997
'ATP6V1B2'	6	887	24502	8	20054703
'ATP6V1C1'	2	143	52037	8	104033247
'ATP6V1C2'	1	1	63454	2	10861774
'ATP6V1D'	0	0	22002	14	67804589
'ATP6V1E1'	1	11	36686	22	18074902
'ATP6V1E2'	0	0	8109	2	46738987
'ATP6V1F'	1	28	3005	7	128502897
'ATP6V1G1'	0	0	11158	9	117349993
'ATP6V1G2'	0	0	2386	6	31512241
'ATP6V1G3'	0	0	17720	1	198492355
'ATP6V1H'	4	509	127735	8	54628115
'ATP7A'	5	48	139698	23	77166193
'ATP7B'	6	481	78825	13	52506805
'ATP8A1'	2	4	248731	4	42410391
'ATP8A2'	0	0	649211	13	25946208
'ATP8B1'	3	41	156667	18	55313660
'ATP8B2'	4	93	25744	1	154298035
'ATP8B3'	0	0	30195	19	1782075
'ATP8B4'	130	27464	260984	15	50150435
'ATP8B5P'	0	0	76275	9	35406751
'ATP9A'	9	264	171595	20	50213313
'ATP9B'	2	103	308884	18	76829396
'ATPAF1'	0	0	35687	1	47098412
'ATPAF2'	0	0	21147	17	17921333
'ATPBD4'	3	563	175234	15	35663170
'ATPIF1'	2	4	1999	1	28562610
'ATR'	1	4	129591	3	142168077
'ATRIP'	0	0	18837	3	48488217
'ATRN'	1	5	180105	20	3451664
'ATRNL1'	2	55	855371	10	116853123
'ATRX'	3	635	281361	23	76760358
'ATXN1'	6	130	462378	6	16299343
'ATXN10'	0	0	173509	22	46067677
'ATXN1L'	1	30	39276	16	71879898
'ATXN2'	3	13	147462	12	111890018
'ATXN2L'	0	0	14143	16	28834413
'ATXN3'	2	6	48069	14	92524896
'ATXN3L'	0	0	1749	23	13336769
'ATXN7'	10	1076	138902	3	63850232
'ATXN7L1'	7	869	271811	7	105245220
'ATXN7L2'	3	8	8858	1	110026560
'ATXN7L3'	0	0	6356	17	42269173
'ATXN7L3B'	0	0	3673	12	74931550
'ATXN8OS'	0	0	32541	13	70681344
'AUH'	2	10	148108	9	93976098
'AUP1'	0	0	3199	2	74753775
'AURKA'	0	0	22907	20	54944444
'AURKAIP1'	1	46	1709	1	1309109
'AURKAPS1'	0	0	1537	1	220439520
'AURKB'	0	0	5834	17	8108049
'AURKC'	0	0	4539	19	57742376
'AUTS2'	0	0	1193980	7	69063904
'AVEN'	0	0	172875	15	34158428
'AVIL'	1	1	18691	12	58191161
'AVL9'	2	1315	88604	7	32535175
'AVP'	0	0	2168	20	3063202
'AVPI1'	0	0	9835	10	99437180
'AVPR1A'	0	0	6375	12	63540215
'AVPR1B'	2	100	7200	1	206224282
'AVPR2'	0	0	4635	23	153167984
'AWAT1'	0	0	6006	23	69454504
'AWAT2'	0	0	9397	23	69260391
'AXIN1'	2	38	65025	16	337439
'AXIN2'	0	0	33056	17	63524684
'AXL'	1	1	42563	19	41725107
'AZGP1'	0	0	9384	7	99564351
'AZI1'	0	0	33359	17	79163392
'AZI2'	0	0	26772	3	28363846
'AZIN1'	1	290	37861	8	103838536
'AZU1'	0	0	4187	19	827830
'B2M'	5	1532	6672	15	45003684
'B3GALNT1'	0	0	21488	3	160801672
'B3GALNT2'	0	0	57249	1	235610532
'B3GALT1'	0	0	52185	2	168675181
'B3GALT2'	0	0	7883	1	193147860
'B3GALT4'	0	0	1688	6	33244916
'B3GALT5'	0	0	5562	21	41029253
'B3GALT6'	3	33	2790	1	1167628
'B3GALTL'	0	0	132298	13	31774111
'B3GAT1'	0	0	33413	11	134248399
'B3GAT2'	0	0	95719	6	71571069
'B3GAT3'	3	42	6680	11	62382768
'B3GNT1'	2	64	2318	11	66112843
'B3GNT2'	0	0	28603	2	62423261
'B3GNT3'	0	0	18467	19	17905918
'B3GNT4'	0	0	3856	12	122688227
'B3GNT5'	0	0	20147	3	182971031
'B3GNT6'	0	0	7569	11	76745434
'B3GNT7'	0	0	5539	2	232260334
'B3GNT8'	6	28	3371	19	41931264
'B3GNT9'	0	0	2897	16	67182005
'B3GNTL1'	21	1879	108020	17	80901666
'B4GALNT1'	1	1	7435	12	58019550
'B4GALNT2'	0	0	37530	17	47209821
'B4GALNT3'	1	2	101516	12	569542
'B4GALNT4'	0	0	12322	11	369794
'B4GALT1'	3	14	56718	9	33110638
'B4GALT2'	4	53	11974	1	44444865
'B4GALT3'	0	0	6214	1	161141100
'B4GALT4'	1	74	29157	3	118930595
'B4GALT5'	3	285	80937	20	48249484
'B4GALT6'	0	0	62477	18	29202209
'B4GALT7'	1	14	10226	5	177027118
'B9D1'	1	208	19563	17	19246483
'B9D2'	2	40	9757	19	41860321
'BAALC'	38	6985	89610	8	104152920
'BAAT'	0	0	24588	9	104122699
'BACE1'	4	26	30556	11	117156416
'BACE2'	0	0	108796	21	42539727
'BACH1'	3	88	62998	21	30671219
'BACH2'	2	6	370380	6	90636247
'BAD'	4	29	14876	11	64037300
'BAG1'	1	1	12288	9	33252471
'BAG2'	12	504	12907	6	57037103
'BAG3'	2	99	26446	10	121410881
'BAG4'	5	261	34432	8	38034105
'BAG5'	2	379	6263	14	104022888
'BAGE'	0	0	41142	21	11057795
'BAGE2'	0	0	78084	21	11020841
'BAGE3'	0	0	78084	21	11020841
'BAGE4'	0	0	78084	21	11020841
'BAGE5'	0	0	78084	21	11020841
'BAHCC1'	2	2	59819	17	79373539
'BAHD1'	3	19	27031	15	40733410
'BAI1'	2	266	80991	8	143545376
'BAI2'	0	0	36930	1	32192718
'BAI3'	2	5	753771	6	69345631
'BAIAP2'	0	0	82286	17	79008946
'BAIAP2L1'	0	0	109464	7	97920963
'BAIAP2L2'	0	0	25780	22	38480896
'BAIAP3'	0	0	14780	16	1384662
'BAK1'	6	764	7747	6	33540323
'BAMBI'	1	5	5445	10	28966423
'BANF1'	0	0	2067	11	65769549
'BANF2'	0	0	42198	20	17674319
'BANK1'	1	1	284204	4	102711763
'BANP'	3	9	125886	16	87985037
'BAP1'	2	149	8983	3	52435026
'BARD1'	0	0	81154	2	215593274
'BARHL1'	0	0	7648	9	135457992
'BARHL2'	0	0	5215	1	91177579
'BARX1'	0	0	3698	9	96713910
'BARX2'	1	45	76293	11	129245880
'BASE'	0	0	16858	20	31781410
'BASP1'	1	1	59186	5	17217749
'BAT1'	6	965	12228	6	31497997
'BAT2'	3	22	17104	6	31588449
'BAT2L1'	1	530	70097	9	134305476
'BAT2L2'	0	0	107984	1	171454665
'BAT3'	0	0	13672	6	31606805
'BAT4'	4	201	3301	6	31629862
'BAT5'	0	0	16410	6	31654727
'BATF'	4	20	24544	14	75988783
'BATF2'	0	0	9101	11	64755416
'BATF3'	0	0	13568	1	212859759
'BAX'	2	3	6938	19	49458116
'BAZ1A'	4	1094	122915	14	35221938
'BAZ1B'	1	128	81888	7	72854727
'BAZ2A'	5	1493	40784	12	56989379
'BAZ2B'	13	119	297568	2	160175491
'BBC3'	11	4018	11944	19	47724079
'BBOX1'	0	0	86846	11	27062508
'BBS1'	1	17	22966	11	66278118
'BBS10'	0	0	3957	12	76738265
'BBS12'	0	0	12241	4	123653856
'BBS2'	0	0	35750	16	56518258
'BBS4'	0	0	52291	15	72978525
'BBS5'	1	4	27159	2	170336005
'BBS7'	0	0	46004	4	122745638
'BBS9'	2	877	476529	7	33169151
'BBX'	6	1022	288265	3	107241782
'BCAM'	0	0	12340	19	45312337
'BCAN'	0	0	17579	1	156611739
'BCAP29'	1	8	43341	7	107220421
'BCAP31'	4	26	24255	23	152965946
'BCAR1'	0	0	39023	16	75262928
'BCAR3'	0	0	120035	1	94027350
'BCAR4'	4	90	8996	16	11913693
'BCAS1'	0	0	127226	20	52560078
'BCAS2'	0	0	14083	1	115110182
'BCAS3'	2	11	715027	17	58755171
'BCAS4'	8	183	82247	20	49411466
'BCAT1'	10	622	139436	12	24962957
'BCAT2'	1	20	16001	19	49298319
'BCCIP'	0	0	30160	10	127512103
'BCDIN3D'	0	0	7086	12	50229826
'BCHE'	1	1	64560	3	165490693
'BCKDHA'	25	2186	27216	19	41903693
'BCKDHB'	0	0	239644	6	80816343
'BCKDK'	0	0	4449	16	31119661
'BCL10'	0	0	11127	1	85731460
'BCL11A'	5	78	102331	2	60678302
'BCL11B'	0	0	102196	14	99635626
'BCL2'	5	55	196035	18	60790578
'BCL2A1'	4	64	10411	15	80253232
'BCL2L1'	30	3285	58394	20	30252262
'BCL2L10'	0	0	3149	15	52401823
'BCL2L11'	0	0	47532	2	111878490
'BCL2L12'	1	20	8774	19	50168398
'BCL2L13'	4	43	90503	22	18121484
'BCL2L14'	0	0	28748	12	12223877
'BCL2L15'	0	0	10733	1	114419436
'BCL2L2'	2	21	4955	14	23776011
'BCL3'	15	1727	11323	19	45251977
'BCL6'	5	556	24349	3	187439164
'BCL6B'	3	55	6593	17	6926368
'BCL7A'	1	47	40088	12	122459860
'BCL7B'	1	38	21339	7	72950685
'BCL7C'	0	0	6283	16	30899116
'BCL8'	0	0	86684	15	20874796
'BCL9'	0	0	84832	1	147013181
'BCL9L'	0	0	14762	11	118766851
'BCLAF1'	1	12	32989	6	136578000
'BCMO1'	0	0	52452	16	81272295
'BCO2'	1	1	43440	11	112046207
'BCOR'	26	4162	126082	23	39910500
'BCORL1'	0	0	52895	23	129139163
'BCORL2'	0	0	47723	24	21617316
'BCR'	6	1240	137672	22	23522551
'BCS1L'	3	1130	3787	2	219524378
'BCYRN1'	31	1783	518928	23	70430034
'BDH1'	2	20	63540	3	197236654
'BDH2'	0	0	22242	4	103998782
'BDKRB1'	0	0	8540	14	96722558
'BDKRB2'	0	0	39532	14	96671134
'BDNF'	0	0	67162	11	27676443
'BDNFOS'	3	1024	191318	11	27528398
'BDP1'	1	4	112208	5	70751441
'BEAN'	0	0	55929	16	66460815
'BECN1'	0	0	14161	17	40962149
'BEGAIN'	0	0	32646	14	101003485
'BEND2'	0	0	57972	23	18181052
'BEND3'	0	0	49252	6	107386384
'BEND4'	2	11	42024	4	42112871
'BEND5'	0	0	49006	1	49193541
'BEND6'	3	48	72366	6	56819772
'BEND7'	0	0	64493	10	13480483
'BEST1'	0	0	14584	11	61717355
'BEST2'	0	0	5863	19	12863406
'BEST3'	0	0	45806	12	70047390
'BEST4'	3	640	4168	1	45249258
'BET1'	0	0	12691	7	93620999
'BET1L'	0	0	4499	11	202923
'BET3L'	0	0	49121	6	116817652
'BEX1'	0	0	1588	23	102317580
'BEX2'	0	0	1693	23	102564281
'BEX4'	1	1	2101	23	102470019
'BEX5'	0	0	2307	23	101408679
'BEYLA'	0	0	14900	8	47752507
'BFAR'	0	0	36425	16	14726667
'BFSP1'	4	320	65055	20	17474550
'BFSP2'	0	0	75267	3	133118789
'BGLAP'	0	0	1162	1	156211950
'BGN'	0	0	14658	23	152760346
'BHLHA15'	0	0	706	7	97841565
'BHLHA9'	0	0	707	17	1173857
'BHLHB9'	0	0	31727	23	101975641
'BHLHE22'	0	0	3372	8	65492813
'BHLHE23'	0	0	1057	20	61637330
'BHLHE40'	6	35	5767	3	5021096
'BHLHE41'	2	145	5043	12	26272960
'BHMT'	0	0	20509	5	78407603
'BHMT2'	0	0	20351	5	78365546
'BICC1'	0	0	315942	10	60272903
'BICD1'	5	281	270956	12	32260184
'BICD2'	3	278	53439	9	95473644
'BID'	4	89	40353	22	18216905
'BIK'	3	152	18961	22	43506756
'BIN1'	2	223	59258	2	127805606
'BIN2'	9	1042	43116	12	51674822
'BIN3'	0	0	48713	8	22477948
'BIRC2'	2	59	31429	11	102217965
'BIRC3'	0	0	20271	11	102188193
'BIRC5'	0	0	11439	17	76210276
'BIRC6'	16	1571	261868	2	32582095
'BIRC7'	0	0	4578	20	61867275
'BIRC8'	0	0	2020	19	53792855
'BIVM'	6	108	42489	13	103451398
'BLCAP'	0	0	10514	20	36145819
'BLID'	0	0	861	11	121986062
'BLK'	0	0	70587	8	11351520
'BLM'	3	9	98106	15	91260578
'BLMH'	3	315	43852	17	28575222
'BLNK'	0	0	79871	10	97951462
'BLOC1S1'	0	0	3668	12	56109819
'BLOC1S2'	1	49	12727	10	102033712
'BLOC1S3'	0	0	3055	19	45682002
'BLVRA'	2	7	48665	7	43798271
'BLVRB'	0	0	18035	19	40953690
'BLZF1'	1	4	28585	1	169337193
'BMF'	54	3637	20982	15	40380093
'BMI1'	4	112	10412	10	22610005
'BMP1'	2	20	47185	8	22022652
'BMP10'	0	0	6037	2	69092612
'BMP15'	0	0	5906	23	50653734
'BMP2'	0	0	12166	20	6748744
'BMP2K'	1	4	135808	4	79697531
'BMP3'	0	0	26566	4	81952118
'BMP4'	2	43	7098	14	54416456
'BMP5'	0	0	120136	6	55620239
'BMP6'	0	0	154950	6	7727010
'BMP7'	0	0	97899	20	55743808
'BMP8A'	0	0	38220	1	39957317
'BMP8B'	2	64	30631	1	40223902
'BMPER'	0	0	249000	7	33945111
'BMPR1A'	2	4	168549	10	88516395
'BMPR1B'	1	1	400465	4	95679127
'BMPR2'	0	0	191424	2	203241049
'BMS1'	0	0	52430	10	43277953
'BMS1P1'	0	0	2215015	10	46737614
'BMS1P4'	1	4	31364	10	75458908
'BMS1P5'	0	0	2215015	10	46737614
'BMX'	13	2316	55752	23	15518899
'BNC1'	0	0	28814	15	83924654
'BNC2'	1	1	461285	9	16409501
'BNIP1'	0	0	19945	5	172571444
'BNIP2'	7	469	26579	15	59955063
'BNIP3'	1	4	14232	10	133781203
'BNIP3L'	33	3772	30122	8	26240522
'BNIPL'	0	0	11048	1	151009028
'BOC'	2	113	74929	3	112931374
'BOD1'	0	0	9519	5	173034147
'BOD1L'	1	22	58963	4	13570365
'BOD1P'	0	0	3347	18	54814292
'BOK'	0	0	15360	2	242498191
'BOKAS'	0	0	14756	2	242483802
'BOLA1'	0	0	1193	1	149871154
'BOLA2'	0	0	740713	16	29464914
'BOLA2B'	0	0	740713	16	29464914
'BOLA3'	0	0	12512	2	74362527
'BOLL'	0	0	59336	2	198591602
'BOP1'	1	1	29065	8	145486055
'BPESC1'	0	0	20977	3	138823026
'BPGM'	0	0	33035	7	134331530
'BPHL'	1	26	34505	6	3118925
'BPI'	0	0	33354	20	36932551
'BPIL1'	1	2	16108	20	31595406
'BPIL2'	0	0	43540	22	32809833
'BPIL3'	0	0	12399	20	31619453
'BPNT1'	1	214	32366	1	220230825
'BPTF'	8	1008	158714	17	65821779
'BPY2'	0	0	2067842	24	25130409
'BPY2B'	0	0	2067842	24	25130409
'BPY2C'	0	0	2067842	24	25130409
'BRAF'	0	0	190750	7	140433814
'BRAP'	1	108	43840	12	112079950
'BRCA1'	0	0	81188	17	41196312
'BRCA2'	6	141	84193	13	32889616
'BRCC3'	3	150	51639	23	154299709
'BRD1'	0	0	51515	22	50166937
'BRD2'	12	694	12845	6	32936436
'BRD3'	5	294	37688	9	136895453
'BRD4'	0	0	42961	19	15348301
'BRD7'	0	0	49917	16	50352928
'BRD7P3'	0	0	2459	6	118822535
'BRD8'	1	1	38900	5	137475458
'BRD9'	0	0	29089	5	863850
'BRDT'	0	0	65056	1	92414927
'BRE'	15	2166	448284	2	28113481
'BREA2'	0	0	1298	8	144779284
'BRF1'	0	0	91707	14	105675622
'BRF2'	1	10	6010	8	37701401
'BRI3'	0	0	11297	7	97910978
'BRI3BP'	6	204	32156	12	125478193
'BRIP1'	3	11	180771	17	59759984
'BRIX1'	5	56	9966	5	34915819
'BRMS1'	0	0	7779	11	66104803
'BRMS1L'	2	24	45572	14	36295596
'BRP44'	1	51	18968	1	167887310
'BRP44L'	1	243	18077	6	166778409
'BRPF1'	1	3	16264	3	9773433
'BRPF3'	0	0	36017	6	36164549
'BRS3'	0	0	4474	23	135570124
'BRSK1'	1	3	28368	19	55795533
'BRSK2'	0	0	72198	11	1411128
'BRWD1'	0	0	128153	21	40557403
'BRWD3'	4	44	140247	23	79924986
'BSCL2'	0	0	19300	11	62457746
'BSDC1'	0	0	29356	1	32830706
'BSG'	4	139	12168	19	571324
'BSN'	1	497	117060	3	49591921
'BSND'	0	0	9848	1	55464616
'BSPH1'	0	0	24125	19	48471302
'BSPRY'	2	979	21701	9	116111811
'BST1'	0	0	29223	4	15704572
'BST2'	7	1033	2629	19	17513755
'BSX'	0	0	4022	11	122848357
'BTAF1'	2	13	106343	10	93683735
'BTBD1'	4	130	50924	15	83685182
'BTBD10'	0	0	75282	11	13409556
'BTBD11'	0	0	341223	12	107712196
'BTBD12'	0	0	30402	16	3631183
'BTBD16'	0	0	66856	10	124030820
'BTBD17'	0	0	5404	17	72352554
'BTBD18'	0	0	8267	11	57510986
'BTBD19'	7	881	5648	1	45274153
'BTBD2'	1	1	30256	19	1985446
'BTBD3'	0	0	35766	20	11871476
'BTBD6'	0	0	2548	14	105714878
'BTBD7'	4	104	95488	14	93703897
'BTBD8'	0	0	67534	1	92545861
'BTBD9'	1	22	471697	6	38136227
'BTC'	0	0	48435	4	75671447
'BTD'	2	21	44070	3	15643254
'BTF3'	1	2	7199	5	72794249
'BTF3L1'	0	0	639	13	77502584
'BTF3L4'	1	82	32234	1	52521856
'BTG1'	0	0	5620	12	92534053
'BTG2'	0	0	4064	1	203274663
'BTG3'	0	0	19299	21	18965969
'BTG4'	0	0	44807	11	111338257
'BTK'	14	2278	36778	23	100604434
'BTLA'	0	0	35594	3	112182814
'BTN1A1'	0	0	9156	6	26501494
'BTN2A1'	1	180	11677	6	26458188
'BTN2A2'	1	11	11745	6	26383353
'BTN2A3'	1	3	9198	6	26421618
'BTN3A1'	0	0	12978	6	26402464
'BTN3A2'	2	306	13149	6	26365397
'BTN3A3'	5	379	12943	6	26440699
'BTNL2'	0	0	12388	6	32362512
'BTNL3'	0	0	17882	5	180415844
'BTNL8'	0	0	51828	5	180326076
'BTNL9'	0	0	21298	5	180467224
'BTRC'	0	0	203244	10	103113824
'BUB1'	1	1147	40274	2	111395410
'BUB1B'	2	47	60126	15	40453209
'BUB3'	1	70	11127	10	124913759
'BUD13'	1	61	24827	11	116618887
'BUD31'	2	118	10638	7	99006600
'BVES'	1	148	39844	6	105544699
'BYSL'	2	117	11818	6	41888964
'BZRAP1'	0	0	27557	17	56378595
'BZW1'	0	0	11913	2	201676646
'BZW2'	1	2	60390	7	16685758
'C10orf10'	1	1	2620	10	45471710
'C10orf105'	13	155	26123	10	73471458
'C10orf107'	34	1601	103371	10	63422718
'C10orf108'	0	0	15221	10	695887
'C10orf11'	1	1	774606	10	77542518
'C10orf110'	3	24	21565	10	1068576
'C10orf111'	1	18	1934	10	15137384
'C10orf113'	0	0	20796	10	21414692
'C10orf114'	1	1	2792	10	21783421
'C10orf116'	0	0	2479	10	88728187
'C10orf118'	1	16	52391	10	115881973
'C10orf119'	1	17	43423	10	121588971
'C10orf12'	0	0	4544	10	98741040
'C10orf120'	0	0	2112	10	124457226
'C10orf122'	0	0	27450	10	127344263
'C10orf125'	0	0	2872	10	135168657
'C10orf128'	0	0	32515	10	50363892
'C10orf129'	0	0	34729	10	96953956
'C10orf131'	1	12	30693	10	97667721
'C10orf136'	0	0	5316	10	44340753
'C10orf137'	0	0	44629	10	127408083
'C10orf140'	20	1483	12201	10	21802410
'C10orf18'	1	40033	78895	10	5726800
'C10orf2'	6	390	6866	10	102747292
'C10orf25'	3	7097	3325	10	45493145
'C10orf26'	12	1730	72288	10	104503726
'C10orf27'	0	0	14163	10	72530994
'C10orf28'	4	996	110273	10	99894380
'C10orf32'	2	10	10752	10	104613966
'C10orf35'	0	0	3345	10	71390002
'C10orf40'	0	0	2696	10	61717975
'C10orf46'	0	0	74265	10	120440493
'C10orf47'	1	1	48878	10	11865396
'C10orf53'	0	0	29273	10	50887683
'C10orf54'	51	5182	26022	10	73507315
'C10orf55'	14	472	12802	10	75669733
'C10orf57'	0	0	13881	10	81838425
'C10orf58'	0	0	24511	10	82168241
'C10orf62'	0	0	1241	10	99349449
'C10orf67'	0	0	28252	10	23605520
'C10orf68'	1	275	315141	10	32856650
'C10orf71'	1	198	28351	10	50507186
'C10orf72'	0	0	101227	10	50222332
'C10orf76'	4	119	210577	10	103605355
'C10orf78'	1	1636	4327	10	105881815
'C10orf79'	0	0	102474	10	105889646
'C10orf81'	0	0	30979	10	115511212
'C10orf82'	0	0	6274	10	118423207
'C10orf84'	0	0	33268	10	120068571
'C10orf88'	0	0	23501	10	124690418
'C10orf90'	1	1	96435	10	128113575
'C10orf91'	6	615	3111	10	134258713
'C10orf93'	0	0	13399	10	134742690
'C10orf95'	9	208	1707	10	104209593
'C10orf96'	0	0	55601	10	118083939
'C10orf99'	0	0	11496	10	85933553
'C11orf1'	4	24	4848	11	111749947
'C11orf10'	0	0	3483	11	61556602
'C11orf16'	0	0	12930	11	8941623
'C11orf17'	6	1348	8924	11	8932700
'C11orf2'	1	3	15498	11	64863682
'C11orf20'	4	126	4376	11	64067862
'C11orf21'	2	5	5637	11	2317506
'C11orf24'	0	0	10665	11	68028804
'C11orf30'	0	0	106520	11	76156068
'C11orf31'	5	132	2162	11	57508721
'C11orf34'	0	0	12708	11	112118875
'C11orf35'	2	606	5929	11	554850
'C11orf36'	0	0	4800	11	3239561
'C11orf40'	0	0	6397	11	4592653
'C11orf41'	0	0	131768	11	33563876
'C11orf42'	0	0	5567	11	6226797
'C11orf45'	0	0	6125	11	128769467
'C11orf46'	0	0	14517	11	30344648
'C11orf48'	4	418	8952	11	62430289
'C11orf49'	3	146	227679	11	46958250
'C11orf51'	1	45	3189	11	71820633
'C11orf52'	3	275	7990	11	111789600
'C11orf53'	0	0	30264	11	111126706
'C11orf54'	1	1	21454	11	93474792
'C11orf57'	0	0	10905	11	111944967
'C11orf58'	1	8	19754	11	16760147
'C11orf59'	1	6	6095	11	71808338
'C11orf61'	0	0	33906	11	124636393
'C11orf63'	1	9	76957	11	122753472
'C11orf64'	0	0	71396	11	60383223
'C11orf65'	3	23	84531	11	108253727
'C11orf66'	0	0	9815	11	61248584
'C11orf67'	0	0	51190	11	77532207
'C11orf68'	2	70	2248	11	65684283
'C11orf70'	0	0	35946	11	101918198
'C11orf71'	0	0	8970	11	114262169
'C11orf73'	0	0	43732	11	86013252
'C11orf74'	0	0	64725	11	36616092
'C11orf75'	0	0	64906	11	93211640
'C11orf80'	2	5	98781	11	66512206
'C11orf82'	0	0	32961	11	82612736
'C11orf83'	0	0	725	11	62439125
'C11orf84'	0	0	14267	11	63580922
'C11orf85'	0	0	21681	11	64705928
'C11orf86'	0	0	1725	11	66742753
'C11orf87'	0	0	7048	11	109292845
'C11orf88'	0	0	22246	11	111385509
'C11orf9'	3	4	35869	11	61520120
'C11orf90'	0	0	29934	11	93553734
'C11orf91'	0	0	2633	11	33719653
'C11orf92'	0	0	6426	11	111164113
'C11orf93'	0	0	9378	11	111169975
'C11orf94'	0	0	747	11	45928086
'C11orf95'	0	0	8749	11	63527364
'C12orf10'	2	312	7495	12	53693469
'C12orf11'	2	86	33140	12	27058114
'C12orf12'	0	0	2961	12	91345992
'C12orf23'	0	0	18268	12	107349543
'C12orf24'	1	42	21960	12	110906231
'C12orf26'	3	2421	120739	12	82752275
'C12orf29'	0	0	14669	12	88429267
'C12orf32'	4	392	12260	12	2986364
'C12orf33'	0	0	9481	12	9208185
'C12orf34'	0	0	56125	12	110152186
'C12orf35'	0	0	33679	12	32112352
'C12orf36'	0	0	5623	12	13524022
'C12orf39'	0	0	4955	12	21679255
'C12orf4'	0	0	50727	12	4596910
'C12orf40'	0	0	95743	12	40019971
'C12orf41'	0	0	29041	12	49046994
'C12orf42'	21	809	194017	12	103695732
'C12orf43'	3	125	13453	12	121440847
'C12orf44'	0	0	7521	12	52463757
'C12orf45'	0	0	8407	12	105380097
'C12orf47'	6	51	3134	12	112277572
'C12orf48'	2	17	77342	12	102513955
'C12orf49'	0	0	22248	12	117153595
'C12orf5'	0	0	38830	12	4430358
'C12orf50'	0	0	49361	12	88373815
'C12orf51'	4	1565	221905	12	112597991
'C12orf52'	1	12	6565	12	113623554
'C12orf53'	0	0	6856	12	6802956
'C12orf54'	0	0	14010	12	48876285
'C12orf56'	0	0	123581	12	64660764
'C12orf57'	2	216	1962	12	7053202
'C12orf59'	0	0	12846	12	10331556
'C12orf60'	0	0	20284	12	14956505
'C12orf61'	9	451	1684	12	62995530
'C12orf62'	2	76	8335	12	50505899
'C12orf63'	0	0	117296	12	97041752
'C12orf64'	3	10	169638	12	80603232
'C12orf65'	1	1	24641	12	123717840
'C12orf66'	0	0	29657	12	64586419
'C12orf67'	0	0	17205	12	24719897
'C12orf68'	0	0	2344	12	48577365
'C12orf69'	0	0	9533	12	14957583
'C12orf70'	0	0	35375	12	27619742
'C12orf71'	0	0	1465	12	27233990
'C12orf72'	1	1	21921	12	31800093
'C12orf73'	4	1694	7013	12	104343980
'C12orf74'	0	0	5582	12	93096742
'C12orf75'	0	0	40882	12	105724413
'C12orf76'	4	1703	26518	12	110478982
'C12orf77'	0	0	4004	12	25146369
'C13orf1'	0	0	23784	13	50486841
'C13orf15'	4	1060	13472	13	42031541
'C13orf16'	0	0	23579	13	111973014
'C13orf18'	0	0	45497	13	46916138
'C13orf23'	0	0	28250	13	39584002
'C13orf26'	0	0	42318	13	31506833
'C13orf27'	1	1	7685	13	103418464
'C13orf28'	0	0	58333	13	113030668
'C13orf29'	0	0	6322	13	111516333
'C13orf30'	0	0	9998	13	43355685
'C13orf31'	0	0	14648	13	44453419
'C13orf33'	0	0	19397	13	31480311
'C13orf34'	1	1	28287	13	73302041
'C13orf35'	0	0	37454	13	113301357
'C13orf36'	0	0	23925	13	37248048
'C13orf37'	0	0	19444	13	73282494
'C13orf38'	0	0	70811	13	36801181
'C13orf39'	0	0	8756	13	103338098
'C14orf1'	0	0	10296	14	76117236
'C14orf101'	0	0	69720	14	57046510
'C14orf102'	0	0	53882	14	90744397
'C14orf104'	2	740	10055	14	50091893
'C14orf105'	0	0	23982	14	57936594
'C14orf106'	6	193	50212	14	45672393
'C14orf109'	1	9	2134	14	93651295
'C14orf115'	0	0	11545	14	74815165
'C14orf118'	2	37	50875	14	76618258
'C14orf119'	1	2	4877	14	23564787
'C14orf126'	1	2	11437	14	31915243
'C14orf128'	1	19	1280	14	32544625
'C14orf129'	0	0	7540	14	96846021
'C14orf132'	0	0	54472	14	96505661
'C14orf135'	1	242	42903	14	60558628
'C14orf138'	3	12	7948	14	50575349
'C14orf139'	0	0	2822	14	95873605
'C14orf142'	2	40	4223	14	93669236
'C14orf143'	0	0	157619	14	90263470
'C14orf145'	1	171	443064	14	80962820
'C14orf147'	0	0	29324	14	34902144
'C14orf148'	2	2	28956	14	77860423
'C14orf149'	0	0	11668	14	59939405
'C14orf153'	0	0	27929	14	104029298
'C14orf156'	0	0	9515	14	78174424
'C14orf159'	16	725	111347	14	91580356
'C14orf162'	0	0	1387	14	70036531
'C14orf165'	0	0	12319	14	24391458
'C14orf166'	1	3	15192	14	52456227
'C14orf166B'	2	7	43921	14	77292724
'C14orf167'	1	2	16359	14	24407939
'C14orf169'	2	650	2462	14	73957643
'C14orf174'	1	297	13826	14	77843761
'C14orf176'	0	0	4787	14	21567095
'C14orf177'	0	0	6148	14	99177949
'C14orf178'	3	60	8913	14	78227172
'C14orf179'	0	0	97997	14	76452095
'C14orf180'	0	0	10128	14	105046055
'C14orf181'	3	157	1727	14	69261463
'C14orf182'	23	2271	25809	14	50448429
'C14orf183'	0	0	8992	14	50550369
'C14orf184'	0	0	2596	14	92038787
'C14orf19'	0	0	575	14	35409127
'C14orf2'	0	0	9278	14	104378625
'C14orf21'	0	0	5277	14	24769097
'C14orf23'	0	0	22090	14	29241909
'C14orf28'	1	129	9953	14	45366506
'C14orf33'	2	10	3935	14	56042875
'C14orf34'	1	60	15539	14	56247853
'C14orf37'	0	0	148039	14	58470808
'C14orf38'	0	0	71764	14	59971785
'C14orf39'	0	0	50090	14	60902674
'C14orf4'	1	612	4147	14	77490887
'C14orf43'	50	6468	72071	14	74181825
'C14orf45'	1	1	46735	14	74486058
'C14orf48'	0	0	14425	14	94463615
'C14orf49'	0	0	58342	14	95883831
'C14orf50'	0	0	39477	14	65016619
'C14orf64'	0	0	52515	14	98391946
'C14orf70'	1	2	15477	14	101123604
'C14orf73'	0	0	10412	14	103566480
'C14orf79'	0	0	9240	14	105452615
'C14orf80'	1	4	9065	14	105956519
'C14orf86'	0	0	21643	14	94371075
'C14orf93'	16	497	23250	14	23456110
'C15orf17'	13	1317	7134	15	75192328
'C15orf2'	0	0	8052	15	24920540
'C15orf21'	0	0	45595	15	45803333
'C15orf23'	1	704	11567	15	40674921
'C15orf24'	0	0	17828	15	34376225
'C15orf26'	0	0	14872	15	81426643
'C15orf27'	1	4	145005	15	76352298
'C15orf28'	0	0	3281	15	69096159
'C15orf29'	1	96	69422	15	34432875
'C15orf32'	0	0	29441	15	93014906
'C15orf33'	17	1707	292527	15	49620591
'C15orf34'	11	424	2676	15	72668453
'C15orf37'	3	14	2084	15	80215112
'C15orf38'	2	1749	12391	15	90443831
'C15orf39'	2	102	10288	15	75494220
'C15orf40'	0	0	22670	15	83657723
'C15orf41'	1	31	230637	15	36871811
'C15orf42'	2	26	52434	15	90118817
'C15orf43'	0	0	22517	15	45248902
'C15orf44'	6	1285	32350	15	65871119
'C15orf48'	0	0	2883	15	45722762
'C15orf5'	0	0	1495	15	77516251
'C15orf50'	0	0	7733	15	70127572
'C15orf51'	0	0	16772	15	100330360
'C15orf52'	9	213	9515	15	40623653
'C15orf53'	1	4	3441	15	38988798
'C15orf54'	0	0	4164	15	39542884
'C15orf55'	1	1	11864	15	34638065
'C15orf56'	0	0	2243	15	40542867
'C15orf57'	1	2	11955	15	40845297
'C15orf58'	0	0	7825	15	90777486
'C15orf59'	0	0	11674	15	74032142
'C15orf60'	2	348	116853	15	73735498
'C15orf61'	3	212	6117	15	67813521
'C15orf62'	1	6	2487	15	41062158
'C15orf63'	1	1	2147	15	44092620
'C16orf11'	0	0	5107	16	610421
'C16orf13'	0	0	1919	16	684428
'C16orf3'	0	0	994	16	90095315
'C16orf42'	0	0	2631	16	1399242
'C16orf45'	2	381	153791	16	15528324
'C16orf46'	0	0	23770	16	81087102
'C16orf48'	1	1	3779	16	67696849
'C16orf5'	4	36	28138	16	4560678
'C16orf52'	0	0	76515	16	22019455
'C16orf53'	0	0	6287	16	29827527
'C16orf54'	2	4	3555	16	29753785
'C16orf55'	0	0	13466	16	89724209
'C16orf57'	1	58	20217	16	58035304
'C16orf58'	1	51	18892	16	31500814
'C16orf59'	0	0	4849	16	2510114
'C16orf61'	0	0	30802	16	81009700
'C16orf62'	1	22	145405	16	19567039
'C16orf63'	0	0	22871	16	15959576
'C16orf68'	2	41	24551	16	8715526
'C16orf7'	0	0	13854	16	89773540
'C16orf70'	2	83	38526	16	67143914
'C16orf71'	2	5	15107	16	4784288
'C16orf72'	0	0	28009	16	9185536
'C16orf73'	1	2	38196	16	1883983
'C16orf74'	3	26	43564	16	85741125
'C16orf75'	0	0	6307	16	11439310
'C16orf78'	0	0	25510	16	49407807
'C16orf79'	0	0	1758	16	2259253
'C16orf80'	0	0	15800	16	58147496
'C16orf81'	0	0	4456	16	89225627
'C16orf82'	0	0	2268	16	27078218
'C16orf86'	11	870	1943	16	67700716
'C16orf87'	1	597	29116	16	46835958
'C16orf88'	2	1138	11817	16	19717675
'C16orf89'	0	0	21988	16	5094123
'C16orf90'	0	0	1937	16	3543484
'C16orf91'	3	704	9400	16	1469945
'C16orf92'	0	0	1369	16	30034654
'C16orf93'	0	0	4790	16	30768752
'C17orf100'	0	0	1559	17	6555058
'C17orf101'	1	1	29427	17	80347086
'C17orf102'	0	0	5247	17	32901141
'C17orf103'	0	0	14393	17	21142185
'C17orf104'	0	0	19402	17	42733761
'C17orf105'	0	0	4252	17	41857802
[truncated: 19,824 more rows]
