# Supplementary material for: The anticancer natural product ophiobolin A induces cytotoxicity by covalent modification of phosphatidylethanolamine
Source: eLife. 2016 Jul 12;5:e14601. doi: 10.7554/eLife.14601 (PMC4942256; doi:10.7554/eLife.14601)
Supplement: Figure 1—figure supplement 2—source data 1. — DOI: http://dx.doi.org/10.7554/eLife.14601.008 [file elife-14601-fig1-figsupp2-data1.xlsx]

## Sheet: Doxorubicin
'MEGF6'	4	22	123547	1	3404512	1	5461	0.0720486	1.14237			Col 1	Gene name
'CA6'	5	392	29225	1	9005921	1	2804	0.0858241	1.06639			Col 2	Number of inactivating retroviral insertions in control library
'TNFRSF8'	5	353	80829	1	12123433	1	241	0.0858241	1.06639			Col 3	Total number of sequencing reads in control library
'SPEN'	7	1119	92592	1	16174358	1	2420	0.112766	0.947823			Col 4	Size of gene (bp)
'CNR2'	5	218	39357	1	24200460	1	22406	0.0858241	1.06639			Col 5	Chromosome
'PHACTR4'	4	1103	130788	1	28696092	1	7323	0.0720486	1.14237			Col 6	Chromosome position
'ZNF362'	3	928	44147	1	33722173	2	56393	0.00213511	2.67058			Col 7	Number of inactivating retroviral insertions
'DMBX1'	0	0	7217	1	46972667	1	128	0.0148432	1.82847			Col 8	Total number of sequencing reads
'C1orf83'	41	3926	46143	1	54519273	1	616	0.466564	0.331089			Col 9	Calculated p-value
'JUN'	0	0	3322	1	59246463	1	872	0.0148432	1.82847			Col 10	-LOG10 Calculated p-value
'GADD45A'	1	1692	3137	1	68150882	1	741	0.0294664	1.53067
'NEGR1'	63	6095	879652	1	71868625	1	19102	0.616286	0.210218
'LRRC8C'	12	1857	86450	1	90098643	1	2472	0.176702	0.752758
'ADORA3'	33	3080	80627	1	112025970	2	178	0.0949843	1.02235
'VANGL1'	5	40	56272	1	116184573	1	5046	0.0858241	1.06639
'CD101'	4	899	34785	1	117544381	1	1799	0.0720486	1.14237
'MAN1A2'	1	32	158236	1	117910084	1	329	0.0294664	1.53067
'GNRHR2'	1	17	6257	1	145509819	1	397	0.0294664	1.53067
'C1orf43'	13	2067	14091	1	154179182	1	15731	0.188927	0.723707
'CD244'	13	844	32742	1	160799950	1	1067	0.188927	0.723707
'MPZL1'	2	1219	69969	1	167691186	1	631	0.0438729	1.3578
'RASAL2'	20	1399	385781	1	178062863	1	3649	0.269571	0.569327
'ATP2B4'	10	409	117280	1	203595927	1	5211	0.151699	0.819017
'CTSE'	14	2172	14645	1	206317458	1	771	0.20097	0.696869
'RCOR3'	3	241	57016	1	211432707	1	227	0.0580659	1.23608
'RSAD2'	25	4074	20568	2	7017795	1	728	0.322225	0.491841
'FAM49A'	27	1622	116403	2	16730731	1	18536	0.34221	0.465708
'MEMO1'	4	140	142803	2	32092895	1	94	0.0720486	1.14237
'SMEK2'	3	84	69282	2	55775514	1	2586	0.0580659	1.23608
'PLEK'	13	2540	32263	2	68592321	1	145	0.188927	0.723707
'ARHGAP25'	44	6420	92036	2	68961912	1	25028	0.489992	0.309811
'VAMP8'	15	1303	4542	2	85804613	1	413	0.212834	0.671958
'TBC1D8'	14	557	144156	2	101623690	2	2957	0.0229998	1.63828
'NCK2'	34	2914	149211	2	106361519	1	39783	0.407636	0.389728
'BCL2L11'	0	0	47532	2	111878490	1	147	0.0148432	1.82847
'ARL6IP6'	2	6	43345	2	153574422	1	1929	0.0438729	1.3578
'DCAF17'	4	483	50800	2	172290760	1	55	0.0720486	1.14237
'ZNF804A'	1	1	341120	2	185463092	1	4104	0.0294664	1.53067
'ITPR1'	46	4433	354491	3	4535031	2	1137	0.159323	0.797721
'RPUSD3'	1	3	6169	3	9879533	1	4055	0.0294664	1.53067
'CMTM7'	5	409	63171	3	32433162	1	427	0.0858241	1.06639
'WDR6'	1	144	8750	3	49044636	1	1600	0.0294664	1.53067
'HYAL1'	2	23	12492	3	50337320	1	23135	0.0438729	1.3578
'PHF7'	4	84	13130	3	52444526	1	4214	0.0720486	1.14237
'TMEM110'	10	328	57649	3	52873898	1	43095	0.151699	0.819017
'ARHGEF3'	55	10460	351891	3	56761445	1	70685	0.567442	0.246078
'ARL6IP5'	35	2375	21148	3	69134089	1	2792	0.416436	0.380452
'CHST13'	18	2251	18958	3	126243175	1	9765	0.247384	0.606629
'MSL2'	4	79	46929	3	135867759	1	2804	0.0720486	1.14237
'STAG1'	5	13	415247	3	136055998	2	971	0.0043961	2.35693
'SCHIP1'	5	765	623596	3	158991543	1	36935	0.0858241	1.06639
'MECOM'	1	83	580277	3	168801286	1	13846	0.0294664	1.53067
'KLHL6'	4	57	68179	3	183205320	1	120	0.0720486	1.14237
'C3orf21'	49	4876	202881	3	194789014	1	2689	0.526779	0.278372
'KIAA0232'	2	33	101439	4	6784458	1	14981	0.0438729	1.3578
'LAP3'	2	1788	30664	4	17578926	1	183	0.0438729	1.3578
'RHOH'	37	2531	47755	4	40198526	1	246936	0.433647	0.362863
'SNORA26'	1	1	122	4	53579415	1	66951	0.0294664	1.53067
'SPINK2'	1	1	11860	4	57676033	1	48972	0.0294664	1.53067
'UTP3'	1	2	2072	4	71554195	1	476	0.0294664	1.53067
'DCK'	10	396	37363	4	71859264	1	4580	0.151699	0.819017
'TBCK'	2	70	270629	4	106967232	1	7985	0.0438729	1.3578
'NDST3'	18	601	224287	4	118955499	1	1114	0.247384	0.606629
'MAML3'	71	9540	437688	4	140637545	1	667	0.659623	0.180704
'INPP4B'	23	3308	818421	4	142949183	1	426	0.301634	0.52052
'RPS3A'	1	211	5049	4	152020753	1	4298	0.0294664	1.53067
'RNF175'	5	101	50075	4	154631312	1	5652	0.0858241	1.06639
'GUCY1A3'	28	3709	70351	4	156587861	1	8613	0.35198	0.453482
'SLC12A7'	31	3260	61682	5	1050490	1	49935	0.380431	0.419724
'NPR3'	23	1341	75588	5	32711664	1	3122	0.301634	0.52052
'GHR'	1	19	297900	5	42424025	1	294	0.0294664	1.53067
'PARP8'	8	196	180623	5	49961732	2	3042	0.00914627	2.03876
'ISL1'	1	4	11600	5	50678957	1	37082	0.0294664	1.53067
'CD180'	1	13	14514	5	66478103	1	187	0.0294664	1.53067
'TNPO1'	4	555	97797	5	72112417	1	97	0.0720486	1.14237
'S100Z'	38	9151	71230	5	76145825	1	35653	0.442062	0.354517
'ZBED3'	1	12	10499	5	76372531	1	86	0.0294664	1.53067
'FLJ42709'	13	3780	171939	5	92745064	2	391	0.020322	1.69203
'ST8SIA4'	18	1557	96348	5	100142639	1	4050	0.247384	0.606629
'GIN1'	25	2201	34139	5	102421703	1	62	0.322225	0.491841
'DMXL1'	1	8	177739	5	118407083	1	7129	0.0294664	1.53067
'LCP2'	13	2805	49735	5	169675087	2	5162	0.020322	1.69203
'NEURL1B'	7	1268	50256	5	172068275	1	12715	0.112766	0.947823
'NRN1'	4	301	9399	6	5998234	1	3643	0.0720486	1.14237
'LY86AS'	31	3551	276361	6	6346698	2	89632	0.0859079	1.06597
'RREB1'	16	468	144383	6	7107829	2	8016	0.0287596	1.54122
'NEDD9'	6	363	199051	6	11183530	2	2786	0.00580402	2.23627
'KIF13A'	5	108	227215	6	17760584	1	27425	0.0858241	1.06639
'FLJ22536'	1	176	527940	6	21666674	1	65	0.0294664	1.53067
'NFKBIL1'	3	393	11978	6	31514627	1	65	0.0580659	1.23608
'TAPBP'	4	516	14693	6	33267471	1	66440	0.0720486	1.14237
'CD109'	14	753	132533	6	74405507	1	1844	0.20097	0.696869
'RWDD1'	3	814	21850	6	116892582	1	45009	0.0580659	1.23608
'NCRNA00271'	1	17	193037	6	135818938	1	5228	0.0294664	1.53067
'ARID1B'	9	665	432848	6	157099063	2	199	0.0110696	1.95587
'TMEM195'	4	18	361698	7	15239942	1	4202	0.0720486	1.14237
'CALN1'	8	522	632884	7	71244476	1	7538	0.125938	0.899844
'SEMA3A'	8	956	236553	7	83587664	1	174	0.125938	0.899844
'ABCB1'	1	2	209617	7	87132947	2	19794	0.000653331	3.18487
'FBXL13'	33	2016	261981	7	102453307	1	8265	0.398703	0.399351
'MDFIC'	17	1688	97762	7	114562208	1	1119	0.236039	0.627017
'FLJ43663'	31	3453	164642	7	130628920	2	49416	0.0859079	1.06597
'ZNF398'	6	360	56609	7	148823507	1	998	0.0993954	1.00263
'AGAP3'	1	133	57698	7	150783825	1	3056	0.0294664	1.53067
'PTPRN2'	1	1	1048732	7	157331750	1	114	0.0294664	1.53067
'AGPAT5'	10	546	53142	8	6565877	1	13073	0.151699	0.819017
'DLC1'	25	7119	431558	8	12940871	1	10525	0.322225	0.491841
'PPP3CC'	13	1297	100040	8	22298595	1	161	0.188927	0.723707
'BNIP3L'	33	3772	30122	8	26240522	1	848	0.398703	0.399351
'PLEKHA2'	59	6211	72676	8	38758752	1	5998	0.592594	0.227243
'KIAA0146'	51	5770	474932	8	48173541	3	613	0.0462278	1.3351
'SNTG1'	2	377	880831	8	50824596	1	177	0.0438729	1.3578
'SGK3'	19	1622	149365	8	67624890	1	174	0.25856	0.587438
'TCEB1'	6	433	25713	8	74858633	1	7974	0.0993954	1.00263
'SNX16'	7	1423	42702	8	82711819	1	732	0.112766	0.947823
'RALYL'	1	1	738619	8	85095452	1	56	0.0294664	1.53067
'LAPTM4B'	5	278	77021	8	98787808	2	293	0.0043961	2.35693
'VPS13B'	8	579	864314	8	100025493	1	2334	0.125938	0.899844
'BAALC'	38	6985	89610	8	104152920	2	2175	0.118759	0.925332
'ANGPT1'	155	20593	248544	8	108261710	1	1638	0.903436	0.0441027
'ANXA13'	0	0	56613	8	124693034	1	765	0.0148432	1.82847
'LRRC14'	7	1999	7167	8	145743390	1	85	0.112766	0.947823
'KANK1'	8	1237	241401	9	504702	1	1061	0.125938	0.899844
'AK3'	3	335	30070	9	4711157	1	2759	0.0580659	1.23608
'UBAP1'	1	2	73518	9	34179002	1	354	0.0294664	1.53067
'STOML2'	0	0	3262	9	35099892	1	369	0.0148432	1.82847
'KLF9'	6	1429	30059	9	72999514	1	640	0.0993954	1.00263
'C9orf40'	1	1	6303	9	77561499	1	3601	0.0294664	1.53067
'PTPN3'	7	133	122620	9	112137973	1	4025	0.112766	0.947823
'C9orf43'	5	220	18856	9	116173021	1	8725	0.0858241	1.06639
'LOC402377'	2	4	5235	9	123555774	1	256	0.0438729	1.3578
'RALGPS1'	1	1	308391	9	129677052	1	60	0.0294664	1.53067
'FAM129B'	26	3179	73650	9	130267618	1	512	0.332292	0.47848
'DNM1'	6	4731	51865	9	130965662	1	1644	0.0993954	1.00263
'FNBP1'	45	5700	156008	9	132649465	1	3784	0.497571	0.303145
'EXD3'	18	4366	116367	9	140201347	2	361	0.0350279	1.45559
'EHMT1'	9	136	217133	9	140513443	1	328	0.138914	0.857253
'C10orf18'	1	40033	78895	10	5726800	1	303	0.0294664	1.53067
'PRKCQ'	24	870	153134	10	6469104	1	8233	0.312006	0.505837
'CELF2'	35	2839	331412	10	11047258	2	33422	0.10432	0.981633
'DHTKD1'	1	2	54290	10	12110933	1	98237	0.0294664	1.53067
'CDNF'	3	1317	18733	10	14861250	1	1173	0.0580659	1.23608
'ZNF33B'	6	490	49438	10	43084554	1	20548	0.0993954	1.00263
'C10orf107'	34	1601	103371	10	63422718	1	423	0.407636	0.389728
'C10orf54'	51	5182	26022	10	73507315	3	58020	0.0462278	1.3351
'C10orf55'	14	472	12802	10	75669733	1	45216	0.20097	0.696869
'C10orf11'	1	1	774606	10	77542518	1	220	0.0294664	1.53067
'FAS'	2	2	25254	10	90750287	1	788	0.0438729	1.3578
'LDB1'	20	5186	12884	10	103867326	1	134	0.269571	0.569327
'TPP1'	1	5	6696	11	6633996	1	41685	0.0294664	1.53067
'DCHS1'	4	290	34517	11	6642557	1	3951	0.0720486	1.14237
'SWAP70'	54	4886	88878	11	9685627	3	1166	0.052812	1.27727
'AMPD3'	7	835	57259	11	10471867	1	110	0.112766	0.947823
'WT1'	64	5032	47763	11	32409324	5	2386	0.00364587	2.4382
'DDB2'	15	1152	24277	11	47236492	1	7341	0.212834	0.671958
'SPI1'	6	22	23719	11	47376408	1	1495	0.0993954	1.00263
'C11orf31'	5	132	2162	11	57508721	1	1382	0.0858241	1.06639
'SDHAF2'	1	1067	16641	11	61197596	1	100	0.0294664	1.53067
'MARK2'	4	494	72092	11	63606399	1	62	0.0720486	1.14237
'EHD1'	11	857	25984	11	64620207	1	1165	0.164294	0.784378
'C11orf2'	1	3	15498	11	64863682	1	7615	0.0294664	1.53067
'MALAT1'	54	5083	8705	11	65265232	2	14513	0.201956	0.694744
'RELT'	10	2536	21114	11	73087404	1	68747	0.151699	0.819017
'DLG2'	15	1255	2172259	11	83166055	2	3289	0.0258139	1.58815
'TMEM135'	0	0	290990	11	86748885	1	330	0.0148432	1.82847
'KIAA1731'	27	3255	68707	11	93394815	1	3715	0.34221	0.465708
'FDXACB1'	2	2	5372	11	111744781	1	11520	0.0438729	1.3578
'C11orf52'	3	275	7990	11	111789600	1	1885	0.0580659	1.23608
'UBASH3B'	79	42360	158789	11	122526397	1	8401	0.698073	0.156099
'CCDC15'	1	37	87367	11	124824016	1	2459	0.0294664	1.53067
'ETS1'	0	0	128798	11	128328655	1	342	0.0148432	1.82847
'WNK1'	4	47	158529	12	862088	1	140305	0.0720486	1.14237
'TAPBPL'	17	2665	10310	12	6561176	1	61	0.236039	0.627017
'ETV6'	108	24384	245536	12	11802787	2	143	0.487371	0.312141
'APOLD1'	5	20	65547	12	12878850	1	85	0.0858241	1.06639
'ARHGDIB'	45	4029	19613	12	15094949	1	32434	0.497571	0.303145
'BCAT1'	10	622	139436	12	24962957	1	932	0.151699	0.819017
'LRMP'	17	1815	56028	12	25205240	1	5112	0.236039	0.627017
'ITPR2'	37	1542	497845	12	26488286	1	612994	0.433647	0.362863
'ARID2'	4	61	178200	12	46123619	1	31836	0.0720486	1.14237
'SLC38A1'	9	1276	86366	12	46576842	2	370	0.0110696	1.95587
'HDAC7'	26	3188	37255	12	48176508	1	289	0.332292	0.47848
'ATF7'	6	50	114355	12	53905844	1	1692	0.0993954	1.00263
'NACA'	9	61	13116	12	57106210	1	148	0.138914	0.857253
'C12orf42'	21	809	194017	12	103695732	1	12947	0.280419	0.552193
'FLT3'	11	1230	97318	13	28577411	1	15216	0.164294	0.784378
'FRY'	63	3383	265339	13	32605436	1	9220	0.616286	0.210218
'LOC646982'	1	557	133871	13	40921272	1	611	0.0294664	1.53067
'LOC100190939'	2	1071	50137	13	45915479	1	6565	0.0438729	1.3578
'LCP1'	38	3154	56401	13	46700058	1	16640	0.442062	0.354517
'RCBTB2'	25	2747	44216	13	49063100	1	229	0.322225	0.491841
'SETDB2'	36	4488	50710	13	50018428	1	381	0.425106	0.371503
'RCBTB1'	32	5935	53638	13	50106081	1	2062	0.389635	0.409342
'RNASEH2B'	6	102	60703	13	51483891	1	4361	0.0993954	1.00263
'PCDH9'	3	79	927502	13	66876966	2	2523	0.00213511	2.67058
'RBM26'	2	7	85824	13	79894099	1	29795	0.0438729	1.3578
'GPC5'	47	5356	1468551	13	92050934	2	63386	0.164561	0.783672
'C14orf93'	16	497	23250	14	23456110	1	2422	0.224523	0.648739
'SCFD1'	5	81	113498	14	31091520	1	1807	0.0858241	1.06639
'GMFB'	1	1	14536	14	54941208	1	132730	0.0294664	1.53067
'MAX'	51	6276	96336	14	65472891	2	186	0.185793	0.730971
'NCRNA00239'	0	0	2087	14	102196773	1	92	0.0148432	1.82847
'TECPR2'	3	44	139518	14	102829299	1	14941	0.0580659	1.23608
'ANKRD9'	1	3	2931	14	102973197	1	6560	0.0294664	1.53067
'SLC12A6'	27	2464	108068	15	34522197	1	91	0.34221	0.465708
'TGM5'	27	2216	34263	15	43524792	2	468	0.0686311	1.16348
'SPG11'	3	40	100982	15	44854894	1	209	0.0580659	1.23608
'ATP8B4'	130	27464	260984	15	50150435	1	20814	0.859466	0.0657712
'LIPC'	149	16026	136898	15	58724174	1	4249	0.894333	0.0485005
'ADAM10'	9	758	153668	15	58888509	1	316	0.138914	0.857253
'SNX1'	1	56	48255	15	64388176	1	14127	0.0294664	1.53067
'ANP32A'	26	12203	42385	15	69070876	1	104	0.332292	0.47848
'C15orf34'	11	424	2676	15	72668453	1	269	0.164294	0.784378
'CLK3'	2	425	21829	15	74900712	1	2500	0.0438729	1.3578
'CSK'	79	10547	21115	15	75074424	1	549	0.698073	0.156099
'TBC1D2B'	80	7714	82667	15	78287327	2	63977	0.344217	0.463168
'IL16'	20	2941	115885	15	81489218	2	316	0.0417699	1.37914
'AKAP13'	52	5098	368716	15	85923870	1	20543	0.547566	0.261563
'PCSK6'	0	0	186054	15	101844133	1	10410	0.0148432	1.82847
'HAGHL'	0	0	2758	16	776957	1	46426	0.0148432	1.82847
'ATF7IP2'	0	0	54770	16	10522724	1	2027	0.0148432	1.82847
'XYLT1'	41	6848	368556	16	17196182	1	526	0.466564	0.331089
'PRKCB'	70	19713	384631	16	23847299	1	92	0.654485	0.1841
'SPN'	39	5198	7522	16	29674299	1	6821	0.450352	0.346448
'MAZ'	11	13135	4648	16	29817854	1	237	0.164294	0.784378
'CORO1A'	3	402	5471	16	30194925	1	2222	0.0580659	1.23608
'CHD9'	21	3014	272469	16	53088944	2	205	0.0453081	1.34382
'TK2'	34	4163	42409	16	66541906	2	76412	0.0996212	1.00165
'FAM65A'	0	0	17935	16	67562753	1	5538	0.0148432	1.82847
'NFAT5'	10	1499	139557	16	69598996	1	170	0.151699	0.819017
'ZNRF1'	74	6558	111978	16	75032914	2	719	0.311623	0.50637
'CFDP1'	3	261	139779	16	75327608	1	1367	0.0580659	1.23608
'C16orf61'	0	0	30802	16	81009700	1	2654	0.0148432	1.82847
'PLCG2'	34	4743	178969	16	81812929	1	1015	0.407636	0.389728
'USP10'	11	928	79971	16	84733554	1	13201	0.164294	0.784378
'MNT'	10	885	16904	17	2287354	1	2974	0.151699	0.819017
'RAP1GAP2'	14	655	241303	17	2699731	1	45768	0.20097	0.696869
'CHD3'	11	383	27953	17	7788122	1	8892	0.164294	0.784378
'ADORA2B'	7	454	30980	17	15848230	1	271	0.112766	0.947823
'MYO18A'	33	5015	106880	17	27400527	1	561	0.398703	0.399351
'LRRC37B2'	4	2639	61002	17	28903482	1	1644	0.0720486	1.14237
'NF1'	116	6272	282750	17	29421944	2	3025	0.524623	0.280152
'PIGW'	4	39	3748	17	34891402	1	360	0.0720486	1.14237
'LOC284100'	8	240	41791	17	36202572	1	1795	0.125938	0.899844
'MED1'	1	217	46988	17	37560539	1	766	0.0294664	1.53067
'RARA'	8	681	48472	17	38465422	1	7771	0.125938	0.899844
'TOP2A'	2	184	29429	17	38544773	4	97460	7.03839e-07	6.15253
'TNS4'	14	2145	25773	17	38632081	2	32364	0.0229998	1.63828
'ETV4'	0	0	18551	17	41605211	1	434	0.0148432	1.82847
'DCAKD'	15	2375	37768	17	43100705	1	4642	0.212834	0.671958
'FMNL1'	36	2033	25390	17	43299291	2	3265	0.109078	0.962264
'ZNF652'	6	62	73267	17	47366568	1	1522	0.0993954	1.00263
'PPP1R9B'	6	694	16776	17	48211101	1	103	0.0993954	1.00263
'USP32'	14	2505	214896	17	58254690	1	51	0.20097	0.696869
'ICAM2'	7	1591	18039	17	62079955	1	11514	0.112766	0.947823
'C17orf86'	7	75	6343	17	75084724	1	87	0.112766	0.947823
'PCYT2'	3	10	8563	17	79860777	1	390	0.0580659	1.23608
'TBCD'	7	80	191121	17	80709939	1	284	0.112766	0.947823
'OSBPL1A'	5	828	235778	18	21742012	1	384	0.0858241	1.06639
'STK11'	4	1324	22637	19	1205797	1	59	0.0720486	1.14237
'MBD3'	7	677	15975	19	1576677	1	6129	0.112766	0.947823
'S1PR4'	13	4598	1594	19	3178735	1	451	0.188927	0.723707
'KDM4B'	2	33	184483	19	4969123	1	382	0.0438729	1.3578
'RFX2'	19	418	117489	19	5993175	1	1262	0.25856	0.587438
'HNRNPM'	2	180	44192	19	8509802	1	1654	0.0438729	1.3578
'PDE4A'	3	601	48975	19	10531332	1	254	0.0580659	1.23608
'CDKN2D'	1	12	2517	19	10677138	1	9273	0.0294664	1.53067
'LOC147727'	8	138	2010	19	10762538	1	8805	0.125938	0.899844
'TPM4'	9	336	35497	19	16178316	1	2066	0.138914	0.857253
'MYO9B'	0	0	137513	19	17186590	1	239	0.0148432	1.82847
'ITPKC'	2	261	23756	19	41223007	1	330	0.0438729	1.3578
'HNRNPUL1'	8	1256	45420	19	41768390	1	733	0.125938	0.899844
'KCNN4'	33	4278	14723	19	44270686	1	8026	0.398703	0.399351
'PPP6R1'	25	584	28891	19	55741147	1	3035	0.322225	0.491841
'C20orf94'	80	9754	188075	20	10415950	3	1386	0.126056	0.899436
'FRG1B'	3	794	22129	20	29611878	1	1792	0.0580659	1.23608
'PHF20'	4	91	178366	20	34359922	1	106	0.0720486	1.14237
'C20orf197'	14	886	17029	20	58630979	1	334	0.20097	0.696869
'TAF4'	12	1079	91012	20	60549854	1	40318	0.176702	0.752758
'OPRL1'	1	232	20504	20	62711487	1	79	0.0294664	1.53067
'IFNAR1'	0	0	34913	21	34697213	1	2719	0.0148432	1.82847
'ERG'	35	3459	281753	21	39751951	1	144	0.416436	0.380452
'ITGB2'	17	748	42886	21	46305867	1	156	0.236039	0.627017
'DGCR6L'	2	490	5807	22	20301801	1	101	0.0438729	1.3578
'HORMAD2'	28	33151	96606	22	30476452	1	2111	0.35198	0.453482
'PATZ1'	4	79	20459	22	31721790	1	189	0.0720486	1.14237
'H1F0'	1	5	2329	22	38201113	1	13836	0.0294664	1.53067
'LOC150381'	24	4979	4675	22	46449725	2	295603	0.0565436	1.24762
'PIM3'	1	2	3577	22	50354142	1	5908	0.0294664	1.53067
'WWC3'	28	4404	128723	23	9983794	1	243	0.35198	0.453482
'SH3KBP1'	18	1842	353661	23	19552083	1	162	0.247384	0.606629
'BCOR'	26	4162	126082	23	39910500	2	73	0.0645133	1.19035
'CXorf38'	20	361	20645	23	40486174	1	54	0.269571	0.569327
'EFHC2'	11	644	195795	23	44007128	1	2058	0.164294	0.784378
'TSC22D3'	5	40	62558	23	106956459	1	49615	0.0858241	1.06639
'PSMD10'	2	5	7412	23	107327436	1	3918	0.0438729	1.3578
'XPNPEP2'	9	836	30580	23	128872945	1	7391	0.138914	0.857253
'GPR112'	0	0	115926	23	135383121	1	314	0.0148432	1.82847
'MPP1'	11	1262	26843	23	154006959	1	1119	0.164294	0.784378
'F8'	3	188	186929	23	154064069	1	208	0.0580659	1.23608

## Sheet: Etoposide
'PEX14'	25	2219	155811	1	10535002	1	3204	0.551071	0.258793
'C1orf144'	4	1195	31057	1	16693582	1	3434	0.142707	0.845554
'STX12'	1	1	51269	1	28099693	1	167	0.0597298	1.22381
'RPA2'	1	1	23188	1	28218048	1	3429	0.0597298	1.22381
'PTAFR'	3	981	46770	1	28473677	1	244	0.115895	0.935936
'MED18'	1	9	6965	1	28655512	1	680	0.0597298	1.22381
'SNHG3-RCC1'	1	27	33254	1	28832454	2	454	0.00270084	2.5685
'EPB41'	11	681	232956	1	29213602	1	159	0.308972	0.510081
'PUM1'	1	2	134212	1	31404352	1	2584	0.0597298	1.22381
'SNRNP40'	1	1	37228	1	31732416	1	8180	0.0597298	1.22381
'IQCC'	0	0	3053	1	32671235	1	1011	0.0303243	1.51821
'PHC2'	3	75	51971	1	33789223	1	2992	0.115895	0.935936
'CAP1'	22	4273	32069	1	40506254	1	2715	0.507594	0.294483
'ST3GAL3'	25	1951	223613	1	44173217	1	1234	0.551071	0.258793
'SERBP1'	5	363	22629	1	67873494	2	369	0.0174343	1.75859
'NEGR1'	63	6095	879652	1	71868625	1	4103	0.860874	0.0650603
'CTBS'	2	219	21360	1	85018803	2	4009	0.00529294	2.2763
'LOC729970'	1	3	35242	1	95393583	1	1214	0.0597298	1.22381
'CDC14A'	12	1079	167810	1	100818022	1	129	0.329934	0.481574
'RBM15'	2	184	7359	1	110881944	1	154	0.0882443	1.05431
'ADORA3'	33	3080	80627	1	112025970	4	14846	0.0251286	1.59983
'ST7L'	16	251	95899	1	113066141	1	8742	0.407615	0.38975
'DCLRE1B'	0	0	8793	1	114447914	1	723	0.0303243	1.51821
'HIPK1'	1	1228	48426	1	114471995	1	4385	0.0597298	1.22381
'PDE4DIP'	8	1965	224652	1	144851427	1	2936	0.242075	0.61605
'SF3B4'	1	6	4492	1	149895210	1	12733	0.0597298	1.22381
'CTSS'	7	651	35752	1	150702553	1	2878	0.218368	0.660811
'PRUNE'	1	38	27217	1	150980972	1	9096	0.0597298	1.22381
'S100A3'	1	29	1926	1	153519808	1	145	0.0597298	1.22381
'GATAD2B'	9	60	118248	1	153777203	1	1374	0.265064	0.57665
'ADAR'	3	10	45902	1	154554535	1	1583	0.115895	0.935936
'CKS1B'	3	57	4607	1	154947117	1	2217	0.115895	0.935936
'ROBLD3'	2	177	3785	1	156024516	1	16220	0.0882443	1.05431
'IQGAP3'	4	928	47199	1	156495197	1	511	0.142707	0.845554
'GPATCH4'	2	66	6989	1	156564281	1	783	0.0882443	1.05431
'IFI16'	8	202	45262	1	158979681	1	398	0.242075	0.61605
'CD84'	28	24016	38422	1	160510884	1	4462	0.590711	0.228625
'SLAMF1'	24	929	37190	1	160579891	1	75	0.537022	0.270008
'PBX1'	0	0	292244	1	164528801	1	2277	0.0303243	1.51821
'UCK2'	6	221	80448	1	165796889	1	163	0.19392	0.712378
'POU2F1'	10	366	195175	1	167190142	1	3863	0.287356	0.54158
'TNFSF4'	3	227	23601	1	173152870	1	1508	0.115895	0.935936
'TNR'	0	0	420818	1	175291934	1	5283	0.0303243	1.51821
'TOR3A'	3	1771	14016	1	179051111	1	2312	0.115895	0.935936
'GLUL'	1	1	10502	1	182350839	1	313	0.0597298	1.22381
'LAMC1'	2	57	122132	1	182992594	2	79	0.00529294	2.2763
'NCF2'	3	165	35359	1	183524697	1	1667	0.115895	0.935936
'RGS18'	32	3032	27352	1	192127591	1	6239	0.638179	0.195058
'PTPRC'	36	4419	118409	1	198608136	1	157	0.680145	0.167399
'NR5A2'	16	2265	149779	1	199996769	1	1106	0.407615	0.38975
'ATP2B4'	10	409	117280	1	203595927	1	488	0.287356	0.54158
'MDM4'	1	3	41737	1	204485510	1	772	0.0597298	1.22381
'C1orf186'	79	10852	49776	1	206238871	3	7954	0.45479	0.342189
'CD34'	6	29	24801	1	208059882	1	9052	0.19392	0.712378
'RCOR3'	3	241	57016	1	211432707	1	184	0.115895	0.935936
'C1orf97'	1	1	49780	1	211556096	1	1311	0.0597298	1.22381
'DUSP10'	6	2102	40696	1	221874765	1	295	0.19392	0.712378
'CABC1'	1	32	47309	1	227127937	1	112	0.0597298	1.22381
'EGLN1'	2	33	61294	1	231499496	1	2234	0.0882443	1.05431
'LGALS8'	1	1	31432	1	236681564	1	83	0.0597298	1.22381
'CHRM3'	15	1618	280343	1	239792372	2	3139	0.0925517	1.03362
'FMN2'	1	1	383299	1	240255184	1	9840	0.0597298	1.22381
'CNST'	24	7098	102245	1	246729638	1	2759	0.537022	0.270008
'ZNF692'	4	101	9112	1	249144203	2	3305	0.0127069	1.89596
'TTC15'	1	10	99897	2	3383445	2	2236	0.00270084	2.5685
'RSAD2'	25	4074	20568	2	7017795	4	3497	0.0109241	1.96162
'RNF144A'	5	150	126785	2	7057522	1	469	0.168707	0.772866
'FAM49A'	27	1622	116403	2	16730731	1	15546	0.577902	0.238146
'ADCY3'	3	38	100015	2	25042040	1	1161	0.115895	0.935936
'MEMO1'	4	140	142803	2	32092895	1	16251	0.142707	0.845554
'SPAST'	0	0	94026	2	32288679	1	1058	0.0303243	1.51821
'BIRC6'	16	1571	261868	2	32582095	1	1908	0.407615	0.38975
'CDKL4'	12	834	50984	2	39405689	1	1826	0.329934	0.481574
'FLJ16341'	9	1345	33555	2	61074894	1	4681	0.265064	0.57665
'ARHGAP25'	44	6420	92036	2	68961912	2	291	0.408582	0.388721
'LOC400960'	11	1123	124752	2	70189395	2	398	0.0574371	1.24081
'C2orf65'	77	7169	90146	2	74785018	1	1003	0.909668	0.0411171
'VAMP5'	0	0	8981	2	85811530	1	2380	0.0303243	1.51821
'CNNM3'	0	0	19130	2	97481990	1	113	0.0303243	1.51821
'TBC1D8'	14	557	144156	2	101623690	2	678	0.0832825	1.07945
'UXS1'	10	118	101036	2	106709759	1	87	0.287356	0.54158
'TMEM87B'	1	4	64096	2	112812799	1	75	0.0597298	1.22381
'ACTR3'	1	800	68631	2	114647536	2	714	0.00270084	2.5685
'CCNT2'	2	440	38192	2	135676392	1	753	0.0882443	1.05431
'R3HDM1'	2	508	193754	2	136289082	1	2096	0.0882443	1.05431
'DARS'	3	173	78969	2	136664253	1	2524	0.115895	0.935936
'PSMD14'	1	55	103441	2	162164785	1	72	0.0597298	1.22381
'KCNH7'	2	23	467324	2	163227916	1	7135	0.0882443	1.05431
'DLX1'	3	95	4192	2	172950207	1	12386	0.115895	0.935936
'ITGA6'	9	476	78868	2	173292313	1	741	0.265064	0.57665
'OLA1'	1	96	176190	2	174937175	1	2441	0.0597298	1.22381
'ITGA4'	10	723	80848	2	182321618	1	5960	0.287356	0.54158
'SSFA2'	2	368	38991	2	182756471	1	2389	0.0882443	1.05431
'CFLAR'	24	3136	48186	2	201980815	1	237	0.537022	0.270008
'RPE'	1	88	18938	2	210867351	1	169	0.0597298	1.22381
'LANCL1'	1	1	45526	2	211295973	1	709	0.0597298	1.22381
'PECR'	0	0	43429	2	216903110	1	8227	0.0303243	1.51821
'ARPC2'	10	1742	37197	2	219081873	1	1184	0.287356	0.54158
'STK11IP'	1	3	18577	2	220462595	1	16664	0.0597298	1.22381
'AGAP1'	3	31	631379	2	236402735	1	3977	0.115895	0.935936
'DUSP28'	6	283	3960	2	241499470	1	7915	0.19392	0.712378
'NEU4'	0	0	8580	2	242750159	1	502	0.0303243	1.51821
'ITPR1'	46	4433	354491	3	4535031	3	29151	0.185517	0.731615
'BHLHE40'	6	35	5767	3	5021096	1	38424	0.19392	0.712378
'EDEM1'	3	1413	32291	3	5229358	1	1623	0.115895	0.935936
'LOC100288428'	12	1357	280510	3	8262834	1	119	0.329934	0.481574
'VGLL4'	10	2600	164677	3	11597543	1	141	0.287356	0.54158
'ANKRD28'	15	959	192310	3	15708743	1	497	0.389082	0.409959
'CMTM7'	5	409	63171	3	32433162	1	1555	0.168707	0.772866
'VILL'	6	58	13598	3	38035077	1	9000	0.19392	0.712378
'ZNF445'	23	1219	37901	3	44481261	1	712	0.522535	0.281885
'KIF15'	2	116	91538	3	44803208	1	36616	0.0882443	1.05431
'ZDHHC3'	3	33	60921	3	44956753	1	476	0.115895	0.935936
'P4HTM'	5	42	17239	3	49027340	1	118	0.168707	0.772866
'NDUFAF3'	2	16	3017	3	49057907	1	54	0.0882443	1.05431
'DAG1'	0	0	66901	3	49506145	1	488	0.0303243	1.51821
'UBA7'	34	1788	8753	3	49842638	1	11474	0.659808	0.180583
'RASSF1'	25	3493	11151	3	50367216	2	1224	0.196889	0.705779
'CISH'	8	825	5377	3	50643885	1	6834	0.242075	0.61605
'DUSP7'	2	11	7523	3	52082938	1	1115	0.0882443	1.05431
'POC1A'	11	683	79457	3	52109249	1	13334	0.308972	0.510081
'TMEM110'	10	328	57649	3	52873898	2	72	0.0495752	1.30474
'PRKCD'	6	105	31509	3	53195222	1	3320	0.19392	0.712378
'ARHGEF3'	55	10460	351891	3	56761445	3	7302	0.257302	0.589557
'PXK'	43	4118	92262	3	58318616	2	403	0.3979	0.400226
'FOXP1'	71	42794	628404	3	71004736	1	451	0.891299	0.0499768
'LOC440970'	2	5	231170	3	84687556	2	13214	0.00529294	2.2763
'ARL13B'	2	2	75539	3	93698982	1	545	0.0882443	1.05431
'NSUN3'	5	619	63776	3	93781854	1	1390	0.168707	0.772866
'ST3GAL6'	18	1434	61663	3	98451571	1	416	0.443013	0.353584
'CD86'	22	9951	65762	3	121774220	2	803	0.163963	0.785255
'KALRN'	12	1575	626478	3	123813557	1	10065	0.329934	0.481574
'TMCC1'	9	55	245783	3	129366636	1	3626	0.265064	0.57665
'CEP63'	5	170	89278	3	134204574	1	211	0.168707	0.772866
'PLSCR1'	2	4	29661	3	146232967	1	75	0.0882443	1.05431
'EIF2A'	4	192	39229	3	150264573	1	398	0.142707	0.845554
'PLCH1'	39	4559	224327	3	155197670	2	14244	0.354332	0.45059
'MFSD1'	5	179	27793	3	158519714	1	1154	0.168707	0.772866
'SCHIP1'	5	765	623596	3	158991543	2	85325	0.0174343	1.75859
'MECOM'	1	83	580277	3	168801286	2	24341	0.00270084	2.5685
'TNFSF10'	9	129	17999	3	172223298	1	623	0.265064	0.57665
'TBL1XR1'	11	929	176506	3	176738542	1	6739	0.308972	0.510081
'PSMD2'	1	1	9819	3	184017021	2	441	0.00270084	2.5685
'IGF2BP2'	21	1601	181300	3	185361527	2	12917	0.153219	0.814687
'LPP'	3	28	736797	3	187871662	1	1202	0.115895	0.935936
'IL1RAP'	36	2812	143146	3	190231839	1	606	0.680145	0.167399
'C3orf21'	49	4876	202881	3	194789014	2	2019	0.46051	0.336761
'PIGX'	0	0	23630	3	196439244	1	1040	0.0303243	1.51821
'HTT'	9	120	169279	4	3076407	1	15960	0.265064	0.57665
'LIAS'	4	37	18605	4	39460664	1	5288	0.142707	0.845554
'LOC344967'	9	2764	14283	4	40044536	1	3858	0.265064	0.57665
'RHOH'	37	2531	47755	4	40198526	3	5202	0.120555	0.918813
'RBM47'	24	1933	206612	4	40425271	1	294	0.537022	0.270008
'DCK'	10	396	37363	4	71859264	1	421	0.287356	0.54158
'SLC4A4'	0	0	384801	4	72053002	1	3179	0.0303243	1.51821
'PLAC8'	30	1227	24699	4	84011212	1	365	0.615175	0.211001
'COQ2'	6	155	21089	4	84184978	1	123	0.19392	0.712378
'SLC39A8'	4	33	94458	4	103172197	1	1121	0.142707	0.845554
'SPRY1'	3	137	6952	4	124317955	1	1148	0.115895	0.935936
'MAML3'	71	9540	437688	4	140637545	2	141	0.653535	0.184731
'GUCY1A3'	28	3709	70351	4	156587861	2	4504	0.230518	0.637295
'PDGFC'	12	1363	209783	4	157682763	1	1190	0.329934	0.481574
'CPE'	1	3	119385	4	166300096	1	111	0.0597298	1.22381
'AHRR'	72	2661	134113	5	304290	1	2203	0.894601	0.0483707
'ROPN1L'	4	773	23129	5	10442008	1	452	0.142707	0.845554
'NLN'	3	23	107087	5	65018022	1	15924	0.115895	0.935936
'MAST4'	12	1257	573247	5	65892175	2	883	0.0656962	1.18246
'FAM169A'	2	29	89215	5	74073400	1	127	0.0882443	1.05431
'IQGAP2'	8	1413	304807	5	75699148	1	2638	0.242075	0.61605
'FAM151B'	0	0	54407	5	79783799	1	573	0.0303243	1.51821
'MSH3'	3	866	222340	5	79950293	1	15279	0.115895	0.935936
'FLJ42709'	13	3780	171939	5	92745064	2	1513	0.0743213	1.12889
'GIN1'	25	2201	34139	5	102421703	1	738	0.551071	0.258793
'PJA2'	6	194	75265	5	108670410	2	8807	0.0227827	1.6424
'YTHDC2'	0	0	81594	5	112849390	1	672	0.0303243	1.51821
'MEGF10'	7	96	170453	5	126626455	1	82	0.218368	0.660811
'FNIP1'	20	1879	155350	5	130977406	1	1443	0.476297	0.322122
'C5orf56'	69	100131	51387	5	131746672	1	63	0.884381	0.0533608
'MATR3'	9	735	56337	5	138609791	1	1352	0.265064	0.57665
'DNAJC18'	2	7	27759	5	138747380	1	15057	0.0882443	1.05431
'CXXC5'	25	1784	34380	5	139028300	2	2015	0.196889	0.705779
'LARS'	1	57	69706	5	145492588	1	5501	0.0597298	1.22381
'PPP2R2B'	19	2441	491964	5	145969069	1	11915	0.459911	0.337326
'SH3TC2'	0	0	81023	5	148361714	1	1560	0.0303243	1.51821
'CYFIP2'	7	610	129514	5	156693090	1	3961	0.218368	0.660811
'NUDCD2'	3	157	6557	5	162880586	1	419	0.115895	0.935936
'STK10'	72	19725	146273	5	171469073	2	18380	0.660853	0.179895
'RNF44'	23	2654	10722	5	175953699	2	1892	0.174834	0.757375
'NSD1'	11	1333	167134	5	176560079	1	102340	0.308972	0.510081
'MGC39372'	44	8133	21853	6	2854891	1	2977	0.750049	0.12491
'DKFZP686I15217'	23	1592	3204	6	2988200	2	482	0.174834	0.757375
'FARS2'	9	34	510233	6	5261583	1	6670	0.265064	0.57665
'LY86'	10	3022	66283	6	6588933	1	3687	0.287356	0.54158
'EEF1E1'	1	3	29234	6	8073594	1	26328	0.0597298	1.22381
'LOC221710'	3	87	44699	6	11094265	1	3035	0.115895	0.935936
'NEDD9'	6	363	199051	6	11183530	3	17599	0.00203722	2.69096
'JARID2'	58	3171	275726	6	15246526	2	124	0.546829	0.262148
'KDM1B'	2	3	68466	6	18155618	1	369	0.0882443	1.05431
'E2F3'	11	651	91809	6	20402136	1	18247	0.308972	0.510081
'HIST1H2AB'	0	0	477	6	26033319	1	2256	0.0303243	1.51821
'TRIM27'	2	8	20989	6	28870779	1	2806	0.0882443	1.05431
'VARS2'	0	0	12252	6	30881981	1	1250	0.0303243	1.51821
'CLIC1'	3	983	5982	6	31698359	1	909	0.115895	0.935936
'GPSM3'	11	4758	4757	6	32158543	1	226	0.308972	0.510081
'NUDT3'	15	807	104440	6	34256001	1	178	0.389082	0.409959
'SRPK1'	0	0	88146	6	35800811	1	1575	0.0303243	1.51821
'CPNE5'	1	54	98666	6	36708554	1	182	0.0597298	1.22381
'PRICKLE4'	3	27	6611	6	41748499	1	953	0.115895	0.935936
'CCND3'	13	975	113939	6	41902671	1	1186	0.350259	0.45561
'POLR1C'	2	16	12324	6	43484790	1	2360	0.0882443	1.05431
'KCNQ5'	5	799	577001	6	73331570	2	307	0.0174343	1.75859
'CASP8AP2'	1	2	44536	6	90539618	1	521	0.0597298	1.22381
'KIAA0776'	3	310	33448	6	96969701	1	2258	0.115895	0.935936
'LACE1'	22	626	228152	6	108616097	2	5939	0.163963	0.785255
'CDC40'	0	0	51797	6	110501623	1	24306	0.0303243	1.51821
'ARHGAP18'	5	74	133130	6	129898240	1	1895	0.168707	0.772866
'AHI1'	59	2622	213792	6	135605111	2	3017	0.555804	0.255078
'MAP3K5'	28	3278	235469	6	136878187	2	657	0.230518	0.637295
'SF3B5'	1	2	737	6	144416017	1	29569	0.0597298	1.22381
'UTRN'	20	2052	561296	6	144612872	1	1063	0.476297	0.322122
'SHPRH'	1	663	79287	6	146205946	1	8450	0.0597298	1.22381
'IPCEF1'	3	37	202281	6	154475619	2	12463	0.00864443	2.06326
'ZDHHC14'	25	1764	292420	6	157802556	2	16185	0.196889	0.705779
'SYNJ2'	9	541	117318	6	158402887	1	16161	0.265064	0.57665
'FTSJ2'	3	24	7906	7	2273927	1	853	0.115895	0.935936
'CHST12'	0	0	30956	7	2443258	1	127	0.0303243	1.51821
'ICA1'	11	17174	149369	7	8152816	1	79	0.308972	0.510081
'ISPD'	18	508	333796	7	16127151	1	743	0.443013	0.353584
'RAPGEF5'	1	2	238625	7	22157908	1	16025	0.0597298	1.22381
'HOXA7'	5	28	2957	7	27193339	1	221	0.168707	0.772866
'HOXA10'	5	944	9666	7	27210210	1	134	0.168707	0.772866
'KBTBD2'	4	10	23691	7	32907777	1	491	0.142707	0.845554
'STARD3NL'	4	21	52337	7	38217932	2	1875	0.0127069	1.89596
'GBAS'	2	25	35576	7	56032295	1	4030	0.0882443	1.05431
'TYW1'	5	113	242680	7	66461816	1	1627	0.168707	0.772866
'DMTF1'	0	0	43970	7	86781676	1	1056	0.0303243	1.51821
'ABCB1'	1	2	209617	7	87132947	2	1208	0.00270084	2.5685
'AKAP9'	0	0	169798	7	91570188	1	939	0.0303243	1.51821
'CDK6'	26	2144	231705	7	92234236	2	201	0.20804	0.681852
'ZNF789'	0	0	14703	7	99070514	1	2765	0.0303243	1.51821
'C7orf59'	3	121	5304	7	99746529	1	348	0.115895	0.935936
'C7orf47'	2	216	1183	7	100032911	1	944	0.0882443	1.05431
'POP7'	2	171	1447	7	100303675	1	61	0.0882443	1.05431
'ALKBH4'	2	2	8592	7	102096696	1	2407	0.0882443	1.05431
'DNAJC2'	4	621	32399	7	102952921	1	2506	0.142707	0.845554
'LOC100216545'	7	878	3600	7	104650988	2	19038	0.0287099	1.54197
'MLL5'	6	47	99895	7	104654636	1	70	0.19392	0.712378
'PIK3CG'	10	853	41662	7	106505923	1	2285	0.287356	0.54158
'DOCK4'	0	0	480298	7	111366164	1	3861	0.0303243	1.51821
'TFEC'	11	229	95597	7	115575201	1	3075	0.308972	0.510081
'SND1'	3	315	440457	7	127292201	1	1094	0.115895	0.935936
'C7orf55'	7	570	4643	7	139025896	1	96	0.218368	0.660811
'TPK1'	2	13	384104	7	144149042	1	603	0.0882443	1.05431
'DEFB104A'	0	0	370933	8	7327830	1	1634	0.0303243	1.51821
'SGK223'	63	9597	63999	8	8175258	1	278	0.860874	0.0650603
'MFHAS1'	21	2462	109133	8	8641998	1	177	0.492187	0.30787
'TNKS'	3	42	226411	8	9413444	1	9626	0.115895	0.935936
'SH2D4A'	4	1550	82648	8	19171080	1	2017	0.142707	0.845554
'RHOBTB2'	0	0	32781	8	22844929	1	89	0.0303243	1.51821
'ADAM28'	12	2436	61146	8	24151579	2	435	0.0656962	1.18246
'PNMA2'	0	0	9288	8	26362195	1	3595	0.0303243	1.51821
'PTK2B'	88	10896	147905	8	27168998	4	41016	0.304996	0.515706
'RBPMS'	15	1054	187791	8	30241943	1	277	0.389082	0.409959
'ERLIN2'	12	1436	21222	8	37594096	2	14915	0.0656962	1.18246
'GPR124'	9	442	47103	8	37654400	1	225	0.265064	0.57665
'PLEKHA2'	59	6211	72676	8	38758752	1	2846	0.842607	0.074375
'IKBKB'	4	491	61352	8	42128819	1	16192	0.142707	0.845554
'KIAA0146'	51	5770	474932	8	48173541	5	6076	0.0271701	1.56591
'SNTG1'	2	377	880831	8	50824596	1	192	0.0882443	1.05431
'CHD7'	2	38	188125	8	61591338	1	119	0.0882443	1.05431
'COPS5'	11	992	19245	8	67955317	2	43248	0.0574371	1.24081
'TCEB1'	6	433	25713	8	74858633	1	1082	0.19392	0.712378
'TMEM70'	0	0	6635	8	74888376	1	199	0.0303243	1.51821
'OTUD6B'	1	7	16899	8	92082423	1	636	0.0597298	1.22381
'LOC642924'	19	1118	353967	8	94358694	3	241	0.0278732	1.55481
'FAM92A1'	4	217	27897	8	94712772	1	15001	0.142707	0.845554
'INTS8'	9	1753	57187	8	95835533	2	40421	0.0421433	1.37527
'MTDH'	14	1013	86081	8	98656406	1	857	0.369969	0.431834
'LAPTM4B'	5	278	77021	8	98787808	1	51771	0.168707	0.772866
'STK3'	27	2561	371048	8	99466861	1	2230	0.577902	0.238146
'NCALD'	27	3749	438365	8	102698770	1	1453	0.577902	0.238146
'ANGPT1'	155	20593	248544	8	108261710	2	5622	0.953312	0.0207651
'ZHX1'	3	221	25851	8	124260696	1	18719	0.115895	0.935936
'ASAP1'	0	0	349865	8	131064352	1	68	0.0303243	1.51821
'TG'	26	1696	267937	8	133879204	1	83	0.564693	0.248188
'ST3GAL1'	36	3264	117093	8	134467090	1	183	0.680145	0.167399
'ZFAT'	9	1247	235260	8	135490032	1	377	0.265064	0.57665
'C8orf55'	6	198	9730	8	143808620	1	185	0.19392	0.712378
'C9orf66'	3	1098	2785	9	213108	1	103	0.115895	0.935936
'KANK1'	8	1237	241401	9	504702	2	5476	0.0351762	1.45375
'PTPRD'	5	4045	2298477	9	8314246	1	51	0.168707	0.772866
'DNAI1'	0	0	62171	9	34458810	1	2559	0.0303243	1.51821
'PIGO'	3	61	7890	9	35088689	1	286	0.115895	0.935936
'SHB'	0	0	153315	9	37915895	2	2822	0.000918827	3.03677
'PRUNE2'	28	3062	294711	9	79226292	1	2419	0.590711	0.228625
'GNAQ'	87	13666	310993	9	80335199	2	2553	0.756209	0.121358
'DAPK1'	10	560	210793	9	90112755	1	119	0.287356	0.54158
'SEMA4D'	25	8162	118906	9	91975705	1	9227	0.551071	0.258793
'FAM120AOS'	3	38	7092	9	96208782	1	1644	0.115895	0.935936
'SVEP1'	0	0	214630	9	113127530	1	82	0.0303243	1.51821
'AKNA'	33	7986	60253	9	117096432	2	127	0.287125	0.54193
'CEP110'	17	3611	89313	9	123850573	3	1322	0.0215746	1.66606
'GSN'	10	1732	64741	9	124030379	1	909	0.287356	0.54158
'RALGPS1'	1	1	308391	9	129677052	1	68	0.0597298	1.22381
'CIZ1'	0	0	38318	9	130928344	1	10506	0.0303243	1.51821
'POMT1'	1	4	20904	9	134378288	1	82	0.0597298	1.22381
'VAV2'	6	573	230430	9	136627016	1	8694	0.19392	0.712378
'RXRA'	1	1	114116	9	137218315	1	2282	0.0597298	1.22381
'C9orf69'	5	629	4304	9	139006427	1	1058	0.168707	0.772866
'SEC16A'	1	176	42959	9	139334548	1	58	0.0597298	1.22381
'LOC100131193'	0	0	4922	9	139698378	1	1460	0.0303243	1.51821
'C9orf139'	11	520	9319	9	139921915	1	333	0.308972	0.510081
'FUT7'	18	991	2667	9	139924625	1	422	0.443013	0.353584
'LOC100289341'	12	756	1872	9	139979397	1	3095	0.329934	0.481574
'PFKFB3'	6	1266	90663	10	6186842	1	2362	0.19392	0.712378
'CELF2'	35	2839	331412	10	11047258	1	1040	0.670133	0.173839
'UPF2'	5	439	123002	10	11962021	1	66	0.168707	0.772866
'FAM171A1'	7	3186	159412	10	15253646	2	31329	0.0287099	1.54197
'C10orf140'	20	1483	12201	10	21802410	1	12330	0.476297	0.322122
'PIP4K2A'	5	2039	179737	10	22823766	1	3534	0.168707	0.772866
'PARD3'	1	1	705766	10	34398487	1	1746	0.0597298	1.22381
'ARHGAP22'	38	7369	159059	10	49654079	3	23990	0.127304	0.895157
'ZNF365'	1	26	297856	10	64133915	1	665	0.0597298	1.22381
'JMJD1C'	26	1878	298733	10	64926989	1	340	0.564693	0.248188
'TSPAN15'	43	2444	56198	10	71211225	1	25374	0.742224	0.129465
'CDH23'	34	2388	419012	10	73156690	2	3470	0.298427	0.525163
'C10orf105'	13	155	26123	10	73471458	1	91	0.350259	0.45561
'ADK'	42	3154	558095	10	75910964	3	3370	0.155552	0.808123
'ZMIZ1'	31	7050	247494	10	80828791	3	1684	0.0831506	1.08013
'PANK1'	4	948	62467	10	91342748	1	2283	0.142707	0.845554
'ENTPD1'	6	83	165487	10	97471535	1	104	0.19392	0.712378
'GSTO1'	3	160	13269	10	106013951	1	6608	0.115895	0.935936
'AFAP1L2'	7	982	109932	10	116054583	1	5086	0.218368	0.660811
'RGS10'	11	1581	42883	10	121259339	1	1302	0.308972	0.510081
'ATE1'	1	1	184921	10	123502625	1	3835	0.0597298	1.22381
'IFITM3'	0	0	1242	11	319672	1	48481	0.0303243	1.51821
'RHOG'	36	5084	14006	11	3848207	1	20021	0.680145	0.167399
'STIM1'	16	920	237508	11	3876932	2	133	0.102102	0.990966
'SWAP70'	54	4886	88878	11	9685627	2	22298	0.509673	0.292708
'SBF2'	19	1746	515541	11	9800213	1	170	0.459911	0.337326
'GTF2H1'	4	69	44775	11	18343815	1	1307	0.142707	0.845554
'SVIP'	2	118	7783	11	22843599	1	171	0.0882443	1.05431
'METT5D1'	11	3107	225257	11	28129797	1	2545	0.308972	0.510081
'LOC338739'	3	4	29938	11	33183202	2	2379	0.00864443	2.06326
'HIPK3'	2	180	96772	11	33279167	1	1527	0.0882443	1.05431
'LMO2'	16	2784	33712	11	33880124	1	3639	0.407615	0.38975
'PRR5L'	24	1388	169029	11	36317724	1	336	0.537022	0.270008
'CREB3L1'	10	1287	43743	11	46299227	1	84	0.287356	0.54158
'SLC43A3'	16	6891	20625	11	57174428	1	136	0.407615	0.38975
'SLC3A2'	17	2835	32835	11	62623517	1	23785	0.425586	0.371012
'FERMT3'	5	2489	17212	11	63974151	1	140	0.168707	0.772866
'EHD1'	11	857	25984	11	64620207	1	1003	0.308972	0.510081
'C11orf2'	1	3	15498	11	64863682	1	128067	0.0597298	1.22381
'POLA2'	4	6	35656	11	65029431	1	4745	0.142707	0.845554
'MALAT1'	54	5083	8705	11	65265232	1	517	0.816367	0.0881145
'CFL1'	0	0	3518	11	65622286	1	4269	0.0303243	1.51821
'ADRBK1'	34	5374	20125	11	67033904	1	20305	0.659808	0.180583
'AIP'	4	396	8074	11	67250504	1	5480	0.142707	0.845554
'DOC2GP'	0	0	2141	11	67380994	1	337	0.0303243	1.51821
'TBX10'	0	0	8257	11	67398774	1	76	0.0303243	1.51821
'NUMA1'	12	254	77663	11	71713910	1	2015	0.329934	0.481574
'RELT'	10	2536	21114	11	73087404	1	267626	0.287356	0.54158
'MRPL48'	3	111	76739	11	73498916	1	528	0.115895	0.935936
'SPCS2'	3	28	29785	11	74660291	1	76	0.115895	0.935936
'ARRB1'	26	5952	86392	11	74976481	2	1808	0.20804	0.681852
'UVRAG'	10	135	329070	11	75526211	1	541	0.287356	0.54158
'GAB2'	28	2808	202532	11	77926336	2	4514	0.230518	0.637295
'DLG2'	15	1255	2172259	11	83166055	1	383	0.389082	0.409959
'TMEM126B'	4	368	7874	11	85339661	1	476	0.142707	0.845554
'SIK3'	29	2732	254874	11	116714119	3	3270	0.0719968	1.14269
'AMICA1'	8	971	31368	11	118064441	1	2775	0.242075	0.61605
'MPZL3'	19	3076	22675	11	118100336	1	8708	0.459911	0.337326
'CD3D'	0	0	3671	11	118209788	1	648	0.0303243	1.51821
'FOXR1'	5	1407	9578	11	118842416	1	3682	0.168707	0.772866
'UBASH3B'	79	42360	158789	11	122526397	3	15294	0.45479	0.342189
'SCNN1A'	8	1584	30513	12	6456010	1	1320	0.242075	0.61605
'VAMP1'	11	1881	8438	12	6571405	1	193	0.308972	0.510081
'ZNF384'	0	0	23033	12	6775643	1	332	0.0303243	1.51821
'ATN1'	2	17	17857	12	7033625	1	21109	0.0882443	1.05431
'C3AR1'	0	0	8037	12	8210918	1	96	0.0303243	1.51821
'CLECL1'	37	3275	10769	12	9875091	1	3062	0.689853	0.161243
'CLEC2B'	12	832	17487	12	10004971	1	960	0.329934	0.481574
'ETV6'	108	24384	245536	12	11802787	7	23828	0.0610868	1.21405
'GSG1'	26	4754	19577	12	13237042	2	2835	0.20804	0.681852
'EMP1'	2	29	20106	12	13349601	1	10016	0.0882443	1.05431
'ATF7IP'	28	5923	133086	12	14518610	2	1676	0.230518	0.637295
'PIK3C2G'	0	0	386878	12	18414473	1	10257	0.0303243	1.51821
'SOX5'	6	1591	1030149	12	23685231	2	60	0.0227827	1.6424
'ITPR2'	37	1542	497845	12	26488286	1	194409	0.689853	0.161243
'LOC400027'	3	458	2202	12	46119502	1	513	0.115895	0.935936
'LOC100233209'	9	102	8024	12	47602202	1	83	0.265064	0.57665
'LIMA1'	5	1897	107789	12	50569564	1	582	0.168707	0.772866
'SLC4A8'	0	0	84387	12	51818593	1	4999	0.0303243	1.51821
'TARBP2'	5	67	5509	12	53894704	1	523	0.168707	0.772866
'HOXC8'	0	0	3654	12	54402889	1	60	0.0303243	1.51821
'WIBG'	8	956	26501	12	56295196	1	558	0.242075	0.61605
'RNF41'	4	93	17450	12	56598285	1	427	0.142707	0.845554
'PAN2'	9	584	17831	12	56710006	1	10452	0.265064	0.57665
'RPSAP52'	6	328	68952	12	66151802	1	2191	0.19392	0.712378
'GLIPR1'	17	4480	21203	12	75874512	1	321	0.425586	0.371012
'SOCS2'	4	366	6381	12	93963597	1	1890	0.142707	0.845554
'C12orf42'	21	809	194017	12	103695732	2	1073	0.153219	0.814687
'CHST11'	49	3644	305092	12	104850691	2	18062	0.46051	0.336761
'TCHP'	5	13	17795	12	110338078	1	1405	0.168707	0.772866
'C12orf52'	1	12	6565	12	113623554	1	7612	0.0597298	1.22381
'VSIG10'	16	1675	40411	12	118501399	1	404	0.407615	0.38975
'TAOK3'	64	5463	223144	12	118587606	1	21427	0.8651	0.0629338
'PXN'	7	179	55314	12	120648249	1	622	0.218368	0.660811
'MORN3'	28	4221	18267	12	122089293	1	131	0.590711	0.228625
'RHOF'	10	829	15933	12	122215661	1	238	0.287356	0.54158
'ARL6IP4'	1	80	2582	12	123464879	1	92	0.0597298	1.22381
'TMEM132D'	0	0	831942	12	129556270	1	3682	0.0303243	1.51821
'PSPC1'	2	6	108188	13	20248895	1	421	0.0882443	1.05431
'CRYL1'	2	777	122204	13	20977808	1	3950	0.0882443	1.05431
'N6AMT2'	3	106	44985	13	21303072	1	12301	0.115895	0.935936
'XPO4'	8	799	125445	13	21351468	3	7398	0.00382394	2.41749
'SAP18'	0	0	8571	13	21714652	1	893	0.0303243	1.51821
'FLT1'	6	324	194783	13	28874482	1	801	0.19392	0.712378
'FRY'	63	3383	265339	13	32605436	3	17956	0.323682	0.489882
'ELF1'	40	3819	87453	13	41506055	3	3335	0.14119	0.850196
'CCDC122'	4	102	43336	13	44410490	1	316	0.142707	0.845554
'SLC25A30'	4	1653	25061	13	45967455	1	4846	0.142707	0.845554
'COG3'	1	2	71689	13	46039070	1	943	0.0597298	1.22381
'LCP1'	38	3154	56401	13	46700058	2	1084	0.343258	0.46438
'RCBTB2'	25	2747	44216	13	49063100	1	120	0.551071	0.258793
'CDADC1'	4	176	45574	13	49822046	1	1074	0.142707	0.845554
'RCBTB1'	32	5935	53638	13	50106081	1	2715	0.638179	0.195058
'FBXL3'	1	3	21942	13	77579389	1	15644	0.0597298	1.22381
'GPC5'	47	5356	1468551	13	92050934	3	2639	0.193233	0.71392
'IRS2'	1	1	32729	13	110406185	2	43364	0.00270084	2.5685
'ADPRHL1'	2	703	31580	13	114076259	1	5176	0.0882443	1.05431
'HAUS4'	4	362	10914	14	23415437	1	849	0.142707	0.845554
'JPH4'	5	1436	10766	14	24037243	1	6884	0.168707	0.772866
'NUBPL'	1	1	299827	14	32030590	1	379	0.0597298	1.22381
'BAZ1A'	4	1094	122915	14	35221938	1	69	0.142707	0.845554
'KIAA0391'	6	151	151493	14	35591775	1	384	0.19392	0.712378
'PNN'	1	66	8035	14	39644386	1	109	0.0597298	1.22381
'C14orf106'	6	193	50212	14	45672393	1	294	0.19392	0.712378
'C14orf182'	23	2271	25809	14	50448429	2	1315	0.174834	0.757375
'PYGL'	23	4193	39313	14	51371935	1	9077	0.522535	0.281885
'FRMD6'	1	1	241588	14	51955854	1	2359	0.0597298	1.22381
'PPP2R5E'	2	41	168725	14	63841354	1	108	0.0882443	1.05431
'FUT8'	1	6	332122	14	65877839	1	266	0.0597298	1.22381
'ACTN1'	1	116	105243	14	69340840	1	141	0.0597298	1.22381
'ABCD4'	2	6	17788	14	74751979	1	460	0.0882443	1.05431
'RIN3'	40	4526	175208	14	92980124	2	468	0.365339	0.437303
'KIAA1409'	22	1644	374125	14	93799564	1	74	0.507594	0.294483
'PAPOLA'	5	341	64727	14	96968719	1	462	0.168707	0.772866
'EVL'	29	1586	78822	14	100531750	1	2661	0.603132	0.219588
'HSP90AA1'	11	1015	59011	14	102547075	2	244	0.0574371	1.24081
'TDRD9'	14	1307	124186	14	104394816	3	13777	0.0137635	1.86127
'OCA2'	0	0	344434	15	28000024	2	3871	0.000918827	3.03677
'SLC12A6'	27	2464	108068	15	34522197	1	1331	0.577902	0.238146
'NOP10'	1	1	1446	15	34633916	1	664	0.0597298	1.22381
'BMF'	54	3637	20982	15	40380093	2	1912	0.509673	0.292708
'SHF'	2	7	33960	15	45459413	1	231	0.0882443	1.05431
'FBN1'	0	0	237482	15	48700503	1	2335	0.0303243	1.51821
'LOC100129387'	28	8356	4131	15	50646370	1	16822	0.590711	0.228625
'SPPL2A'	1	1	58172	15	50999738	1	132	0.0597298	1.22381
'AP4E1'	2	227	97152	15	51200945	1	176	0.0882443	1.05431
'GNB5'	16	2723	70443	15	52413122	2	17896	0.102102	0.990966
'PRTG'	1	830	131430	15	55903747	1	84	0.0597298	1.22381
'MNS1'	0	0	36407	15	56720928	1	15868	0.0303243	1.51821
'LIPC'	149	16026	136898	15	58724174	4	18667	0.685275	0.164135
'RNF111'	3	106	109387	15	59279864	1	21831	0.115895	0.935936
'MYO1E'	3	48	236508	15	59428563	1	173	0.115895	0.935936
'ANXA2'	0	0	50835	15	60639350	1	1731	0.0303243	1.51821
'DAPK2'	1	1	139286	15	64199235	1	4396	0.0597298	1.22381
'SNX1'	1	56	48255	15	64388176	1	11763	0.0597298	1.22381
'OAZ2'	9	1318	15690	15	64979772	1	2338	0.265064	0.57665
'PIAS1'	3	18	133831	15	68346571	2	3936	0.00864443	2.06326
'ANP32A'	26	12203	42385	15	69070876	3	16147	0.056646	1.24683
'EDC3'	4	111	65487	15	74922899	1	64	0.142707	0.845554
'CSK'	79	10547	21115	15	75074424	1	705	0.915074	0.0385438
'PPCDC'	23	4406	27140	15	75315926	2	11699	0.174834	0.757375
'TBC1D2B'	80	7714	82667	15	78287327	4	8425	0.250923	0.60046
'ADAMTS7'	2	76	52228	15	79051545	1	65	0.0882443	1.05431
'CTSH'	16	2318	23329	15	79214091	1	65	0.407615	0.38975
'FAH'	19	4103	33342	15	80445340	1	2477	0.459911	0.337326
'IL16'	20	2941	115885	15	81489218	2	283	0.142622	0.845814
'MEX3B'	8	533	4234	15	82334127	2	17400	0.0351762	1.45375
'SCAND2'	22	1722	11004	15	85174690	1	3036	0.507594	0.294483
'ZNF592'	8	501	57844	15	85291817	1	89	0.242075	0.61605
'ABHD2'	17	1404	114211	15	89631380	2	407	0.111908	0.95114
'ZNF710'	47	7501	80680	15	90544751	2	4705	0.44005	0.356498
'IGF1R'	3	15	314998	15	99192760	1	495	0.115895	0.935936
'CLCN7'	37	3935	30151	16	1494934	1	292	0.689853	0.161243
'IFT140'	5	464	101681	16	1560428	1	14372	0.168707	0.772866
'DCI'	0	0	11730	16	2289872	1	424	0.0303243	1.51821
'LOC652276'	1	276	27111	16	2653384	1	3982	0.0597298	1.22381
'MMP25'	15	1195	14041	16	3096681	3	10104	0.0161498	1.79183
'CIITA'	35	2664	47785	16	10971054	3	2582	0.107475	0.968691
'BCAR4'	4	90	8996	16	11913693	1	14185	0.142707	0.845554
'PDXDC1'	1	2	62718	16	15068832	1	1282	0.0597298	1.22381
'XYLT1'	41	6848	368556	16	17196182	3	7591	0.148315	0.828816
'LYRM1'	56	6271	24770	16	20911556	2	803	0.5285	0.276955
'HS3ST2'	0	0	101798	16	22825859	1	3935	0.0303243	1.51821
'PRKCB'	70	19713	384631	16	23847299	1	290	0.887893	0.0516394
'IL4R'	7	942	50848	16	27325250	1	6470	0.218368	0.660811
'KIAA0556'	3	96	230224	16	27561467	1	9016	0.115895	0.935936
'CLN3'	1	3	15023	16	28488600	1	98	0.0597298	1.22381
'SPN'	39	5198	7522	16	29674299	3	13323	0.134184	0.872298
'C16orf53'	0	0	6287	16	29827527	1	799	0.0303243	1.51821
'YPEL3'	9	1843	3902	16	30103635	1	2552	0.265064	0.57665
'CORO1A'	3	402	5471	16	30194925	1	3949	0.115895	0.935936
'ITGAL'	16	645	50523	16	30483982	1	6253	0.407615	0.38975
'ZNF689'	3	75	6982	16	30614700	1	115	0.115895	0.935936
'ORAI3'	7	542	5854	16	30960404	1	5042	0.218368	0.660811
'FTO'	59	4631	410504	16	53737874	1	5197	0.842607	0.074375
'TK2'	34	4163	42409	16	66541906	3	4127	0.101156	0.995008
'RLTPR'	1	26	12441	16	67679029	2	1308	0.00270084	2.5685
'DPEP2'	2	7	12070	16	68021294	1	3437	0.0882443	1.05431
'DUS2L'	1	1	55980	16	68057203	1	169	0.0597298	1.22381
'NFAT5'	10	1499	139557	16	69598996	1	8652	0.287356	0.54158
'ST3GAL2'	24	4977	59654	16	70413337	1	584	0.537022	0.270008
'ZNRF1'	74	6558	111978	16	75032914	3	24833	0.414646	0.382323
'BANP'	3	9	125886	16	87985037	1	5524	0.115895	0.935936
'MGC23284'	5	462	23812	16	88729780	1	65	0.168707	0.772866
'CBFA2T3'	10	749	102135	16	88941266	2	22998	0.0495752	1.30474			Col 1	Gene name
'RNMTL1'	2	15	10228	17	685512	1	238	0.0882443	1.05431			Col 2	Number of inactivating retroviral insertions in control library
'SLC43A2'	5	45	54434	17	1477696	1	18832	0.168707	0.772866			Col 3	Total number of sequencing reads in control library
'SERPINF1'	5	158	15609	17	1665258	1	2177	0.168707	0.772866			Col 4	Size of gene (bp)
'SMG6'	30	2900	243937	17	1963132	3	536	0.0774851	1.11078			Col 5	Chromosome
'RAP1GAP2'	14	655	241303	17	2699731	2	1358	0.0832825	1.07945			Col 6	Chromosome position
'P2RX5'	1	1	23060	17	3576523	1	859	0.0597298	1.22381			Col 7	Number of inactivating retroviral insertions
'ZBTB4'	21	17694	24883	17	7362685	1	240	0.492187	0.30787			Col 8	Total number of sequencing reads
'CHD3'	11	383	27953	17	7788122	1	201	0.308972	0.510081			Col 9	Calculated p-value
'TMEM107'	3	228	3416	17	8076298	1	54	0.115895	0.935936			Col 10	-LOG10 Calculated p-value
'ADORA2B'	7	454	30980	17	15848230	1	4149	0.218368	0.660811
'SREBF1'	10	522	25661	17	17714664	1	264	0.287356	0.54158
'KSR1'	16	2593	151682	17	25799035	1	3880	0.407615	0.38975
'PHF12'	4	37	46238	17	27232270	1	19978	0.142707	0.845554
'ANKRD13B'	1	2	21252	17	27920526	1	18468	0.0597298	1.22381
'SSH2'	107	10125	304054	17	27952964	4	346	0.43553	0.360982
'NF1'	116	6272	282750	17	29421944	1	439	0.972899	0.0119322
'AATF'	1	2	107996	17	35306174	1	1468	0.0597298	1.22381
'RARA'	8	681	48472	17	38465422	1	4226	0.242075	0.61605
'TOP2A'	2	184	29429	17	38544773	5	201884	5.07635e-07	6.29445
'NKIRAS2'	15	829	8061	17	40169593	2	2565	0.0925517	1.03362
'STAT5B'	1	1	77229	17	40351195	1	835	0.0597298	1.22381
'ATP6V0A1'	3	71	63735	17	40610861	1	158	0.115895	0.935936
'CCDC56'	4	471	1052	17	40949652	1	1127	0.142707	0.845554
'DUSP3'	21	6755	12879	17	41843489	1	38433	0.492187	0.30787
'UBTF'	7	72	15849	17	42282401	1	2254	0.218368	0.660811
'DCAKD'	15	2375	37768	17	43100705	1	791	0.389082	0.409959
'NMT1'	3	15	47701	17	43138679	1	4329	0.115895	0.935936
'HEXIM2'	1	115	9143	17	43238263	1	3922	0.0597298	1.22381
'FMNL1'	36	2033	25390	17	43299291	1	7624	0.680145	0.167399
'ARHGAP27'	8	1011	31744	17	43471268	1	4593	0.242075	0.61605
'TBKBP1'	1	12	16798	17	45772629	1	1382	0.0597298	1.22381
'DLX3'	5	437	5213	17	48067375	1	6076	0.168707	0.772866
'MSI2'	5	247	423369	17	55333930	1	494	0.168707	0.772866
'TMEM49'	37	3899	133088	17	57784862	2	3431	0.332122	0.478702
'APPBP2'	3	34	83061	17	58520519	1	754	0.115895	0.935936
'PPM1D'	1	43	64483	17	58677553	1	489	0.0597298	1.22381
'RGS9'	22	2126	90364	17	63133455	2	1718	0.163963	0.785255
'CCDC46'	0	0	556329	17	63631658	1	100	0.0303243	1.51821
'CD300LB'	8	886	10301	17	72517312	1	10557	0.242075	0.61605
'RAB37'	8	273	76218	17	72667255	1	8628	0.242075	0.61605
'CDR2L'	2	46	18163	17	72983726	1	807	0.0882443	1.05431
'HN1'	2	86	19432	17	73131343	1	1371	0.0882443	1.05431
'KIAA0195'	16	3394	43867	17	73452663	1	134	0.407615	0.38975
'UNK'	35	10856	41205	17	73780680	1	668	0.670133	0.173839
'C17orf95'	2	64	7012	17	74722949	1	20729	0.0882443	1.05431
'SEC14L1'	3	24	76175	17	75137004	1	30489	0.115895	0.935936
'Gene SEPT9'	36	3746	219185	17	75277491	2	2742	0.320934	0.493585
'TIMP2'	6	371	72410	17	76849062	1	971	0.19392	0.712378
'TGIF1'	12	1229	46333	18	3412071	2	1173	0.0656962	1.18246
'DLGAP1'	84	11104	381299	18	3498836	1	3760	0.927216	0.0328189
'L3MBTL4'	2	3	460205	18	5954705	1	13657	0.0882443	1.05431
'TWSG1'	2	169	67653	18	9334764	1	12679	0.0882443	1.05431
'RAB31'	25	2417	154326	18	9708227	3	11666	0.0519161	1.2847
'GNAL'	10	794	194009	18	11689135	1	21655	0.287356	0.54158
'SLMO1'	16	996	24340	18	12407894	1	9130	0.407615	0.38975
'CEP192'	1	6	133689	18	12991360	2	1903	0.00270084	2.5685
'LAMA3'	6	517	265466	18	21269561	2	22364	0.0227827	1.6424
'ZNF521'	98	6016	290327	18	22641887	3	21707	0.594605	0.225771
'DTNA'	0	0	398555	18	32073253	1	22171	0.0303243	1.51821
'ATP5A1'	8	665	20090	18	43664109	3	6357	0.00382394	2.41749
'STK11'	4	1324	22637	19	1205797	1	116	0.142707	0.845554
'ZBTB7A'	0	0	21599	19	4045217	1	3383	0.0303243	1.51821
'TMEM146'	2	2	58054	19	5720687	1	11038	0.0882443	1.05431
'VAV1'	11	2497	84650	19	6772721	1	94	0.308972	0.510081
'ELAVL1'	2	92	47072	19	8023457	1	99	0.0882443	1.05431
'RAVER1'	4	66	17424	19	10426890	1	64	0.142707	0.845554
'LDLR'	6	1521	44447	19	11200056	1	989	0.19392	0.712378
'SYCE2'	17	1605	20193	19	13009893	1	269	0.425586	0.371012
'RFX1'	20	1581	44792	19	14072342	1	66	0.476297	0.322122
'FAM32A'	1	1	6621	19	16296234	1	23321	0.0597298	1.22381
'LOC729991'	0	0	15687	19	19287713	1	1513	0.0303243	1.51821
'ZNF101'	0	0	11476	19	19779662	1	399	0.0303243	1.51821
'PLEKHF1'	0	0	10050	19	30156326	1	7659	0.0303243	1.51821
'ACTN4'	8	1214	82844	19	39138326	1	486	0.242075	0.61605
'TGFB1'	3	22	23019	19	41836812	1	859	0.115895	0.935936
'TMEM91'	11	1036	20115	19	41869870	1	159	0.308972	0.510081
'BCKDHA'	25	2186	27216	19	41903693	2	3869	0.196889	0.705779
'KCNN4'	33	4278	14723	19	44270686	4	13806	0.0251286	1.59983
'CBLC'	9	1148	22777	19	45281125	1	318	0.265064	0.57665
'ZC3H4'	39	1546	49561	19	47567448	2	336	0.354332	0.45059
'SPHK2'	5	14	11114	19	49122547	1	303	0.168707	0.772866
'RPS11'	3	37	3311	19	49999633	1	154	0.115895	0.935936
'AKT1S1'	7	626	8346	19	50372298	2	69	0.0287099	1.54197
'NUP62'	2	41	22903	19	50410085	1	38110	0.0882443	1.05431
'LAIR1'	4	15	11487	19	54865234	1	5591	0.142707	0.845554
'PTPRH'	1	2	28259	19	55692615	1	79	0.0597298	1.22381
'ZSCAN22'	0	0	15328	19	58838384	1	3753	0.0303243	1.51821
'LOC100131691'	17	1817	15572	19	59070591	1	56	0.425586	0.371012
'FAM113A'	2	325	5362	20	2815970	1	134	0.0882443	1.05431
'GPCPD1'	6	1489	66592	20	5525080	1	6586	0.19392	0.712378
'C20orf94'	80	9754	188075	20	10415950	4	8072	0.250923	0.60046
'ESF1'	1	8	70563	20	13694969	1	2082	0.0597298	1.22381
'BFSP1'	4	320	65055	20	17474550	1	103	0.142707	0.845554
'RALGAPA2'	7	224	319855	20	20373411	1	13824	0.218368	0.660811
'NKX2-2'	5	370	3001	20	21491663	1	215	0.168707	0.772866
'ACSS1'	8	196	52743	20	24986873	1	346	0.242075	0.61605
'ABHD12'	1	169	96098	20	25275379	1	63	0.0597298	1.22381
'KIF3B'	8	1577	57356	20	30865453	1	5544	0.242075	0.61605
'C20orf203'	0	0	20356	20	31219427	1	29640	0.0303243	1.51821
'CDK5RAP1'	1	6	42691	20	31946646	1	9317	0.0597298	1.22381
'TP53INP2'	0	0	9090	20	33292147	1	10199	0.0303243	1.51821
'CTNNBL1'	5	173	178086	20	36322433	1	3999	0.168707	0.772866
'PKIG'	1	1	87242	20	43160435	2	31397	0.00270084	2.5685
'ZMYND8'	39	9078	147094	20	45838380	2	4085	0.354332	0.45059
'LOC100131496'	6	94	2252	20	45947245	1	329	0.19392	0.712378
'NFATC2'	38	4936	171403	20	50007765	3	11496	0.127304	0.895157
'ATP9A'	9	264	171595	20	50213313	1	6726	0.265064	0.57665
'TAF4'	12	1079	91012	20	60549854	1	4662	0.329934	0.481574
'RUNX1'	43	5245	261497	21	36160098	3	1314	0.162898	0.788085
'DOPEY2'	20	3164	129733	21	37536838	2	1058	0.142622	0.845814
'DSCR3'	15	1105	44108	21	38595725	1	1235	0.389082	0.409959
'TRPM2'	8	94	89481	21	45773483	1	2720	0.242075	0.61605
'ITGB2'	17	748	42886	21	46305867	1	940	0.425586	0.371012
'COMT'	36	1879	28234	22	19929262	1	305	0.680145	0.167399
'YDJC'	4	20375	1963	22	21982377	1	1901	0.142707	0.845554
'PPM1F'	11	837	33425	22	22273792	1	121	0.308972	0.510081
'BCR'	6	1240	137672	22	23522551	1	2596	0.19392	0.712378
'PIWIL3'	34	6100	55683	22	25115000	1	6132	0.659808	0.180583
'HPS4'	20	4041	32374	22	26847446	2	728	0.142622	0.845814
'NF2'	0	0	95039	22	29999544	1	156	0.0303243	1.51821
'PATZ1'	4	79	20459	22	31721790	1	27184	0.142707	0.845554
'SYN3'	12	2970	545836	22	32908541	1	396	0.329934	0.481574
'CYTH4'	26	1786	32894	22	37678494	1	5745	0.564693	0.248188
'MFNG'	15	2369	17378	22	37865100	1	2481	0.389082	0.409959
'PACSIN2'	6	226	145413	22	43265771	1	265	0.19392	0.712378
'PARVB'	13	1109	169929	22	44395172	1	19711	0.350259	0.45561
'LOC150381'	24	4979	4675	22	46449725	1	3174	0.537022	0.270008
'CRELD2'	2	426	8904	22	50312282	1	4345	0.0882443	1.05431
'MOV10L1'	11	1688	71681	22	50528434	1	1294	0.308972	0.510081
'WWC3'	28	4404	128723	23	9983794	1	158413	0.590711	0.228625
'CNKSR2'	15	1006	280277	23	21392535	1	1919	0.389082	0.409959
'BCOR'	26	4162	126082	23	39910500	1	4647	0.564693	0.248188
'EFHC2'	11	644	195795	23	44007128	1	7989	0.308972	0.510081
'APEX2'	1	5	7432	23	55026779	1	188	0.0597298	1.22381
'BCYRN1'	31	1783	518928	23	70430034	1	274	0.626854	0.202834
'CYSLTR1'	11	239	54957	23	77528130	1	393	0.308972	0.510081
'BTK'	14	2278	36778	23	100604434	2	18885	0.0832825	1.07945
'Gene SEPT6'	49	8246	77644	23	118749689	1	446	0.785757	0.104712
'CUL4B'	9	1871	51237	23	119658447	1	417	0.265064	0.57665
'XPNPEP2'	9	836	30580	23	128872945	1	20865	0.265064	0.57665
'ELF4'	14	650	45793	23	129198895	1	4345	0.369969	0.431834
'AIFM1'	2	9	36522	23	129263339	1	8671	0.0882443	1.05431
'ARHGEF6'	53	2625	115790	23	135747713	2	512	0.500077	0.300963
'ABCD1'	10	1080	19894	23	152990322	1	63	0.287356	0.54158
'FAM3A'	0	0	11238	23	153733328	1	1792	0.0303243	1.51821

## Sheet: Topotecan
'B3GALT6'	3	33	2790	1	1167628	1	1407	0.166308	0.779088			Col 1	Gene name
'UBE4B'	6	61	148279	1	10093015	1	2309	0.272631	0.564425			Col 2	Number of inactivating retroviral insertions in control library
'PGD'	2	54	21116	1	10459084	1	3779	0.127521	0.894419			Col 3	Total number of sequencing reads in control library
'PEX14'	25	2219	155811	1	10535002	1	141	0.693525	0.158938			Col 4	Size of gene (bp)
'MFN2'	8	398	33334	1	12040237	1	191	0.335872	0.473826			Col 5	Chromosome
'MIIP'	1	32	12595	1	12079511	1	6888	0.0869304	1.06083			Col 6	Chromosome position
'DDI2'	0	0	42679	1	15944069	1	15034	0.0444527	1.3521			Col 7	Number of inactivating retroviral insertions
'FLJ37453'	22	9185	13933	1	16160709	1	291	0.648703	0.187954			Col 8	Total number of sequencing reads
'SPEN'	7	1119	92592	1	16174358	1	2755	0.30497	0.515743			Col 9	Calculated p-value
'CDC42'	4	553	40316	1	22379119	1	168	0.203371	0.69171			Col 10	-LOG10 Calculated p-value
'LOC646471'	1	84	3653	1	26146444	1	20038	0.0869304	1.06083
'TMEM222'	3	70	14255	1	27648635	1	147	0.166308	0.779088
'WASF2'	8	959	84544	1	27732125	1	1055	0.335872	0.473826
'EYA3'	8	409	114313	1	28300818	1	1003	0.335872	0.473826
'MED18'	1	9	6965	1	28655512	1	259	0.0869304	1.06083
'SNHG3'	24	932	3650	1	28832495	1	4765	0.679259	0.167965
'SNHG12'	2	666	3315	1	28905051	1	10721	0.127521	0.894419
'SNRNP40'	1	1	37228	1	31732416	1	155	0.0869304	1.06083
'PTP4A2'	2	258	30196	1	32373792	2	1899	0.01116	1.95234
'KHDRBS1'	0	0	29981	1	32479490	1	86	0.0444527	1.3521
'ADPRHL2'	1	7	5080	1	36554452	1	112	0.0869304	1.06083
'THRAP3'	2	18	80939	1	36690016	1	749	0.127521	0.894419
'INPP5B'	10	888	86361	1	38326368	1	188	0.393618	0.404926
'MACF1'	38	4735	405672	1	39547117	1	187	0.830385	0.0807207
'CAP1'	22	4273	32069	1	40506254	1	790	0.648703	0.187954
'LOC100130557'	2	115	3182	1	41154751	1	277	0.127521	0.894419
'NFYC'	27	3072	80032	1	41157241	1	11417	0.720184	0.142556
'HIVEP3'	13	4466	408812	1	41975684	1	3730	0.470964	0.327012
'KDM4A'	0	0	55392	1	44115796	1	201	0.0444527	1.3521
'ST3GAL3'	25	1951	223613	1	44173217	2	3804	0.339083	0.469694
'RNF220'	1	1	246437	1	44870959	1	7316	0.0869304	1.06083
'C1orf228'	16	46597	50870	1	45140393	1	301	0.538449	0.268855
'USP24'	2	79	149007	1	55532032	1	2704	0.127521	0.894419
'DAB1'	2	58	1252633	1	57463578	2	5813	0.01116	1.95234
'NEGR1'	63	6095	879652	1	71868625	1	1948	0.945658	0.0242657
'LRRC8D'	21	2686	115415	1	90286572	1	1609	0.632352	0.199041
'BTBD8'	0	0	67534	1	92545861	1	3214	0.0444527	1.3521
'CDC14A'	12	1079	167810	1	100818022	1	55	0.446345	0.35033
'SLC25A24'	3	901	65526	1	108677448	1	439	0.166308	0.779088
'CD53'	12	781	28737	1	111413820	1	13028	0.446345	0.35033
'ADORA3'	33	3080	80627	1	112025970	1	396529	0.787042	0.104002
'ST7L'	16	251	95899	1	113066141	1	58	0.538449	0.268855
'PTGFRN'	6	155	80284	1	117452688	1	163	0.272631	0.564425
'FAM46C'	3	40	22407	1	118148603	1	2760	0.166308	0.779088
'WARS2'	0	0	109455	1	119573840	1	10881	0.0444527	1.3521
'PHGDH'	1	45	32430	1	120254418	1	72	0.0869304	1.06083
'CHD1L'	1	1	53151	1	146714290	1	818	0.0869304	1.06083
'RPRD2'	13	188	112050	1	150336989	1	11539	0.470964	0.327012
'TARS2'	0	0	19828	1	150459919	1	788	0.0444527	1.3521
'SETDB1'	2	373	38406	1	150898814	1	1249	0.127521	0.894419
'UBE2Q1'	1	1	10070	1	154521050	1	392	0.0869304	1.06083
'ADAR'	3	10	45902	1	154554535	1	5056	0.166308	0.779088
'EFNA1'	4	620	7036	1	155100348	1	3584	0.203371	0.69171
'MTX1'	3	11	5133	1	155178489	1	162	0.166308	0.779088
'IFI16'	8	202	45262	1	158979681	1	1685	0.335872	0.473826
'SLAMF1'	24	929	37190	1	160579891	1	262	0.679259	0.167965
'FCER1G'	0	0	3952	1	161185086	1	268	0.0444527	1.3521
'ALDH9A1'	1	1	36452	1	165631448	1	626	0.0869304	1.06083
'UCK2'	6	221	80448	1	165796889	1	72	0.272631	0.564425
'GPA33'	2	9	37787	1	167022081	1	64	0.127521	0.894419
'CD247'	2	961	87970	1	167399877	1	21989	0.127521	0.894419
'METTL13'	1	1	16095	1	171750760	1	10442	0.0869304	1.06083
'ZBTB37'	13	239	18282	1	173837492	1	3134	0.470964	0.327012
'FAM20B'	2	49	50628	1	178995073	1	1483	0.127521	0.894419
'RGS18'	32	3032	27352	1	192127591	2	22131	0.449918	0.346867
'NEK7'	2	11	165439	1	198126107	1	114	0.127521	0.894419
'PTPRC'	36	4419	118409	1	198608136	1	6807	0.81422	0.089258
'NR5A2'	16	2265	149779	1	199996769	1	60	0.538449	0.268855
'KIF21B'	1	2	54309	1	200938519	1	327	0.0869304	1.06083
'PTPN7'	10	196	13609	1	202116142	1	1032	0.393618	0.404926
'KDM5B'	6	1160	81017	1	202696532	1	9352	0.272631	0.564425
'PIK3C2B'	8	713	67716	1	204391758	1	282	0.335872	0.473826
'C1orf186'	79	10852	49776	1	206238871	3	166	0.71193	0.147563
'RASSF5'	13	1784	81737	1	206680878	1	2149	0.470964	0.327012
'LGTN'	1	18	20931	1	206764973	1	149	0.0869304	1.06083
'C1orf116'	0	0	14236	1	207191865	1	8492	0.0444527	1.3521
'CD34'	6	29	24801	1	208059882	1	225	0.272631	0.564425
'PTPN14'	12	512	202985	1	214522039	1	373	0.446345	0.35033
'KCTD3'	3	105	54413	1	215740734	1	109	0.166308	0.779088
'DUSP10'	6	2102	40696	1	221874765	1	14676	0.272631	0.564425
'ABCB10'	2	7	42113	1	229652329	1	631	0.127521	0.894419
'GALNT2'	54	9998	214920	1	230202955	2	883	0.717692	0.144062
'IRF2BP2'	5	1164	5255	1	234740016	1	712	0.238788	0.621988
'GREM2'	1	191	122588	1	240652874	1	8696	0.0869304	1.06083
'SMYD3'	109	11507	758003	1	245912641	3	546	0.879594	0.0557176
'C1orf150'	8	891	27396	1	247712450	1	960	0.335872	0.473826
'ZNF692'	4	101	9112	1	249144203	2	744	0.0262879	1.58024
'RSAD2'	25	4074	20568	2	7017795	1	107	0.693525	0.158938
'TRIB2'	0	0	25859	2	12856997	1	705	0.0444527	1.3521
'NBAS'	26	7209	394423	2	15307031	2	16182	0.355447	0.449225
'GEN1'	4	338	31456	2	17935176	1	959	0.203371	0.69171
'ATAD2B'	4	6	178394	2	23971540	1	73	0.203371	0.69171
'C2orf18'	5	642	16958	2	26987141	3	129	0.00414974	2.38198
'EMILIN1'	16	24499	7829	2	27301434	1	1634	0.538449	0.268855
'SNX17'	6	64	6606	2	27593388	1	294	0.272631	0.564425
'RBKS'	16	388	108958	2	28004265	1	10746	0.538449	0.268855
'MEMO1'	4	140	142803	2	32092895	1	93	0.203371	0.69171
'BIRC6'	16	1571	261868	2	32582095	1	343	0.538449	0.268855
'MAP4K3'	0	0	187797	2	39476422	1	637	0.0444527	1.3521
'PPM1B'	2	4	65742	2	44395999	1	52	0.127521	0.894419
'SRBD1'	9	81	222614	2	45615819	1	695	0.365401	0.43723
'PRKCE'	21	1392	536086	2	45879042	2	920	0.272611	0.564457
'ASB3'	2	5	116962	2	53897117	1	123	0.127521	0.894419
'SPTBN1'	22	2834	215129	2	54683453	3	17725	0.0976201	1.01046
'MTIF2'	4	262	32627	2	55463757	1	25328	0.203371	0.69171
'FLJ30838'	77	8094	543013	2	58747887	6	17090	0.16392	0.785367
'BCL11A'	5	78	102331	2	60678302	1	281	0.238788	0.621988
'COMMD1'	20	1590	230402	2	62132802	3	22137	0.080156	1.09606
'ETAA1'	0	0	13092	2	67624441	1	555	0.0444527	1.3521
'PNO1'	0	0	18085	2	68385004	1	50	0.0444527	1.3521
'AAK1'	2	2	185851	2	69685126	1	68	0.127521	0.894419
'SNRPG'	1	11	12360	2	70508509	2	3431	0.00574957	2.24036
'C2orf65'	77	7169	90146	2	74785018	5	5879	0.300527	0.522117
'CTNNA2'	23	990	1135927	2	79740059	2	24536	0.305999	0.514279
'CAPG'	14	2548	15806	2	85621870	2	87	0.157294	0.803287
'MRPL35'	0	0	13921	2	86426555	1	10120	0.0444527	1.3521
'REEP1'	1	1	124085	2	86441121	1	688	0.0869304	1.06083
'ITPRIPL1'	3	72	3029	2	96991061	1	17154	0.166308	0.779088
'CNNM3'	0	0	19130	2	97481990	1	6058	0.0444527	1.3521
'RNF149'	10	880	33116	2	101892062	1	3040	0.393618	0.404926
'TGFBRAP1'	3	25	62607	2	105883541	1	309	0.166308	0.779088
'MERTK'	2	38	130755	2	112656190	1	67	0.127521	0.894419
'IL1B'	4	161	7020	2	113587336	1	1745	0.203371	0.69171
'LOC440839'	7	247	288009	2	113917420	1	91	0.30497	0.515743
'ZEB2'	16	1536	136017	2	145141941	1	113	0.538449	0.268855
'DKFZp686O1327'	18	7835	408756	2	145425533	2	265	0.222497	0.652676
'ACVR1'	5	1038	139417	2	158592957	1	931	0.238788	0.621988
'TANC1'	8	166	264023	2	159825145	1	161	0.335872	0.473826
'FASTKD1'	4	216	44160	2	170386264	1	4131	0.203371	0.69171
'DYNC1I2'	0	0	60938	2	172543981	1	240	0.0444527	1.3521
'MAP1D'	15	1549	80783	2	172864803	2	6299	0.17328	0.761251
'DLX1'	3	95	4192	2	172950207	1	9638	0.166308	0.779088
'WIPF1'	46	13272	123325	2	175424302	3	390	0.37251	0.428862
'MIR548N'	5	215	294203	2	179246804	1	880	0.238788	0.621988
'ITGAV'	1	3	90838	2	187454789	1	576	0.0869304	1.06083
'MFSD6'	2	601	93961	2	191273080	1	5924	0.127521	0.894419
'STAT4'	13	3174	121620	2	191894305	2	818	0.141611	0.848903
'ORC2L'	0	0	53530	2	201774894	1	94	0.0444527	1.3521
'CASP8'	28	2355	54269	2	202098165	1	62	0.732631	0.135115
'TRAK2'	10	303	74389	2	202241930	2	9093	0.0970282	1.0131
'ALS2CR11'	1	1	131759	2	202352146	1	632	0.0869304	1.06083
'PNKD'	47	5625	76401	2	219135114	2	684	0.646854	0.189194
'BCS1L'	3	1130	3787	2	219524378	2	10675	0.0180536	1.74344
'DOCK10'	0	0	277524	2	225629806	1	66	0.0444527	1.3521
'CAB39'	6	2592	108233	2	231577556	1	56	0.272631	0.564425
'HTR2B'	0	0	16873	2	231972951	1	6569	0.0444527	1.3521
'ARMC9'	8	2459	146571	2	232063341	1	7201	0.335872	0.473826
'LRRFIP1'	11	854	154065	2	238536223	1	89	0.42058	0.376151
'RAMP1'	4	1585	52567	2	238768186	1	554	0.203371	0.69171
'FARP2'	2	10	138592	2	242295663	1	83	0.127521	0.894419
'CRBN'	1	25	30084	3	3191317	1	18363	0.0869304	1.06083
'ITPR1'	46	4433	354491	3	4535031	2	494	0.635657	0.196777
'SETD5'	7	262	80434	3	9439402	1	2898	0.30497	0.515743
'ATG7'	5	273	285123	3	11314009	1	677	0.238788	0.621988
'LOC285375'	0	0	95912	3	13692220	1	237	0.0444527	1.3521
'ANKRD28'	15	959	192310	3	15708743	1	3674	0.516969	0.286536
'NR1D2'	0	0	35359	3	23986750	1	110	0.0444527	1.3521
'RBMS3'	1	10	729084	3	29322802	1	1280	0.0869304	1.06083
'TGFBR2'	15	693	87638	3	30647993	2	6139	0.17328	0.761251
'TRANK1'	11	2821	118240	3	36868308	2	10427	0.111407	0.953087
'EPM2AIP1'	2	99	7438	3	37027357	1	3384	0.127521	0.894419
'CSRNP1'	11	1839	11759	3	39183343	1	2017	0.42058	0.376151
'SS18L2'	1	179	4193	3	42632297	1	4485	0.0869304	1.06083
'ZNF445'	23	1219	37901	3	44481261	1	3442	0.664328	0.177617
'LIMD1'	12	3216	86432	3	45636322	1	409	0.446345	0.35033
'CCDC51'	2	18	7948	3	48473581	2	2643	0.01116	1.95234
'ATRIP'	0	0	18837	3	48488217	1	7467	0.0444527	1.3521
'NDUFAF3'	2	16	3017	3	49057907	1	109	0.127521	0.894419
'UBA7'	34	1788	8753	3	49842638	5	6911	0.0283448	1.54753
'HYAL3'	4	11	6638	3	50330261	2	361	0.0262879	1.58024
'HYAL2'	0	0	5061	3	50355220	1	254	0.0444527	1.3521
'RASSF1'	25	3493	11151	3	50367216	2	3807	0.339083	0.469694
'MANF'	2	731	4136	3	51422691	1	1125	0.127521	0.894419
'DUSP7'	2	11	7523	3	52082938	1	1550	0.127521	0.894419
'NT5DC2'	2	81	10708	3	52558385	1	54	0.127521	0.894419
'PRKCD'	6	105	31509	3	53195222	1	81	0.272631	0.564425
'ARHGEF3'	55	10460	351891	3	56761445	4	8333	0.266942	0.573583
'PXK'	43	4118	92262	3	58318616	3	9340	0.335687	0.474065
'ARL6IP5'	35	2375	21148	3	69134089	3	978	0.237947	0.623519
'FOXP1'	71	42794	628404	3	71004736	2	544	0.841226	0.0750874
'CGGBP1'	1	10	7041	3	88101105	1	91	0.0869304	1.06083
'DHFRL1'	4	922	4891	3	93776769	1	632	0.203371	0.69171
'C3orf26'	37	1772	360799	3	99536677	2	4664	0.522348	0.28204
'LOC100009676'	2	291	2782	3	101395273	2	2204	0.01116	1.95234
'IFT57'	0	0	61758	3	107879659	1	4824	0.0444527	1.3521
'ABHD10'	4	101	14381	3	111697827	1	14176	0.203371	0.69171
'LSAMP'	15	3951	643175	3	115521210	3	683	0.043436	1.36215
'NDUFB4'	0	0	6131	3	120315127	1	92	0.0444527	1.3521
'CD86'	22	9951	65762	3	121774220	1	11036	0.648703	0.187954
'PARP14'	2	9	50015	3	122399671	1	91	0.127521	0.894419
'ATP2C1'	3	513	122120	3	130613433	1	31476	0.166308	0.779088
'ANAPC13'	5	19	8319	3	134196546	1	84	0.238788	0.621988
'MSL2'	4	79	46929	3	135867759	1	1312	0.203371	0.69171
'STAG1'	5	13	415247	3	136055998	1	1454	0.238788	0.621988
'PIK3CB'	19	4034	103953	3	138374232	2	3502	0.239158	0.621315
'ZBTB38'	2	78	125571	3	141043054	1	5185	0.127521	0.894419
'RASA2'	22	1075	125272	3	141205925	3	2796	0.0976201	1.01046
'C3orf58'	2	3	20570	3	143690639	1	7017	0.127521	0.894419
'MED12L'	17	689	349790	3	150804675	2	4465	0.205933	0.686275
'SUCNR1'	11	270	8446	3	151591430	1	842	0.42058	0.376151
'SHOX2'	8	946	10152	3	157813800	1	7129	0.335872	0.473826
'SCHIP1'	5	765	623596	3	158991543	3	1534	0.00414974	2.38198
'LRRC34'	10	111	19359	3	169511215	1	15379	0.393618	0.404926
'ZMAT3'	10	1087	54646	3	178735010	1	6459	0.393618	0.404926
'KLHL6'	4	57	68179	3	183205320	1	4289	0.203371	0.69171
'PSMD2'	1	1	9819	3	184017021	3	546	0.000339124	3.46964
'IGF2BP2'	21	1601	181300	3	185361527	2	91	0.272611	0.564457
'IL1RAP'	36	2812	143146	3	190231839	3	9871	0.249967	0.602118
'MFI2'	1	1	26530	3	196730156	1	91	0.0869304	1.06083
'BDH1'	2	20	63540	3	197236654	1	70	0.127521	0.894419
'LRCH3'	4	75	80312	3	197518144	1	866	0.203371	0.69171
'ZNF718'	13	251	103212	4	53276	2	2538	0.141611	0.848903
'SH3BP2'	18	1532	48073	4	2794749	1	5579	0.578589	0.23763
'TMEM128'	0	0	12666	4	4237268	1	10885	0.0444527	1.3521
'EVC'	0	0	103108	4	5712923	1	2313	0.0444527	1.3521
'TBC1D14'	29	1774	123674	4	6911170	3	7417	0.168606	0.773126
'WDR1'	2	16	42610	4	10075963	1	3412	0.127521	0.894419
'LOC285547'	4	79	5099	4	13527942	1	342	0.203371	0.69171
'BOD1L'	1	22	58963	4	13570365	1	458	0.0869304	1.06083
'CPEB2'	0	0	67479	4	15004297	1	2136	0.0444527	1.3521
'SEL1L3'	9	1585	115561	4	25749049	1	992	0.365401	0.43723
'TBC1D1'	15	1828	248074	4	37892719	1	6064	0.516969	0.286536
'TMEM156'	18	3235	65599	4	38968442	1	4518	0.578589	0.23763
'RHOH'	37	2531	47755	4	40198526	3	22330	0.262073	0.581578
'TEC'	73	5414	134014	4	48137800	3	2594	0.662425	0.178864
'CEP135'	2	6	84490	4	56815036	1	65	0.127521	0.894419
'PAICS'	4	1070	25620	4	57301914	2	17467	0.0262879	1.58024
'STAP1'	3	43	48172	4	68424445	1	1950	0.166308	0.779088
'DCK'	10	396	37363	4	71859264	3	16633	0.0179435	1.74609
'HNRNPD'	10	811	20683	4	83274466	1	725	0.393618	0.404926
'PLAC8'	30	1227	24699	4	84011212	3	1120	0.179744	0.745346
'HSD17B11'	14	1340	54765	4	88257690	1	260	0.494489	0.305843
'ABCG2'	0	0	68595	4	89011416	4	5031	3.89229e-06	5.40979
'EIF4E'	5	108	52180	4	99799606	1	65	0.238788	0.621988
'LOC285456'	0	0	82268	4	109459345	1	577	0.0444527	1.3521
'COL25A1'	41	4980	488828	4	109734971	2	3434	0.575493	0.23996
'USP53'	4	651	82891	4	120133781	1	201	0.203371	0.69171
'PGRMC2'	4	8	19592	4	129190392	1	1195	0.203371	0.69171
'MAML3'	71	9540	437688	4	140637545	1	265	0.962253	0.0167106
'GAB1'	4	1585	137735	4	144257982	1	364	0.203371	0.69171
'RPS3A'	1	211	5049	4	152020753	1	114	0.0869304	1.06083
'FBXW7'	1	44	213762	4	153242410	1	78	0.0869304	1.06083
'KLHL2'	1	61	115538	4	166128769	1	683	0.0869304	1.06083
'CLCN3'	0	0	100435	4	170541721	1	5924	0.0444527	1.3521
'GALNT7'	8	1126	155214	4	174089903	1	950	0.335872	0.473826
'AHRR'	72	2661	134113	5	304290	2	6521	0.846687	0.0722769
'SLC12A7'	31	3260	61682	5	1050490	3	7478	0.191074	0.718799
'LPCAT1'	1	2	62533	5	1461543	1	748	0.0869304	1.06083
'NSUN2'	0	0	33803	5	6599354	1	338	0.0444527	1.3521
'Gene MARCH6'	11	550	81664	5	10353827	1	193	0.42058	0.376151
'CTNND2'	5	1537	932159	5	10971951	1	4377	0.238788	0.621988
'TRIO'	39	4743	365622	5	14143828	2	5698	0.549472	0.260055
'NPR3'	23	1341	75588	5	32711664	1	1934	0.664328	0.177617
'SPEF2'	2	24	196724	5	35617988	1	132	0.127521	0.894419
'PARP8'	8	196	180623	5	49961732	2	877	0.0701124	1.1542
'ARL15'	7	1276	425790	5	53180613	1	99	0.30497	0.515743
'MAP3K1'	3	11	81077	5	56110899	1	1840	0.166308	0.779088
'C5orf35'	7	152	16273	5	56205086	1	72	0.30497	0.515743
'LRRC70'	0	0	2714	5	61874561	1	167	0.0444527	1.3521
'SFRS12IP1'	0	0	50517	5	64013979	1	290	0.0444527	1.3521
'CWC27'	5	1257	249836	5	64064754	1	693	0.238788	0.621988
'MRPS27'	2	2	100847	5	71515237	2	282	0.01116	1.95234
'PTCD2'	0	0	38980	5	71616199	1	100	0.0444527	1.3521
'TNPO1'	4	555	97797	5	72112417	1	588	0.203371	0.69171
'S100Z'	38	9151	71230	5	76145825	2	8637	0.536046	0.270798
'ARSB'	21	945	209319	5	78073038	1	488	0.632352	0.199041
'PAPD4'	5	104	74229	5	78908242	1	95	0.238788	0.621988
'SERINC5'	12	65	144849	5	79407049	1	186	0.446345	0.35033
'ARRDC3'	26	2309	14609	5	90664540	2	166	0.355447	0.449225
'RFESD'	13	2045	10368	5	94982480	2	2508	0.141611	0.848903
'GIN1'	25	2201	34139	5	102421703	2	6717	0.339083	0.469694
'C5orf13'	11	1403	247627	5	111065001	2	3788	0.111407	0.953087
'FNIP1'	20	1879	155350	5	130977406	1	215	0.615239	0.210956
'C5orf56'	69	100131	51387	5	131746672	4	1706	0.408749	0.388543
'HSPA4'	1	137	53047	5	132387661	1	8513	0.0869304	1.06083
'VDAC1'	2	79	32827	5	133307606	1	1399	0.127521	0.894419
'CDKL3'	0	0	68650	5	133634115	1	135	0.0444527	1.3521
'SEC24A'	3	5	79122	5	133984478	1	1200	0.166308	0.779088
'TXNDC15'	16	5584	27864	5	134209459	3	12592	0.0499251	1.30168
'MATR3'	9	735	56337	5	138609791	3	3704	0.0142676	1.84565
'CXXC5'	25	1784	34380	5	139028300	1	448	0.693525	0.158938
'HBEGF'	8	123	13760	5	139712428	1	1045	0.335872	0.473826
'VTRNA1-1'	0	0	98	5	140090860	1	651	0.0444527	1.3521
'ARHGAP26'	25	3021	458280	5	142150291	1	403	0.693525	0.158938
'PPP2R2B'	19	2441	491964	5	145969069	2	539	0.239158	0.621315
'PDE6A'	3	630	86837	5	149237519	1	496	0.166308	0.779088
'C5orf62'	38	26888	18790	5	150157507	1	5638	0.830385	0.0807207
'TNIP1'	1	163	51490	5	150409507	1	1161	0.0869304	1.06083
'CCDC69'	3	21	43041	5	150560613	2	3732	0.0180536	1.74344
'IL12B'	0	0	15691	5	158741790	1	128	0.0444527	1.3521
'FABP6'	1	1	51356	5	159614373	1	284	0.0869304	1.06083
'MAT2B'	4	28	16095	5	162930230	1	292	0.203371	0.69171
'STK10'	72	19725	146273	5	171469073	5	2435	0.257449	0.589308
'DUSP1'	0	0	3109	5	172195094	1	7024	0.0444527	1.3521
'RNF130'	4	11	116636	5	179382473	1	35918	0.203371	0.69171
'DUSP22'	12	685	59253	6	292100	1	196	0.446345	0.35033
'DKFZP686I15217'	23	1592	3204	6	2988200	1	105	0.664328	0.177617
'LY86AS'	31	3551	276361	6	6346698	3	63	0.191074	0.718799
'LY86'	10	3022	66283	6	6588933	2	9400	0.0970282	1.0131
'RREB1'	16	468	144383	6	7107829	2	1733	0.189511	0.722366
'GCNT2'	25	4402	108033	6	10521567	1	43202	0.693525	0.158938
'PHACTR1'	37	2434	569696	6	12717832	3	6739	0.262073	0.581578
'CD83'	0	0	19282	6	14117864	1	1735	0.0444527	1.3521
'JARID2'	58	3171	275726	6	15246526	5	43359	0.147937	0.829923
'MYLIP'	2	728	19160	6	16129316	1	54677	0.127521	0.894419
'DEK'	3	197	40400	6	18224399	2	13419	0.0180536	1.74344
'SOX4'	2	8	4876	6	21593971	1	8503	0.127521	0.894419
'GPLD1'	0	0	61446	6	24428404	1	2888	0.0444527	1.3521
'HIST1H4E'	0	0	376	6	26204872	1	258	0.0444527	1.3521
'HCG11'	11	1389	5677	6	26521933	1	1427	0.42058	0.376151
'HIST1H2BM'	0	0	445	6	27782821	1	452	0.0444527	1.3521
'ZNF323'	17	1961	31532	6	28292516	1	27728	0.558975	0.252607
'TRIM27'	2	8	20989	6	28870779	1	12051	0.127521	0.894419
'MRPS18B'	4	18	8689	6	30585485	1	82	0.203371	0.69171
'LTB'	0	0	1866	6	31548336	1	3713	0.0444527	1.3521
'GPSM3'	11	4758	4757	6	32158543	1	170	0.42058	0.376151
'KIFC1'	3	4	18385	6	33359312	1	251	0.166308	0.779088
'SYNGAP1'	8	670	33619	6	33387846	1	2387	0.335872	0.473826
'ANKS1A'	71	11165	202151	6	34857037	4	15345	0.428866	0.367678
'LOC285847'	15	5649	10185	6	35694539	1	18010	0.516969	0.286536
'PXT1'	13	301	52338	6	36358328	1	10171	0.470964	0.327012
'ZFAND3'	3	22	335091	6	37787306	1	5948	0.166308	0.779088
'CCND3'	13	975	113939	6	41902671	1	1530	0.470964	0.327012
'TRERF1'	8	84	227115	6	42192668	1	472	0.335872	0.473826
'MAD2L1BP'	4	1348	11408	6	43597278	1	4921	0.203371	0.69171
'CDC5L'	0	0	59478	6	44355301	1	345	0.0444527	1.3521
'RUNX2'	18	2610	222765	6	45296053	1	280	0.578589	0.23763
'ICK'	1	1	60503	6	52866097	1	473	0.0869304	1.06083
'EYS'	12	776	1987243	6	64429875	3	5040	0.0267233	1.57311
'CD109'	14	753	132533	6	74405507	1	121	0.494489	0.305843
'DOPEY1'	2	143	100743	6	83777384	1	116	0.127521	0.894419
'GABRR2'	5	208	57729	6	89967238	1	1208	0.238788	0.621988
'ASCC3'	0	0	372616	6	100956608	1	2675	0.0444527	1.3521
'LIN28B'	40	3612	126284	6	105404922	5	10571	0.0484874	1.31437
'BEND3'	0	0	49252	6	107386384	2	5017	0.00197499	2.70443
'PDSS2'	10	1476	307019	6	107473760	1	3202	0.393618	0.404926
'ARMC2'	24	3025	125732	6	109169618	2	457	0.322593	0.491345
'CCDC162'	6	497	13918	6	109615505	1	4188	0.272631	0.564425
'PKIB'	4	19	254456	6	122793061	1	96	0.203371	0.69171
'AHI1'	59	2622	213792	6	135605111	1	167	0.9348	0.0292812
'TXLNB'	4	256	52010	6	139561198	1	133	0.203371	0.69171
'UTRN'	20	2052	561296	6	144612872	1	502	0.615239	0.210956
'ZC3H12D'	9	1782	37382	6	149768766	1	15759	0.365401	0.43723
'NUP43'	9	3026	22230	6	150045458	1	3351	0.365401	0.43723
'C6orf97'	23	2418	127153	6	151815174	1	10003	0.664328	0.177617
'TMEM181'	2	17759	98999	6	158957467	2	157	0.01116	1.95234
'MRPL18'	0	0	7969	6	160211491	1	3620	0.0444527	1.3521
'FLJ44511'	0	0	4842	7	560027	1	369	0.0444527	1.3521
'SUN1'	5	106	59364	7	855193	1	81	0.238788	0.621988
'PSMG3'	1	10	2699	7	1606969	1	2244	0.0869304	1.06083
'MAD1L1'	20	2893	417156	7	1855427	2	135	0.255875	0.591972
'FBXL18'	3	393	37971	7	5515428	1	1585	0.166308	0.779088
'PMS2'	0	0	35867	7	6012870	1	3442	0.0444527	1.3521
'RAC1'	2	11	29472	7	6414125	1	3214	0.127521	0.894419
'SNX13'	2	3	149746	7	17830385	1	103	0.127521	0.894419
'LOC441204'	0	0	92876	7	26443106	1	129	0.0444527	1.3521
'NOD1'	3	291	54250	7	30464143	1	4828	0.166308	0.779088
'LOC285954'	10	19473	85461	7	41733513	1	54	0.393618	0.404926
'UBE2D4'	0	0	27117	7	43966046	1	342	0.0444527	1.3521
'POLR2J4'	0	0	78255	7	43980493	1	467	0.0444527	1.3521
'POLM'	2	4	10281	7	44111848	1	164	0.127521	0.894419
'LANCL2'	2	62	68293	7	55433140	1	94	0.127521	0.894419
'GBAS'	2	25	35576	7	56032295	1	22946	0.127521	0.894419
'PSPH'	6	289	40523	7	56078745	1	12019	0.272631	0.564425
'ASL'	0	0	17546	7	65540775	1	399	0.0444527	1.3521
'HIP1'	12	3161	204871	7	75163408	1	659	0.446345	0.35033
'CCDC146'	7	660	172586	7	76751933	1	2658	0.30497	0.515743
'PION'	22	1434	105648	7	76940069	1	6784	0.648703	0.187954
'C7orf59'	3	121	5304	7	99746529	2	690	0.0180536	1.74344
'FBXL13'	33	2016	261981	7	102453307	2	13727	0.464908	0.332633
'PSMC2'	1	71	20567	7	102988088	1	346	0.0869304	1.06083
'DOCK4'	0	0	480298	7	111366164	1	245	0.0444527	1.3521
'LOC401397'	6	1604	1864	7	112756773	1	2548	0.272631	0.564425
'CTTNBP2'	16	1175	162854	7	117350707	2	2694	0.189511	0.722366
'RBM28'	11	515	33527	7	127950435	1	179	0.42058	0.376151
'CCDC136'	3	1109	30085	7	128432098	1	9364	0.166308	0.779088
'FLJ43663'	31	3453	164642	7	130628920	1	106	0.76675	0.115346
'SVOPL'	4	74	84760	7	138279030	1	5167	0.203371	0.69171
'ZC3HAV1'	16	1069	66198	7	138728267	3	5363	0.0499251	1.30168
'BRAF'	0	0	190750	7	140433814	2	850	0.00197499	2.70443
'FLJ40852'	0	0	33893	7	141404137	1	2710	0.0444527	1.3521
'ZNF398'	6	360	56609	7	148823507	2	397	0.0462571	1.33482
'ASB10'	1	1	12135	7	150872784	1	2958	0.0869304	1.06083
'NUB1'	2	71	36673	7	151038857	1	258	0.127521	0.894419
'WDR86'	1	2	28918	7	151078206	1	4116	0.0869304	1.06083
'FABP5L3'	0	0	6119	7	152133979	1	393	0.0444527	1.3521
'WDR60'	8	565	89614	7	158649268	1	9275	0.335872	0.473826
'AGPAT5'	10	546	53142	8	6565877	2	1382	0.0970282	1.0131
'FLJ10661'	31	2716	16295	8	8086091	1	1566	0.76675	0.115346
'SGK223'	63	9597	63999	8	8175258	6	10748	0.0860182	1.06541
'MFHAS1'	21	2462	109133	8	8641998	1	376	0.632352	0.199041
'ERI1'	11	497	30536	8	8860313	1	84	0.42058	0.376151
'XKR6'	8	603	305219	8	10753656	1	200	0.335872	0.473826
'REEP4'	2	11	3916	8	21995532	1	706	0.127521	0.894419
'SORBS3'	7	629	23757	8	22409250	1	6314	0.30497	0.515743
'PEBP4'	2	401	214657	8	22570764	1	328	0.127521	0.894419
'CHMP7'	0	0	18363	8	23101149	1	229	0.0444527	1.3521
'PPP2R2A'	3	14	81187	8	26149006	1	3586	0.166308	0.779088
'BNIP3L'	33	3772	30122	8	26240522	5	2410	0.0256193	1.59143
'DPYSL2'	24	2643	80273	8	26435420	1	1655	0.679259	0.167965
'PTK2B'	88	10896	147905	8	27168998	4	17053	0.588816	0.23002
'ELP3'	3	8	98084	8	27950583	1	392	0.166308	0.779088
'TMEM66'	0	0	20018	8	29920631	1	31503	0.0444527	1.3521
'MAK16'	9	3371	16093	8	33342684	1	367	0.365401	0.43723
'RNF122'	8	2274	19371	8	33405272	1	1267	0.335872	0.473826
'GPR124'	9	442	47103	8	37654400	2	8524	0.0832347	1.0797
'EIF4EBP1'	12	685	29863	8	37888019	1	4900	0.446345	0.35033
'BAG4'	5	261	34432	8	38034105	1	301	0.238788	0.621988
'PLEKHA2'	59	6211	72676	8	38758752	4	5711	0.307073	0.512758
'KIAA0146'	51	5770	474932	8	48173541	6	28015	0.0403555	1.3941
'ST18'	8	836	299048	8	53023391	1	1309	0.335872	0.473826
'ATP6V1H'	4	509	127735	8	54628115	1	3383	0.203371	0.69171
'TCEA1'	2	71	55892	8	54879116	1	319	0.127521	0.894419
'LYN'	30	4088	131551	8	56792385	2	1163	0.41924	0.377537
'CHCHD7'	1	5	6860	8	57124314	1	12306	0.0869304	1.06083
'RAB2A'	3	195	104071	8	61429558	1	99	0.166308	0.779088
'ASPH'	12	855	214084	8	62413115	1	3903	0.446345	0.35033
'ARMC1'	2	5	31761	8	66514691	1	6026	0.127521	0.894419
'VCPIP1'	4	15	36963	8	67542489	1	5208	0.203371	0.69171
'COPS5'	11	992	19245	8	67955317	1	133	0.42058	0.376151
'PEX2'	3	185	20785	8	77892495	1	9347	0.166308	0.779088
'IL7'	0	0	72753	8	79645005	1	116	0.0444527	1.3521
'LRRCC1'	3	3	38990	8	86019322	1	479	0.166308	0.779088
'CNGB3'	2	21	169740	8	87586163	1	13699	0.127521	0.894419
'CNBD1'	2	10	516280	8	87878675	1	1330	0.127521	0.894419
'LOC642924'	19	1118	353967	8	94358694	1	382	0.59733	0.223785
'RAD54B'	0	0	103122	8	95384188	1	2197	0.0444527	1.3521
'INTS8'	9	1753	57187	8	95835533	2	161	0.0832347	1.0797
'UQCRB'	1	3	8553	8	97239309	1	3346	0.0869304	1.06083
'PTDSS1'	4	231	72608	8	97274166	1	1118	0.203371	0.69171
'LAPTM4B'	5	278	77021	8	98787808	1	3325	0.238788	0.621988
'HRSP12'	3	37	14852	8	99114566	1	12634	0.166308	0.779088
'STK3'	27	2561	371048	8	99466861	1	2817	0.720184	0.142556
'BAALC'	38	6985	89610	8	104152920	2	7145	0.536046	0.270798
'ANGPT1'	155	20593	248544	8	108261710	5	10383	0.843653	0.0738361
'DSCC1'	1	2	21989	8	120846181	1	1954	0.0869304	1.06083
'SNTB1'	4	108	276324	8	121547985	1	775	0.203371	0.69171
'NSMCE2'	3	68	275285	8	126104082	1	219	0.166308	0.779088
'PVT1'	11	665	306720	8	128806778	1	33020	0.42058	0.376151
'CHRAC1'	9	63	5852	8	141521400	1	1445	0.365401	0.43723
'FLJ43860'	0	0	73402	8	142443928	1	151	0.0444527	1.3521
'C8orf55'	6	198	9730	8	143808620	1	365	0.272631	0.564425
'LOC100133669'	8	73	36360	8	144063447	1	13892	0.335872	0.473826
'C8orf51'	2	79	2012	8	144448793	1	745	0.127521	0.894419
'C8orf73'	0	0	6564	8	144648364	1	7441	0.0444527	1.3521
'DOCK8'	36	3339	250395	9	214864	4	7565	0.100656	0.99716
'KANK1'	8	1237	241401	9	504702	1	3222	0.335872	0.473826
'KDM4C'	3	494	454785	9	6720862	2	4747	0.0180536	1.74344
'CDKN2BAS'	33	4093	126302	9	21994789	1	366	0.787042	0.104002
'LINGO2'	0	0	770776	9	27948527	1	118	0.0444527	1.3521
'DCAF12'	9	62	40391	9	34086380	2	85	0.0832347	1.0797
'TJP2'	6	1451	133901	9	71736223	1	515	0.272631	0.564425
'KLF9'	6	1429	30059	9	72999514	1	351	0.272631	0.564425
'PRUNE2'	28	3062	294711	9	79226292	2	2957	0.387711	0.411492
'GNAQ'	87	13666	310993	9	80335199	4	5811	0.58013	0.236474
'DAPK1'	10	560	210793	9	90112755	1	8448	0.393618	0.404926
'SEMA4D'	25	8162	118906	9	91975705	1	152	0.693525	0.158938
'SYK'	7	1592	96830	9	93564011	1	102	0.30497	0.515743
'C9orf44'	4	2229	18142	9	94903748	1	88	0.203371	0.69171
'CENPP'	3	70	289695	9	95087740	1	1637	0.166308	0.779088
'SUSD3'	4	32	26426	9	95820988	1	23026	0.203371	0.69171
'ZNF367'	4	163	32443	9	99148226	1	452	0.203371	0.69171
'AKAP2'	8	914	123814	9	112810975	1	1002	0.335872	0.473826
'SVEP1'	0	0	214630	9	113127530	1	10849	0.0444527	1.3521
'SUSD1'	8	859	134495	9	114803061	2	1226	0.0701124	1.1542
'AMBP'	0	0	18343	9	116822409	1	621	0.0444527	1.3521
'AKNA'	33	7986	60253	9	117096432	2	162	0.464908	0.332633
'GSN'	10	1732	64741	9	124030379	2	273	0.0970282	1.0131
'PSMB7'	0	0	61977	9	127115744	1	108	0.0444527	1.3521
'SET'	16	4256	12741	9	131445933	1	98	0.538449	0.268855
'FNBP1'	45	5700	156008	9	132649465	5	5843	0.0703705	1.15261
'FAM78A'	43	7016	18441	9	134133465	2	104	0.600397	0.221562
'C9orf96'	0	0	27936	9	136243283	1	3081	0.0444527	1.3521
'QSOX2'	4	213	39506	9	139098181	1	2513	0.203371	0.69171
'C9orf139'	11	520	9319	9	139921915	1	3187	0.42058	0.376151
'LOC100289341'	12	756	1872	9	139979397	1	387	0.446345	0.35033
'EXD3'	18	4366	116367	9	140201347	2	1596	0.222497	0.652676
'C10orf110'	3	24	21565	10	1068576	1	102	0.166308	0.779088
'IL2RA'	25	4167	51677	10	6052656	2	775	0.339083	0.469694
'CELF2'	35	2839	331412	10	11047258	1	471	0.80557	0.0938969
'FRMD4A'	2	6	687160	10	13685706	1	142	0.127521	0.894419
'STAM'	3	1593	71784	10	17686123	1	15089	0.166308	0.779088
'NSUN6'	9	101	106287	10	18834263	2	34958	0.0832347	1.0797
'C10orf140'	20	1483	12201	10	21802410	1	248	0.615239	0.210956
'BMI1'	4	112	10412	10	22610005	1	3183	0.203371	0.69171
'KIAA1217'	1	1	853097	10	23983674	1	5235	0.0869304	1.06083
'APBB1IP'	19	1162	129465	10	26727265	1	8008	0.59733	0.223785
'PDSS1'	2	10	49130	10	26986594	1	4085	0.127521	0.894419
'CCNY'	11	1788	324893	10	35535952	2	4045	0.111407	0.953087
'ZNF22'	0	0	4504	10	45496272	1	136	0.0444527	1.3521
'ALOX5'	4	56	71933	10	45869628	1	2287	0.203371	0.69171
'ARHGAP22'	38	7369	159059	10	49654079	1	97	0.830385	0.0807207
'SGMS1'	6	1919	318392	10	52065345	1	9526	0.272631	0.564425
'ANK3'	1	1	361329	10	61788159	1	277	0.0869304	1.06083
'JMJD1C'	26	1878	298733	10	64926989	1	245	0.707158	0.150484
'PBLD'	21	1996	50268	10	70042416	1	469	0.632352	0.199041
'TSPAN15'	43	2444	56198	10	71211225	1	9834	0.86491	0.0630291
'EIF4EBP2'	0	0	24512	10	72163860	1	530	0.0444527	1.3521
'CDH23'	34	2388	419012	10	73156690	2	759	0.479653	0.319072
'C10orf105'	13	155	26123	10	73471458	2	5906	0.141611	0.848903
'SPOCK2'	4	351	29998	10	73818792	1	2117	0.203371	0.69171
'SEC24C'	0	0	27786	10	75504131	1	13395	0.0444527	1.3521
'C10orf55'	14	472	12802	10	75669733	2	19741	0.157294	0.803287
'SAMD8'	0	0	70488	10	76871392	1	201	0.0444527	1.3521
'ZMIZ1'	31	7050	247494	10	80828791	5	1309	0.0206858	1.68433
'EXOC6'	4	76	224781	10	94594469	1	52	0.203371	0.69171
'ZNF518A'	3	13	34039	10	97889471	1	2242	0.166308	0.779088
'PIK3AP1'	8	502	127209	10	98353070	1	721	0.335872	0.473826
'MMS19'	1	343	40284	10	99218082	1	6300	0.0869304	1.06083
'CRTAC1'	0	0	165828	10	99624757	1	625	0.0444527	1.3521
'CNNM1'	2	174	65230	10	101088855	1	74	0.127521	0.894419
'COX15'	1	2	23917	10	101468506	1	70	0.0869304	1.06083
'ERLIN1'	6	273	35967	10	101909847	1	3426	0.272631	0.564425
'KAZALD1'	24	5454	4352	10	102820998	2	19455	0.322593	0.491345
'C10orf95'	9	208	1707	10	104209593	1	2100	0.365401	0.43723
'ARL3'	4	570	40701	10	104433489	1	19114	0.203371	0.69171
'C10orf26'	12	1730	72288	10	104503726	1	2168	0.446345	0.35033
'PDCD11'	0	0	49608	10	105156411	1	362	0.0444527	1.3521
'GSTO1'	3	160	13269	10	106013951	1	6949	0.166308	0.779088
'ADD3'	34	5366	129595	10	111765725	2	602	0.479653	0.319072
'LOC282997'	14	871	2015	10	112628647	2	812	0.157294	0.803287
'ACSL5'	5	127	54222	10	114133915	1	130	0.238788	0.621988
'FAM45A'	21	4612	33605	10	120863610	2	285	0.272611	0.564457
'LHPP'	3	211	152369	10	126150340	1	615	0.166308	0.779088
'FAM53B'	16	4605	125068	10	126307862	2	6062	0.189511	0.722366
'LRRC27'	30	2877	49397	10	134145613	1	1376	0.75589	0.121541
'TRPM5'	0	0	18528	11	2425747	1	100	0.0444527	1.3521
'KCNQ1OT1'	0	0	59461	11	2661767	1	2030	0.0444527	1.3521
'RHOG'	36	5084	14006	11	3848207	1	2309	0.81422	0.089258
'STIM1'	16	920	237508	11	3876932	2	257	0.189511	0.722366
'SWAP70'	54	4886	88878	11	9685627	1	162	0.918129	0.0370961
'MICAL2'	11	2701	153192	11	12132137	2	167	0.111407	0.953087
'PRMT3'	5	463	121802	11	20409075	1	1822	0.238788	0.621988
'METT5D1'	11	3107	225257	11	28129797	1	4337	0.42058	0.376151
'PRR5L'	24	1388	169029	11	36317724	1	3192	0.679259	0.167965
'PHF21A'	14	960	192115	11	45950870	2	2297	0.157294	0.803287
'CREB3L1'	10	1287	43743	11	46299227	1	724	0.393618	0.404926
'PACSIN3'	0	0	8937	11	47199073	1	210	0.0444527	1.3521
'SLC43A3'	16	6891	20625	11	57174428	2	405	0.189511	0.722366
'SERPING1'	2	21	17300	11	57365026	1	153	0.127521	0.894419
'ZDHHC5'	3	104	33186	11	57435473	1	7533	0.166308	0.779088
'LPXN'	21	1974	51294	11	58294345	1	9503	0.632352	0.199041
'ZFP91'	1	1	41927	11	58346586	1	693	0.0869304	1.06083
'LOC283194'	5	308	124810	11	58701115	1	255	0.238788	0.621988
'CD5'	0	0	25392	11	60869929	1	27652	0.0444527	1.3521
'FADS2'	13	446	39113	11	61595712	2	2377	0.141611	0.848903
'TUT1'	3	26	16593	11	62342516	1	81	0.166308	0.779088
'SNORD25'	0	0	66	11	62623037	1	78	0.0444527	1.3521
'MARK2'	4	494	72092	11	63606399	1	458	0.203371	0.69171
'PLCB3'	5	555	17930	11	64018994	1	13444	0.238788	0.621988
'ATG2A'	2	2879	22718	11	64662004	1	68	0.127521	0.894419
'TM7SF2'	1	136	4366	11	64879340	1	792	0.0869304	1.06083
'FAU'	0	0	1574	11	64888098	1	1550	0.0444527	1.3521
'NEAT1'	11	999	3733	11	65190268	2	3389	0.111407	0.953087
'MALAT1'	54	5083	8705	11	65265232	5	20300	0.121118	0.916793
'CCDC85B'	2	423	1231	11	65657874	1	10776	0.127521	0.894419
'BANF1'	0	0	2067	11	65769549	1	6562	0.0444527	1.3521
'ADRBK1'	34	5374	20125	11	67033904	1	416	0.796516	0.0988052
'CORO1B'	3	20	5746	11	67205517	1	151	0.166308	0.779088
'LRP5'	13	256	136632	11	68080107	1	396	0.470964	0.327012
'MTL5'	1	1	44079	11	68474909	1	126	0.0869304	1.06083
'NUMA1'	12	254	77663	11	71713910	1	2185	0.446345	0.35033
'RELT'	10	2536	21114	11	73087404	1	98	0.393618	0.404926
'ARRB1'	26	5952	86392	11	74976481	2	1262	0.355447	0.449225
'KIAA1731'	27	3255	68707	11	93394815	1	55	0.720184	0.142556
'DCUN1D5'	1	131	41532	11	102921412	2	189	0.00574957	2.24036
'ZBTB16'	19	1300	190964	11	113930430	3	2095	0.0719863	1.14275
'SIK3'	29	2732	254874	11	116714119	1	7588	0.744525	0.128121
'RNF214'	5	81	52999	11	117103403	1	8351	0.238788	0.621988
'AMICA1'	8	971	31368	11	118064441	1	588	0.335872	0.473826
'CD3E'	1	57	11595	11	118175294	1	134	0.0869304	1.06083
'VPS11'	0	0	14194	11	118938492	1	2998	0.0444527	1.3521
'SORL1'	22	3028	181511	11	121322960	1	86	0.648703	0.187954
'UBASH3B'	79	42360	158789	11	122526397	1	1352	0.973782	0.0115381
'FAM118B'	0	0	51261	11	126081618	1	133	0.0444527	1.3521
'PRDM10'	11	990	103129	11	129769601	2	11004	0.111407	0.953087
'NCAPD3'	1	4	72090	11	134022336	1	135	0.0869304	1.06083
'CACNA2D4'	51	4661	126747	12	1901123	4	5321	0.227885	0.642284
'CACNA1C'	34	5630	644700	12	2162415	1	102	0.796516	0.0988052
'FGF6'	37	8047	11473	12	4543307	1	97	0.822486	0.0848713
'PTPN6'	10	2972	14740	12	7055739	1	115	0.393618	0.404926
'CLECL1'	37	3275	10769	12	9875091	1	351	0.822486	0.0848713
'CLEC2B'	12	832	17487	12	10004971	1	6495	0.446345	0.35033
'KLRC2'	0	0	5387	12	10583205	1	27873	0.0444527	1.3521
'ETV6'	108	24384	245536	12	11802787	2	262	0.959043	0.0181618
'GSG1'	26	4754	19577	12	13237042	1	141	0.707158	0.150484
'ATF7IP'	28	5923	133086	12	14518610	1	2375	0.732631	0.135115
'EPS8'	29	1776	169435	12	15773075	1	537	0.744525	0.128121
'PDE3A'	20	1397	311685	12	20522196	2	2501	0.255875	0.591972
'ITPR2'	37	1542	497845	12	26488286	1	40369	0.822486	0.0848713
'FGD4'	10	774	143942	12	32655040	2	1499	0.0970282	1.0131
'YAF2'	1	506	81246	12	42550908	1	678	0.0869304	1.06083
'SLC38A2'	2	190	14674	12	46751971	1	663	0.127521	0.894419
'LOC100233209'	9	102	8024	12	47602202	1	4628	0.365401	0.43723
'DIP2B'	5	25	243681	12	50898767	1	9220	0.238788	0.621988
'SLC11A2'	5	495	48493	12	51373565	1	1651	0.238788	0.621988
'BIN2'	9	1042	43116	12	51674822	1	6077	0.365401	0.43723
'SPRYD3'	4	596	15104	12	53458100	1	2767	0.203371	0.69171
'RARG'	5	434	21683	12	53604353	1	280	0.238788	0.621988
'ATP5G2'	12	2954	11568	12	54058944	1	4887	0.446345	0.35033
'RPL41'	5	294	1242	12	56510373	2	171	0.0357302	1.44696
'MIP'	3	96	5150	12	56843285	1	74	0.166308	0.779088
'SHMT2'	3	24	5362	12	57623355	1	1268	0.166308	0.779088
'CTDSP2'	10	1407	27036	12	58213711	1	277	0.393618	0.404926
'USP15'	10	157	145712	12	62654186	1	62	0.393618	0.404926
'C12orf61'	9	451	1684	12	62995530	1	11076	0.365401	0.43723
'XPOT'	3	52	44229	12	64798232	1	144	0.166308	0.779088
'LEMD3'	13	689	78789	12	65563350	1	206	0.470964	0.327012
'IRAK3'	7	765	65415	12	66582977	1	55	0.30497	0.515743
'MDM2'	3	1981	37241	12	69201970	1	701	0.166308	0.779088
'LYZ'	0	0	5880	12	69742133	1	1715	0.0444527	1.3521
'RAB21'	15	3829	32492	12	72148657	1	54	0.516969	0.286536
'DUSP6'	3	1200	4458	12	89741838	1	10726	0.166308	0.779088
'UBE2N'	2	6	33937	12	93802089	1	16834	0.127521	0.894419
'CRADD'	44	4757	173379	12	94071150	1	179	0.870922	0.0600209
'ELK3'	14	761	73400	12	96588206	2	16828	0.157294	0.803287
'C12orf42'	21	809	194017	12	103695732	1	381	0.632352	0.199041
'TXNRD1'	6	145	134500	12	104609558	1	10175	0.272631	0.564425
'CHST11'	49	3644	305092	12	104850691	4	1946	0.208934	0.679991
'KIAA1033'	2	1277	61413	12	105501491	1	2552	0.127521	0.894419
'SELPLG'	37	4168	11989	12	109015681	3	903	0.262073	0.581578
'GIT2'	4	121	66588	12	110367606	2	1162	0.0262879	1.58024
'SH2B3'	20	1921	45675	12	111843751	2	3183	0.255875	0.591972
'TESC'	10	1040	60522	12	117476729	1	5879	0.393618	0.404926
'TAOK3'	64	5463	223144	12	118587606	2	1519	0.797811	0.0980998
'GCN1L1'	2	536	67498	12	120565015	3	21854	0.000819654	3.08637
'DYNLL1'	6	1212	28638	12	120907659	1	1914	0.272631	0.564425
'LOC338799'	36	4175	8217	12	122233173	3	303	0.249967	0.602118
'WDR66'	8	1126	85368	12	122356462	1	5728	0.335872	0.473826
'OGFOD2'	3	568	5235	12	123459353	1	817	0.166308	0.779088
'RILPL1'	0	0	62357	12	123955908	1	3329	0.0444527	1.3521
'GTF2H3'	1	1	26954	12	124118380	2	9739	0.00574957	2.24036
'ATP6V0A2'	26	1022	49435	12	124196864	1	508	0.707158	0.150484
'GPR133'	0	0	187555	12	131438451	1	50	0.0444527	1.3521
'LOC100288730'	1	461	2331	13	28710980	1	148	0.0869304	1.06083
'USPL1'	3	72	41857	13	31191829	1	431	0.166308	0.779088
'FRY'	63	3383	265339	13	32605436	4	6380	0.34775	0.458733
'MIR548F5'	9	588	466977	13	36048405	1	13074	0.365401	0.43723
'EXOSC8'	5	1222	9072	13	37574677	1	661	0.238788	0.621988
'ELF1'	40	3819	87453	13	41506055	4	2365	0.130644	0.883911
'KBTBD6'	0	0	5228	13	41701708	1	12167	0.0444527	1.3521
'KIAA0564'	4	279	394260	13	42140961	1	555	0.203371	0.69171
'RB1'	14	1479	178142	13	48877882	1	755	0.494489	0.305843
'RCBTB2'	25	2747	44216	13	49063100	1	179	0.693525	0.158938
'RCBTB1'	32	5935	53638	13	50106081	2	4704	0.449918	0.346867
'ADPRHL1'	2	703	31580	13	114076259	1	22349	0.127521	0.894419
'C14orf93'	16	497	23250	14	23456110	1	139	0.538449	0.268855
'CEBPE'	0	0	1960	14	23586514	1	57	0.0444527	1.3521
'SLC7A8'	0	0	58344	14	23594505	1	131	0.0444527	1.3521
'PCK2'	7	50	9855	14	24563482	2	6408	0.0577534	1.23842
'G2E3'	0	0	60718	14	31028328	1	76	0.0444527	1.3521
'CFL2'	5	116	4442	14	35179587	1	3318	0.238788	0.621988
'BAZ1A'	4	1094	122915	14	35221938	1	3815	0.203371	0.69171
'C14orf182'	23	2271	25809	14	50448429	2	292	0.305999	0.514279
'SOS2'	1	5	114253	14	50583846	2	1200	0.00574957	2.24036
'FRMD6'	1	1	241588	14	51955854	1	1380	0.0869304	1.06083
'CDKN3'	0	0	23260	14	54863672	1	556	0.0444527	1.3521
'SOCS4'	2	627	22361	14	55493843	1	133	0.127521	0.894419
'PELI2'	3	582	182938	14	56585092	1	3256	0.166308	0.779088
'TIMM9'	3	109	18862	14	58875370	1	4748	0.166308	0.779088
'ESR2'	1	2	111516	14	64693752	1	82	0.0869304	1.06083
'MAX'	51	6276	96336	14	65472891	2	14408	0.688921	0.161831
'PIGH'	3	26	10995	14	68056022	1	130	0.166308	0.779088
'EXD2'	1	7	52543	14	69658193	1	706	0.0869304	1.06083
'KIAA0247'	9	696	103550	14	70078309	1	1629	0.365401	0.43723
'C14orf43'	50	6468	72071	14	74181825	1	17471	0.901775	0.044902
'GTF2A1'	8	655	41182	14	81646393	1	232	0.335872	0.473826
'FOXN3'	36	3409	462978	14	89622516	3	14176	0.249967	0.602118
'BTBD7'	4	104	95488	14	93703897	1	763	0.203371	0.69171
'EVL'	29	1586	78822	14	100531750	1	232	0.744525	0.128121
'PPP2R5C'	22	1611	166192	14	102228134	2	280	0.289329	0.538608
'TDRD9'	14	1307	124186	14	104394816	2	2492	0.157294	0.803287
'ATP10A'	15	469	184488	15	25923861	1	3412	0.516969	0.286536
'KLF13'	23	5461	51019	15	31619082	2	5405	0.305999	0.514279
'PGBD4'	3	525	2317	15	34394273	1	1765	0.166308	0.779088
'SLC12A6'	27	2464	108068	15	34522197	2	2865	0.371663	0.429851
'BMF'	54	3637	20982	15	40380093	2	6026	0.717692	0.144062
'PLCB2'	4	316	20076	15	40580098	2	3198	0.0262879	1.58024
'DISP2'	5	2265	12823	15	40650433	1	4450	0.238788	0.621988
'DNAJC17'	3	161	39609	15	41060067	1	1698	0.166308	0.779088
'NUSAP1'	3	215	48322	15	41624925	1	384	0.166308	0.779088
'UBR1'	3	162	163184	15	43235102	1	1519	0.166308	0.779088
'ELL3'	0	0	4705	15	44064797	1	96	0.0444527	1.3521
'LOC100129387'	28	8356	4131	15	50646370	1	4429	0.732631	0.135115
'DMXL2'	17	1277	175047	15	51739920	2	4460	0.205933	0.686275
'DYX1C1'	2	116	90477	15	55709955	1	2305	0.127521	0.894419
'LIPC'	149	16026	136898	15	58724174	3	3771	0.967445	0.0143737
'LACTB'	1	27	20223	15	63414031	1	354	0.0869304	1.06083
'USP3'	6	978	86850	15	63796809	1	2742	0.272631	0.564425
'SPG21'	8	523	26888	15	65255363	1	575	0.335872	0.473826
'TIPIN'	6	377	20047	15	66629007	1	108	0.272631	0.564425
'MAP2K1'	4	55	104671	15	66679210	1	526	0.203371	0.69171
'CLN6'	7	276	22750	15	68499330	1	975	0.30497	0.515743
'CSK'	79	10547	21115	15	75074424	1	339	0.973782	0.0115381
'PPCDC'	23	4406	27140	15	75315926	2	6578	0.305999	0.514279
'C15orf39'	2	102	10288	15	75494220	1	2571	0.127521	0.894419
'SIN3A'	16	2655	86403	15	75661721	1	206	0.538449	0.268855
'RCN2'	1	2	18639	15	77223961	1	953	0.0869304	1.06083
'TBC1D2B'	80	7714	82667	15	78287327	4	1525	0.516541	0.286895
'ADAMTS7'	2	76	52228	15	79051545	1	68	0.127521	0.894419
'RASGRF1'	19	955	130925	15	79252290	1	333	0.59733	0.223785
'IL16'	20	2941	115885	15	81489218	1	90	0.615239	0.210956
'WDR73'	4	316	11510	15	85186011	1	894	0.203371	0.69171
'ZNF592'	8	501	57844	15	85291817	1	8397	0.335872	0.473826
'PDE8A'	9	358	157166	15	85525204	1	105	0.365401	0.43723
'AKAP13'	52	5098	368716	15	85923870	2	19587	0.69877	0.155666
'ABHD2'	17	1404	114211	15	89631380	1	7543	0.558975	0.252607
'UNC45A'	5	2412	23913	15	91473409	1	80	0.238788	0.621988
'SLCO3A1'	1	5	318728	15	92396937	1	3537	0.0869304	1.06083
'MCTP2'	3	77	185751	15	94841429	1	62	0.166308	0.779088
'CHSY1'	10	77	76209	15	101715928	1	92	0.393618	0.404926
'NPRL3'	6	262	52867	16	135805	1	1796	0.272631	0.564425
'RHOT2'	0	0	6038	16	718132	1	92	0.0444527	1.3521
'IFT140'	5	464	101681	16	1560428	1	66	0.238788	0.621988
'CRAMP1L'	3	154	63267	16	1664640	1	101	0.166308	0.779088
'MMP25'	15	1195	14041	16	3096681	2	154	0.17328	0.761251
'FLJ39639'	6	6236	3797	16	3313767	2	2627	0.0462571	1.33482
'HMOX2'	16	259	35629	16	4524718	1	3425	0.538449	0.268855
'CIITA'	35	2664	47785	16	10971054	2	88	0.494146	0.306145
'RSL1D1'	2	79	17388	16	11928054	1	2526	0.127521	0.894419
'ERCC4'	1	56	32192	16	14014013	2	3261	0.00574957	2.24036
'NDE1'	5	56	83083	16	15737123	1	177	0.238788	0.621988
'ABCC1'	67	11707	193495	16	16043433	1	11477	0.954709	0.0201289
'LYRM1'	56	6271	24770	16	20911556	2	4683	0.735602	0.133357
'CRYM'	0	0	44566	16	21269838	1	89	0.0444527	1.3521
'PRKCB'	70	19713	384631	16	23847299	3	5597	0.635457	0.196914
'IL4R'	7	942	50848	16	27325250	1	64	0.30497	0.515743
'KIAA0556'	3	96	230224	16	27561467	1	102	0.166308	0.779088
'SPN'	39	5198	7522	16	29674299	3	2550	0.286483	0.5429
'PRR14'	1	1	5493	16	30662240	1	374	0.0869304	1.06083
'BCL7C'	0	0	6283	16	30899116	1	438	0.0444527	1.3521
'ORAI3'	7	542	5854	16	30960404	1	3071	0.30497	0.515743
'MYST1'	1	1	13729	16	31128984	1	61	0.0869304	1.06083
'ARMC5'	5	96	8171	16	31470316	1	2231	0.238788	0.621988
'CHD9'	21	3014	272469	16	53088944	1	3107	0.632352	0.199041
'FTO'	59	4631	410504	16	53737874	4	5890	0.307073	0.512758
'CETP'	2	1033	21922	16	56995834	2	36884	0.01116	1.95234
'NLRC5'	4	384	94027	16	57023409	1	583	0.203371	0.69171
'CCDC102A'	0	0	24386	16	57546091	1	4505	0.0444527	1.3521
'GPR97'	44	5643	21132	16	57702156	3	475	0.34799	0.458434
'CCDC135'	6	1097	36654	16	57728712	1	159	0.272631	0.564425
'GINS3'	2	24	13750	16	58426297	1	902	0.127521	0.894419
'NDRG4'	0	0	49974	16	58497548	1	203	0.0444527	1.3521
'CNOT1'	0	0	109895	16	58553855	1	78	0.0444527	1.3521
'SLC7A6'	17	3149	37300	16	68298422	1	5694	0.558975	0.252607
'CHTF8'	2	3	14582	16	69151911	1	304	0.127521	0.894419
'AARS'	2	4	37116	16	70286296	1	478	0.127521	0.894419
'ZFHX3'	9	846	275747	16	72816787	1	266	0.365401	0.43723
'ZNRF1'	74	6558	111978	16	75032914	8	14156	0.0292813	1.53341
'PLCG2'	34	4743	178969	16	81812929	1	96	0.796516	0.0988052
'USP10'	11	928	79971	16	84733554	1	63	0.42058	0.376151
'KIAA0182'	16	1880	64782	16	85645028	2	3169	0.189511	0.722366
'SLC7A5'	8	327	39471	16	87863629	1	5609	0.335872	0.473826
'MGC23284'	5	462	23812	16	88729780	1	128	0.238788	0.621988
'AFG3L1'	3	165	28208	16	90038987	1	7566	0.166308	0.779088
'CRK'	1	161	34085	17	1325459	1	275	0.0869304	1.06083
'OVCA2'	0	0	1448	17	1945276	1	75	0.0444527	1.3521
'SMG6'	30	2900	243937	17	1963132	1	1969	0.75589	0.121541
'MNT'	10	885	16904	17	2287354	1	457	0.393618	0.404926
'RNF167'	5	952	4886	17	4843629	1	24993	0.238788	0.621988
'ZBTB4'	21	17694	24883	17	7362685	2	18170	0.272611	0.564457
'SENP3'	2	14	9967	17	7465318	1	3005	0.127521	0.894419
'WRAP53'	2	212	17431	17	7589388	1	136	0.127521	0.894419
'LSMD1'	4	798	1168	17	7760004	1	171	0.203371	0.69171
'LOC100128288'	1	6	2129	17	8261730	1	3066	0.0869304	1.06083
'C17orf48'	10	357	13948	17	10600926	1	2404	0.393618	0.404926
'FLJ34690'	0	0	87220	17	12453284	1	392	0.0444527	1.3521
'ELAC2'	1	12	26452	17	12894929	1	60	0.0869304	1.06083
'PIGL'	8	697	109064	17	16120508	1	61	0.335872	0.473826
'NCRNA00188'	14	1193	31662	17	16342300	2	856	0.157294	0.803287
'SSH2'	107	10125	304054	17	27952964	7	48152	0.244358	0.611974
'EFCAB5'	11	933	178596	17	28256873	1	2328	0.42058	0.376151
'CRLF3'	11	1362	42076	17	29109702	1	139	0.42058	0.376151
'NF1'	116	6272	282750	17	29421944	4	8300	0.78568	0.104754
'MYO1D'	16	1291	384275	17	30819627	1	603	0.538449	0.268855
'RFFL'	4	60	80164	17	33336130	2	1377	0.0262879	1.58024
'SLFN11'	0	0	23390	17	33677330	1	1267	0.0444527	1.3521
'ACACA'	14	2045	324975	17	35441927	3	19161	0.0373999	1.42713
'SYNRG'	1	2	94586	17	35874900	1	1986	0.0869304	1.06083
'LASP1'	7	289	51911	17	37026111	1	578	0.30497	0.515743
'FBXL20'	7	395	149013	17	37408896	1	719	0.30497	0.515743
'THRA'	6	274	31673	17	38218445	2	78	0.0462571	1.33482
'MSL1'	6	181	14251	17	38278789	1	10847	0.272631	0.564425
'TOP2A'	2	184	29429	17	38544773	3	19605	0.000819654	3.08637
'DNAJC7'	4	505	41277	17	40128438	1	704	0.203371	0.69171
'GHDC'	1	9	5445	17	40341105	1	5128	0.0869304	1.06083
'STAT3'	38	2865	75171	17	40465342	3	16697	0.27425	0.561853
'PLEKHH3'	0	0	9116	17	40819932	1	1672	0.0444527	1.3521
'BECN1'	0	0	14161	17	40962149	1	4407	0.0444527	1.3521
'AARSD1'	5	63	30001	17	41102544	1	4270	0.238788	0.621988
'KPNB1'	6	38	33730	17	45727274	2	4388	0.0462571	1.33482
'PNPO'	1	1	7785	17	46018888	2	5289	0.00574957	2.24036
'DLX4'	5	660	5761	17	48046561	1	1667	0.238788	0.621988
'C17orf73'	2	74	10158	17	48834760	1	134	0.127521	0.894419
'MSI2'	5	247	423369	17	55333930	1	4629	0.238788	0.621988
'SKA2'	1	224	45493	17	57187307	1	3192	0.0869304	1.06083
'PTRH2'	1	160	10189	17	57774667	1	3893	0.0869304	1.06083
'TMEM49'	37	3899	133088	17	57784862	2	4025	0.522348	0.28204
'LOC653653'	5	190	1160	17	58179120	1	68	0.238788	0.621988
'PPM1D'	1	43	64483	17	58677553	1	4573	0.0869304	1.06083
'MRC2'	8	350	66189	17	60704761	1	6441	0.335872	0.473826
'RGS9'	22	2126	90364	17	63133455	1	3731	0.648703	0.187954
'PSMD12'	0	0	26102	17	65336619	2	4638	0.00197499	2.70443
'ABCA10'	16	280	96809	17	67144147	3	10085	0.0499251	1.30168
'SDK2'	0	0	309704	17	71330523	1	1516	0.0444527	1.3521
'UNK'	35	10856	41205	17	73780680	2	73	0.494146	0.306145
'TRIM65'	3	1507	8013	17	73885041	1	61	0.166308	0.779088
'FAM100B'	4	194	6094	17	74261285	1	3960	0.203371	0.69171
'Gene SEPT9'	36	3746	219185	17	75277491	1	123	0.81422	0.089258
'TMC6'	19	4825	19490	17	76108998	1	2906	0.59733	0.223785
'TMC8'	4	344	12191	17	76126858	1	1834	0.203371	0.69171
'RPTOR'	70	6564	421549	17	78518624	2	947	0.835588	0.0780076
'FOXK2'	2	168	84888	17	80477593	3	7777	0.000819654	3.08637
'B3GNTL1'	21	1879	108020	17	80901666	2	13539	0.272611	0.564457
'YES1'	8	867	90734	18	721593	1	1315	0.335872	0.473826
'METTL4'	4	34	33965	18	2537524	1	74	0.203371	0.69171
'LPIN2'	13	1721	94953	18	2916992	1	2486	0.470964	0.327012
'EPB41L3'	18	549	151599	18	5392387	1	258	0.578589	0.23763
'NDUFV2'	4	83	31715	18	9102627	1	345	0.203371	0.69171
'RAB31'	25	2417	154326	18	9708227	2	814	0.339083	0.469694
'TUBB6'	4	271	18311	18	12308256	1	56	0.203371	0.69171
'PTPN2'	11	561	98854	18	12785480	1	7643	0.42058	0.376151
'CEP192'	1	6	133689	18	12991360	1	1916	0.0869304	1.06083
'C18orf1'	13	2790	433968	18	13218785	1	9258	0.470964	0.327012
'ROCK1'	3	216	162108	18	18529704	1	3505	0.166308	0.779088
'CABLES1'	19	1703	125907	18	20714527	2	313	0.239158	0.621315
'ZNF521'	98	6016	290327	18	22641887	3	34917	0.831962	0.0798963
'RNF125'	14	2228	54710	18	29598444	1	7649	0.494489	0.305843
'MAPRE2'	8	2332	165486	18	32556891	2	3202	0.0701124	1.1542
'DYM'	29	5849	416908	18	46570171	3	6322	0.168606	0.773126
'C18orf26'	0	0	8335	18	52258389	1	3982	0.0444527	1.3521
'LOC284294'	0	0	319501	18	61771324	1	1521	0.0444527	1.3521
'TSHZ1'	3	259	79170	18	72922730	1	144	0.166308	0.779088
'ZNF516'	26	1267	137503	18	74069643	2	4804	0.355447	0.449225
'LOC284276'	17	1952	31172	18	74240611	1	644	0.558975	0.252607
'MBP'	59	5491	153985	18	74690789	1	1137	0.9348	0.0292812
'MIER2'	3	29	39217	19	305574	1	518	0.166308	0.779088
'C19orf20'	1	2	12157	19	507496	1	352	0.0869304	1.06083
'BSG'	4	139	12168	19	571324	2	386	0.0262879	1.58024
'MOBKL2A'	36	2703	25233	19	2071036	1	248	0.81422	0.089258
'GNG7'	22	4055	191529	19	2511217	2	136	0.289329	0.538608
'SLC39A3'	1	224	7550	19	2732524	1	1082	0.0869304	1.06083
'GNA15'	13	781	27576	19	3136190	1	1919	0.470964	0.327012
'PIP5K1C'	2	543	70264	19	3630181	1	2319	0.127521	0.894419
'ZBTB7A'	0	0	21599	19	4045217	1	5521	0.0444527	1.3521
'SAFB2'	1	36	35928	19	5587010	1	102	0.0869304	1.06083
'RFX2'	19	418	117489	19	5993175	2	2994	0.239158	0.621315
'TRIP10'	1	176	11822	19	6739706	1	18712	0.0869304	1.06083
'VAV1'	11	2497	84650	19	6772721	1	89	0.42058	0.376151
'C19orf45'	3	1203	10892	19	7562444	1	25274	0.166308	0.779088
'Gene MARCH2'	0	0	25711	19	8478186	1	2055	0.0444527	1.3521
'MYO1F'	12	897	56658	19	8585673	2	6143	0.126293	0.898622
'ZNF121'	7	215	18918	19	9676291	1	93	0.30497	0.515743
'PPAN'	3	48	5011	19	10216964	2	674	0.0180536	1.74344
'PDE4A'	3	601	48975	19	10531332	1	73	0.166308	0.779088
'LDLR'	6	1521	44447	19	11200056	1	4161	0.272631	0.564425
'RAB3D'	7	71	17622	19	11432722	1	107	0.30497	0.515743
'EPOR'	4	9	7138	19	11487880	1	1190	0.203371	0.69171
'TNPO2'	13	3339	24802	19	12810008	1	68	0.470964	0.327012
'SYCE2'	17	1605	20193	19	13009893	1	2905	0.558975	0.252607
'TPM4'	9	336	35497	19	16178316	2	7430	0.0832347	1.0797
'HSH2D'	24	1489	24538	19	16244837	2	6886	0.322593	0.491345
'MRPL34'	2	7	1176	19	17416476	1	3517	0.127521	0.894419
'BST2'	7	1033	2629	19	17513755	1	65	0.30497	0.515743
'FAM129C'	10	367	30538	19	17634109	1	8511	0.393618	0.404926
'RPL18A'	1	1052	3394	19	17970730	1	147	0.0869304	1.06083
'PBX4'	0	0	56916	19	19672523	1	168	0.0444527	1.3521
'C19orf12'	3	4	16658	19	30189794	1	1406	0.166308	0.779088
'DPY19L3'	9	573	80143	19	32896654	1	466	0.365401	0.43723
'GRAMD1A'	7	524	26128	19	35491245	1	980	0.30497	0.515743
'GAPDHS'	1	39	11908	19	36024313	1	24807	0.0869304	1.06083
'SIPA1L3'	21	1210	301139	19	38397867	1	4231	0.632352	0.199041
'ACTN4'	8	1214	82844	19	39138326	1	2337	0.335872	0.473826
'C19orf54'	8	1191	9068	19	41246760	1	193	0.335872	0.473826
'BCKDHA'	25	2186	27216	19	41903693	1	5325	0.693525	0.158938
'CIC'	0	0	11133	19	42788816	1	8345	0.0444527	1.3521
'BCL3'	15	1727	11323	19	45251977	1	2310	0.516969	0.286536
'CBLC'	9	1148	22777	19	45281125	1	502	0.365401	0.43723
'ZC3H4'	39	1546	49561	19	47567448	3	3106	0.286483	0.5429
'BBC3'	11	4018	11944	19	47724079	3	79	0.022095	1.65571
'CARD8'	18	1086	47860	19	48711343	1	467	0.578589	0.23763
'SPHK2'	5	14	11114	19	49122547	1	1838	0.238788	0.621988
'ALDH16A1'	3	12	17832	19	49956472	1	83	0.166308	0.779088
'NOSIP'	2	71	24834	19	50058969	1	7009	0.127521	0.894419
'NUP62'	2	41	22903	19	50410085	1	419	0.127521	0.894419
'SIGLEC12'	2	59	10431	19	51994612	1	513	0.127521	0.894419
'SIGLEC6'	13	600	12327	19	52022783	1	249	0.470964	0.327012
'PPP2R1A'	2	206	36624	19	52693054	1	3592	0.127521	0.894419
'TTYH1'	1	195	21418	19	54926634	1	1690	0.0869304	1.06083
'ZNF324B'	1	4	6229	19	58962970	1	1717	0.0869304	1.06083
'MGC2752'	0	0	8998	19	59086765	1	290	0.0444527	1.3521
'SDCBP2'	1	134	19216	20	1290622	2	2381	0.00574957	2.24036
'SIRPD'	0	0	23445	20	1514898	1	208	0.0444527	1.3521
'PTPRA'	8	889	174474	20	2844840	2	21518	0.0701124	1.1542
'RNF24'	0	0	84148	20	3912068	1	1054	0.0444527	1.3521
'RASSF2'	12	362	43622	20	4760669	1	318	0.446345	0.35033
'GPCPD1'	6	1489	66592	20	5525080	1	7643	0.272631	0.564425
'C20orf94'	80	9754	188075	20	10415950	3	12150	0.719611	0.142902
'C20orf72'	9	695	21998	20	17949761	1	619	0.365401	0.43723
'ZNF133'	0	0	28518	20	18269120	1	170	0.0444527	1.3521
'KIF3B'	8	1577	57356	20	30865453	3	7765	0.011062	1.95616
'DNMT3B'	11	2201	46971	20	31350190	1	2628	0.42058	0.376151
'NECAB3'	0	0	17371	20	32244893	1	66	0.0444527	1.3521
'E2F1'	2	92	10918	20	32263292	1	7400	0.127521	0.894419
'CPNE1'	0	0	38881	20	34213967	1	304	0.0444527	1.3521
'TOP1'	0	0	95663	20	39657461	10	98900	2.9415e-14	13.5314
'ZMYND8'	39	9078	147094	20	45838380	4	7216	0.122828	0.910703
'PREX1'	5	43	203628	20	47240792	2	3566	0.0357302	1.44696
'NFATC2'	38	4936	171403	20	50007765	2	4476	0.536046	0.270798
'CASS4'	29	3322	47229	20	54987167	3	102	0.168606	0.773126
'GNAS'	3	443	71455	20	57414794	2	37862	0.0180536	1.74344
'SLC2A4RG'	1	24	4191	20	62371210	1	1443	0.0869304	1.06083
'RGS19'	13	374	6788	20	62704536	1	2492	0.470964	0.327012
'CYYR1'	2	17	107053	21	27838528	1	68	0.127521	0.894419
'N6AMT1'	3	371	13181	21	30244512	1	15123	0.166308	0.779088
'USP16'	3	530	29868	21	30396937	1	1547	0.166308	0.779088
'NCRNA00189'	7	149	94725	21	30565800	1	159	0.30497	0.515743
'C21orf59'	1	6	10558	21	33974108	1	71	0.0869304	1.06083
'DOPEY2'	20	3164	129733	21	37536838	1	79	0.615239	0.210956
'PIGP'	9	671	7795	21	38437663	1	212	0.365401	0.43723
'DSCR9'	4	5	11938	21	38580954	1	110	0.203371	0.69171
'DYRK1A'	7	262	147820	21	38739858	1	2360	0.30497	0.515743
'NCRNA00257'	5	870	1028	21	40685860	1	427	0.238788	0.621988
'WRB'	1	1	17602	21	40752212	1	1066	0.0869304	1.06083
'CBS'	3	369	23172	21	44473300	1	2579	0.166308	0.779088
'ITGB2'	17	748	42886	21	46305867	1	15645	0.558975	0.252607
'CECR2'	1	142	77218	22	17956627	2	17331	0.00574957	2.24036
'BCL2L13'	4	43	90503	22	18121484	2	171	0.0262879	1.58024
'USP18'	2	16	27403	22	18632757	1	1971	0.127521	0.894419
'TXNRD2'	22	566	66320	22	19863039	2	525	0.289329	0.538608
'TOP3B'	0	0	25744	22	22311403	1	281	0.0444527	1.3521
'BCR'	6	1240	137672	22	23522551	1	1001	0.272631	0.564425
'PIWIL3'	34	6100	55683	22	25115000	1	3251	0.796516	0.0988052
'MIAT'	11	626	18993	22	27053445	1	31404	0.42058	0.376151
'XBP1'	5	1609	6012	22	29190548	1	378	0.238788	0.621988
'C22orf30'	7	77	68785	22	32077335	1	2536	0.30497	0.515743
'TOM1'	3	594	48718	22	35695267	1	110	0.166308	0.779088
'APOL2'	3	56	13745	22	36622255	2	349	0.0180536	1.74344
'PLA2G6'	22	2146	70260	22	38507501	2	4491	0.289329	0.538608
'SUN2'	7	2220	21213	22	39130734	1	1281	0.30497	0.515743
'SYNGR1'	1	347	35638	22	39745953	1	3026	0.0869304	1.06083
'MKL1'	15	2034	226399	22	40806291	1	6592	0.516969	0.286536
'SERHL2'	8	388	20463	22	42949924	1	63	0.335872	0.473826
'PACSIN2'	6	226	145413	22	43265771	1	111	0.272631	0.564425
'LOC730668'	0	0	4162	22	46402495	1	5540	0.0444527	1.3521
'LOC100271722'	24	2883	4960	22	46435788	1	486	0.679259	0.167965
'LOC150381'	24	4979	4675	22	46449725	1	53	0.679259	0.167965
'TRMU'	1	1	21939	22	46731297	1	480	0.0869304	1.06083
'TUBGCP6'	1	1	27283	22	50656117	1	15033	0.0869304	1.06083
'PLXNB2'	5	23	32595	22	50713407	1	2476	0.238788	0.621988
'FAM116B'	2	6	15098	22	50750391	1	747	0.127521	0.894419
'SCO2'	1	1	2870	22	50961998	1	84	0.0869304	1.06083
'WWC3'	28	4404	128723	23	9983794	2	326	0.387711	0.411492
'CLCN4'	7	793	80713	23	10124984	1	81	0.30497	0.515743
'BMX'	13	2316	55752	23	15518899	1	8924	0.470964	0.327012
'CTPS2'	4	28	124936	23	16606123	1	498	0.203371	0.69171
'SH3KBP1'	18	1842	353661	23	19552083	2	5103	0.222497	0.652676
'PRDX4'	1	9	18869	23	23685644	1	709	0.0869304	1.06083
'APOO'	1	23	74592	23	23851465	1	6564	0.0869304	1.06083
'EIF2S3'	6	101	23861	23	24073064	2	365	0.0462571	1.33482
'CXorf21'	5	75	19093	23	30576940	1	137	0.238788	0.621988
'MID1IP1'	6	110	5097	23	38660684	2	3870	0.0462571	1.33482
'ZNF41'	2	955	36784	23	47305561	1	404	0.127521	0.894419
'TFE3'	7	846	14749	23	48886241	2	801	0.0577534	1.23842
'WDR45'	3	4	25968	23	48932091	1	6144	0.166308	0.779088
'FAM120C'	3	34	114956	23	54094758	1	1819	0.166308	0.779088
'TSR2'	0	0	4876	23	54466852	1	2504	0.0444527	1.3521
'STARD8'	14	2335	78172	23	67867510	1	230	0.494489	0.305843
'CXorf65'	13	1850	2900	23	70323738	1	1624	0.470964	0.327012
'BCYRN1'	31	1783	518928	23	70430034	4	11518	0.0683732	1.16511
'ZMYM3'	4	344	15574	23	70459473	1	69	0.203371	0.69171
'NONO'	1	1	17975	23	70503041	1	706	0.0869304	1.06083
'NCRNA00182'	9	1440	265439	23	73247970	1	1540	0.365401	0.43723
'DIAPH2'	14	1947	915935	23	95939661	1	1394	0.494489	0.305843
'TMEM164'	6	515	175152	23	109245862	1	1084	0.272631	0.564425
'PLS3'	1	2	90001	23	114795176	1	823	0.0869304	1.06083
'WDR44'	2	115	103886	23	117480035	1	67	0.127521	0.894419
'Gene SEPT6'	49	8246	77644	23	118749689	1	1052	0.897199	0.0471112
'SASH3'	6	360	15283	23	128913891	2	1949	0.0462571	1.33482
'AIFM1'	2	9	36522	23	129263339	1	658	0.127521	0.894419
'LOC286467'	6	800	127993	23	130836678	1	253	0.272631	0.564425
'ARHGEF6'	53	2625	115790	23	135747713	3	370	0.456385	0.340668
'RBMX'	2	2	11587	23	135951352	1	4899	0.127521	0.894419
'CD99L2'	6	243	132480	23	149934809	2	1489	0.0462571	1.33482
'DUSP9'	3	3	8884	23	152907896	2	2779	0.0180536	1.74344
'PLXNB3'	1	7	15151	23	153029650	1	83	0.0869304	1.06083
'IRAK1'	1	1	9386	23	153275956	1	2380	0.0869304	1.06083
'G6PD'	4	981	16182	23	153759605	1	62	0.203371	0.69171

## Sheet: Bortezomib
'B3GALT6'	3	33	2790	1	1167628	1	1912	0.14723	0.832002			Col 1	Gene name
'SSU72'	1	125	33209	1	1477053	1	2228	0.0765429	1.1161			Col 2	Number of inactivating retroviral insertions in control library
'TP73'	11	660	81339	1	3569128	1	104	0.379882	0.420351			Col 3	Total number of sequencing reads in control library
'RNF207'	2	176	15163	1	6266188	1	62	0.11259	0.948501			Col 4	Size of gene (bp)
'MASP2'	0	0	20705	1	11086580	1	202	0.0390328	1.40857			Col 5	Chromosome
'TMEM51'	8	134	67946	1	15479027	2	259	0.0556416	1.2546			Col 6	Chromosome position
'FLJ37453'	22	9185	13933	1	16160709	1	3826	0.599884	0.221933			Col 7	Number of inactivating retroviral insertions
'USP48'	3	70	104895	1	22004793	1	36088	0.14723	0.832002			Col 8	Total number of sequencing reads
'C1orf213'	3	7	2865	1	23695463	1	3393	0.14723	0.832002			Col 9	Calculated p-value
'ID3'	0	0	1913	1	23884409	1	28223	0.0390328	1.40857			Col 10	-LOG10 Calculated p-value
'UBXN11'	25	4803	35982	1	26608774	1	8124	0.644957	0.190469
'FGR'	2	2	22925	1	27938802	1	3967	0.11259	0.948501
'SNHG3-RCC1'	1	27	33254	1	28832454	1	208	0.0765429	1.1161
'EPB41'	11	681	232956	1	29213602	1	235	0.379882	0.420351
'S100PBP'	9	270	41300	1	33283175	1	2207	0.328469	0.483506
'EIF2C4'	0	0	47361	1	36273827	1	19751	0.0390328	1.40857
'LSM10'	0	0	4463	1	36859030	1	2655	0.0390328	1.40857
'HIVEP3'	13	4466	408812	1	41975684	1	885	0.427362	0.369204
'ELOVL1'	0	0	4627	1	43829072	1	711	0.0390328	1.40857
'TMEM69'	2	8	6262	1	46153846	1	2175	0.11259	0.948501
'EPS15'	3	26	165061	1	51819934	1	228	0.14723	0.832002
'C1orf83'	41	3926	46143	1	54519273	2	14044	0.504361	0.297259
'LOC100131060'	8	115	114562	1	59250822	1	677	0.301186	0.521165
'FGGY'	10	973	465776	1	59762624	1	87	0.354687	0.450154
'TM2D1'	3	972	44377	1	62146718	1	72	0.14723	0.832002
'ATG4C'	1	19	80247	1	63249802	1	4366	0.0765429	1.1161
'PDE4B'	30	5732	582069	1	66258192	2	574	0.356808	0.447565
'SERBP1'	5	363	22629	1	67873494	1	21818	0.21251	0.67262
'NEGR1'	63	6095	879652	1	71868625	4	10101	0.26551	0.57592
'CTBS'	2	219	21360	1	85018803	1	3535	0.11259	0.948501
'WDR63'	6	92	70828	1	85527992	1	5129	0.243253	0.613942
'CLCA1'	0	0	31447	1	86934525	1	78	0.0390328	1.40857
'EVI5'	7	408	283707	1	92974254	1	173	0.272796	0.564162
'MTF2'	2	45	59845	1	93544791	1	122	0.11259	0.948501
'CCDC76'	4	192	17348	1	100598705	1	255	0.18052	0.743475
'VAV3'	33	2042	393764	1	108113781	2	6601	0.399002	0.399024
'SLC25A24'	3	901	65526	1	108677448	1	1199	0.14723	0.832002
'ATP5F1'	2	499	12781	1	111991742	1	337	0.11259	0.948501
'ADORA3'	33	3080	80627	1	112025970	5	17978	0.0155031	1.80958
'RAP1A'	11	959	93696	1	112162404	1	51	0.379882	0.420351
'WARS2'	0	0	109455	1	119573840	1	2148	0.0390328	1.40857
'POLR3GL'	6	1692	14152	1	145456235	1	118	0.243253	0.613942
'CHD1L'	1	1	53151	1	146714290	1	156	0.0765429	1.1161
'ANP32E'	5	77	17787	1	150190717	1	23465	0.21251	0.67262
'RAB13'	1	4	4679	1	153954127	1	1626	0.0765429	1.1161
'RPS27'	2	20	1394	1	153963238	1	101	0.11259	0.948501
'UBAP2L'	3	1837	50674	1	154192654	2	2017	0.0140734	1.8516
'ATP8B2'	4	93	25744	1	154298035	1	1560	0.18052	0.743475
'SHE'	2	17	22572	1	154451954	1	90	0.11259	0.948501
'MTX1'	3	11	5133	1	155178489	1	10487	0.14723	0.832002
'GBAP1'	5	340	13709	1	155183616	1	1169	0.21251	0.67262
'LOC645676'	7	279	1961	1	155531771	1	27307	0.272796	0.564162
'ARHGEF2'	17	1630	31707	1	155916629	1	615	0.511699	0.290985
'PRCC'	2	495	33331	1	156737273	1	4997	0.11259	0.948501
'DCAF8'	2	18	46846	1	160185504	1	2788	0.11259	0.948501
'ARHGAP30'	7	2044	23028	1	161016732	1	77	0.272796	0.564162
'TOMM40L'	5	934	4573	1	161195832	1	73	0.21251	0.67262
'FCGR2A'	0	0	14155	1	161475204	1	1869	0.0390328	1.40857
'UCK2'	6	221	80448	1	165796889	1	3447	0.243253	0.613942
'GPA33'	2	9	37787	1	167022081	1	169	0.11259	0.948501
'MPZL1'	2	1219	69969	1	167691186	1	3458	0.11259	0.948501
'CEP350'	1	1	160107	1	179923907	1	74	0.0765429	1.1161
'RGS18'	32	3032	27352	1	192127591	4	10505	0.0506145	1.29573
'NEK7'	2	11	165439	1	198126107	1	9083	0.11259	0.948501
'UBE2T'	0	0	10309	1	202300785	1	781	0.0390328	1.40857
'ELK4'	1	91	16766	1	205585234	1	53	0.0765429	1.1161
'C1orf186'	79	10852	49776	1	206238871	3	13825	0.625483	0.203785
'CTSE'	14	2172	14645	1	206317458	1	1037	0.449721	0.347056
'RASSF5'	13	1784	81737	1	206680878	2	145	0.11433	0.94184
'ANGEL2'	2	7	23644	1	213165524	1	128	0.11259	0.948501
'PTPN14'	12	512	202985	1	214522039	2	1009	0.101619	0.993025
'GALNT2'	54	9998	214920	1	230202955	2	307	0.647958	0.188453
'SDCCAG8'	39	2764	244073	1	243419319	2	4204	0.479133	0.319544
'HNRNPU'	2	96	14226	1	245013601	1	1967	0.11259	0.948501
'SMYD3'	109	11507	758003	1	245912641	2	3675	0.933927	0.0296871
'CNST'	24	7098	102245	1	246729638	1	4240	0.630527	0.200296
'CMPK2'	2	6	17484	2	6988452	1	905	0.11259	0.948501
'ROCK2'	3	166	162934	2	11321777	1	2925	0.14723	0.832002
'NBAS'	26	7209	394423	2	15307031	2	158	0.299024	0.524294
'TP53I3'	1	40	7424	2	24300304	1	4359	0.0765429	1.1161
'RAB10'	2	927	103594	2	26256728	1	233	0.11259	0.948501
'SNX17'	6	64	6606	2	27593388	1	574	0.243253	0.613942
'BIRC6'	16	1571	261868	2	32582095	1	155	0.491857	0.308161
'THUMPD2'	3	69	43217	2	39963199	1	1494	0.14723	0.832002
'TTC7A'	20	4016	134962	2	47168312	2	102	0.211345	0.675009
'FBXO11'	2	56	98872	2	48034060	1	519	0.11259	0.948501
'SPTBN1'	22	2834	215129	2	54683453	3	8180	0.072133	1.14187
'FLJ30838'	77	8094	543013	2	58747887	6	5342	0.105656	0.976105
'EHBP1'	6	254	372634	2	62900985	1	196	0.243253	0.613942
'MEIS1'	13	363	137359	2	66662531	1	97	0.427362	0.369204
'ARHGAP25'	44	6420	92036	2	68961912	2	6577	0.54068	0.26706
'LOC400960'	11	1123	124752	2	70189395	1	1801	0.379882	0.420351
'PCBP1'	7	1615	1748	2	70314584	2	3209	0.0456723	1.34035
'MCEE'	1	3	20589	2	71336805	1	92	0.0765429	1.1161
'AUP1'	0	0	3199	2	74753775	1	887	0.0390328	1.40857
'C2orf65'	77	7169	90146	2	74785018	2	1284	0.819093	0.0866669
'CAPG'	14	2548	15806	2	85621870	2	12214	0.127418	0.89477
'ST3GAL5'	7	902	49887	2	86066270	2	2907	0.0456723	1.34035
'CNNM3'	0	0	19130	2	97481990	1	2235	0.0390328	1.40857
'TMEM131'	0	0	239552	2	98372802	1	2570	0.0390328	1.40857
'TBC1D8'	14	557	144156	2	101623690	3	22529	0.0267986	1.57189
'MAP4K4'	4	619	196664	2	102314487	2	15576	0.0205669	1.68683
'UXS1'	10	118	101036	2	106709759	1	88	0.354687	0.450154
'TMEM87B'	1	4	64096	2	112812799	1	1596	0.0765429	1.1161
'LOC440839'	7	247	288009	2	113917420	1	2546	0.272796	0.564162
'LRP1B'	4	14	1900275	2	140988995	1	1548	0.18052	0.743475
'ARHGAP15'	37	4812	639022	2	143886898	1	2976	0.779901	0.10796
'GTDC1'	2	8	386501	2	144703582	1	1676	0.11259	0.948501
'WDSUB1'	0	0	50932	2	160092304	1	748	0.0390328	1.40857
'LASS6'	16	608	318318	2	169312834	1	2879	0.491857	0.308161
'MAP1D'	15	1549	80783	2	172864803	1	1189	0.471208	0.326787
'ITGA6'	9	476	78868	2	173292313	1	3961	0.328469	0.483506
'WIPF1'	46	13272	123325	2	175424302	2	2910	0.563846	0.24884
'ITGAV'	1	3	90838	2	187454789	1	3492	0.0765429	1.1161
'HIBCH'	0	0	115411	2	191069360	1	104	0.0390328	1.40857
'INPP1'	0	0	28195	2	191208195	1	3108	0.0390328	1.40857
'STAT4'	13	3174	121620	2	191894305	1	10848	0.427362	0.369204
'ANKRD44'	15	3724	203513	2	197859249	1	11775	0.471208	0.326787
'RAPH1'	0	0	101518	2	204298540	1	63	0.0390328	1.40857
'KLF7'	10	2894	85086	2	207945528	1	252	0.354687	0.450154
'DIRC3'	1	1	472569	2	218148747	1	324	0.0765429	1.1161
'PNKD'	47	5625	76401	2	219135114	1	1396	0.852254	0.0694311
'ACSL3'	1	4	82387	2	223725731	1	12493	0.0765429	1.1161
'ITM2C'	4	582	14342	2	231729620	1	644	0.18052	0.743475
'PSMD1'	0	0	115961	2	231921577	1	238	0.0390328	1.40857
'SAG'	6	378	39393	2	234216308	1	105	0.243253	0.613942
'MLPH'	0	0	68083	2	238395877	2	5940	0.00152262	2.81741
'DUSP28'	6	283	3960	2	241499470	1	203	0.243253	0.613942
'SNED1'	0	0	95389	2	241938254	1	1385	0.0390328	1.40857
'GRM7'	12	127	880417	3	6902801	1	8768	0.404095	0.393517
'LOC100288428'	12	1357	280510	3	8262834	1	2424	0.404095	0.393517
'TADA3'	5	1467	12767	3	9821653	1	1689	0.21251	0.67262
'C3orf20'	0	0	97937	3	14716605	3	16359	5.93594e-05	4.22651
'GALNTL2'	0	0	55069	3	16216183	1	242	0.0390328	1.40857
'OXNAD1'	3	17	40880	3	16306713	1	75	0.14723	0.832002
'NGLY1'	1	4	71095	3	25760435	1	979	0.0765429	1.1161
'TGFBR2'	15	693	87638	3	30647993	1	153983	0.471208	0.326787
'CTDSPL'	2	17	122291	3	37903668	1	106	0.11259	0.948501
'ZNF445'	23	1219	37901	3	44481261	1	635	0.61551	0.210765
'ZNF197'	2	15	23452	3	44666510	1	228	0.11259	0.948501
'ZDHHC3'	3	33	60921	3	44956753	1	254	0.14723	0.832002
'FYCO1'	3	1363	77912	3	45959395	1	9919	0.14723	0.832002
'LRRC2'	1	83	51132	3	46556879	1	84	0.0765429	1.1161
'RHOA'	3	406	52946	3	49396580	1	17585	0.14723	0.832002
'RASSF1'	25	3493	11151	3	50367216	1	56	0.644957	0.190469
'ZMYND10'	1	3	4620	3	50378536	1	1717	0.0765429	1.1161
'TEX264'	4	2516	33117	3	51705221	1	149	0.18052	0.743475
'WDR82'	2	71	24222	3	52288437	1	8892	0.11259	0.948501
'DNAH1'	0	0	84178	3	52350334	1	298	0.0390328	1.40857
'GNL3'	2	326	8573	3	52719935	1	54	0.11259	0.948501
'CACNA1D'	17	1339	317461	3	53529030	3	18915	0.0412185	1.38491
'ARHGEF3'	55	10460	351891	3	56761445	3	2067	0.395792	0.402533
'FLNB'	14	1334	163856	3	57994126	1	5685	0.449721	0.347056
'PXK'	43	4118	92262	3	58318616	3	668	0.266998	0.573492
'ATXN7'	10	1076	138902	3	63850232	2	11998	0.0775397	1.11048
'PSMD6'	1	1	12890	3	63996230	2	36454	0.00444915	2.35172
'FOXP1'	71	42794	628404	3	71004736	1	2434	0.943259	0.0253689
'IFT57'	0	0	61758	3	107879659	1	13334	0.0390328	1.40857
'LSAMP'	15	3951	643175	3	115521210	1	849	0.471208	0.326787
'PLA1A'	1	11	31935	3	119316721	1	1729	0.0765429	1.1161
'POPDC2'	10	1878	18497	3	119360907	1	547	0.354687	0.450154
'CD86'	22	9951	65762	3	121774220	3	588	0.072133	1.14187
'SLC41A3'	2	246	95191	3	125725200	1	2257	0.11259	0.948501
'NEK11'	8	800	323615	3	130745693	1	520	0.301186	0.521165
'SLCO2A1'	4	88	97379	3	133651541	2	4735	0.0205669	1.68683
'CEP70'	25	1806	99941	3	138213188	1	1434	0.644957	0.190469
'PIK3CB'	19	4034	103953	3	138374232	1	2324	0.549092	0.260355
'TFDP2'	19	1073	205110	3	141663276	2	2069	0.196913	0.705727
'SLC9A9'	1	32	583309	3	142984064	1	54	0.0765429	1.1161
'LOC401093'	12	515	7003	3	151980412	1	5410	0.404095	0.393517
'PLCH1'	39	4559	224327	3	155197670	1	11531	0.796764	0.0986703
'SCHIP1'	5	765	623596	3	158991543	2	110	0.0280553	1.55198
'PHC3'	13	2709	94170	3	169805367	1	7184	0.427362	0.369204
'RPL22L1'	6	535	5379	3	170582666	1	23538	0.243253	0.613942
'KLHL6'	4	57	68179	3	183205320	1	52	0.18052	0.743475
'PSMD2'	1	1	9819	3	184017021	3	66630	0.000230499	3.63733
'BCL6'	5	556	24349	3	187439164	1	1664	0.21251	0.67262
'TP63'	0	0	265853	3	189349215	1	299	0.0390328	1.40857
'IL1RAP'	36	2812	143146	3	190231839	3	2187	0.19423	0.711684
'MUC4'	21	2775	65509	3	195473639	1	1757	0.583622	0.233868
'PAK2'	5	235	92789	3	196466727	1	4039	0.21251	0.67262
'ZNF718'	13	251	103212	4	53276	1	8378	0.427362	0.369204
'SH3BP2'	18	1532	48073	4	2794749	1	1698	0.530768	0.275096
'LOC285547'	4	79	5099	4	13527942	1	346	0.18052	0.743475
'PROM1'	0	0	115775	4	15969848	1	52	0.0390328	1.40857
'TBC1D19'	1	1	171370	4	26585545	1	1601	0.0765429	1.1161
'DTHD1'	10	1403	64134	4	36283243	1	94	0.354687	0.450154
'C4orf34'	1	9	87932	4	39552549	1	959	0.0765429	1.1161
'GUF1'	1	3	22264	4	44680432	1	204	0.0765429	1.1161
'OCIAD1'	8	84	30774	4	48833059	1	17335	0.301186	0.521165
'USP46'	0	0	68374	4	53457128	1	1131	0.0390328	1.40857
'KIAA0114'	12	761	1685	4	53578620	2	26492	0.101619	0.993025
'SCFD2'	5	21	493091	4	53739151	1	214	0.21251	0.67262
'PAICS'	4	1070	25620	4	57301914	1	84	0.18052	0.743475
'RUFY3'	0	0	103682	4	71570653	1	871	0.0390328	1.40857
'MOBKL1A'	6	2498	85827	4	71768063	1	567	0.243253	0.613942
'DCK'	10	396	37363	4	71859264	3	14288	0.0126546	1.89775
'MRPL1'	3	18	90140	4	78783804	1	189	0.14723	0.832002
'ANTXR2'	11	274	171705	4	80822772	1	926	0.379882	0.420351
'HNRPDL'	4	25	7030	4	83344348	2	1678	0.0205669	1.68683
'NUDT9'	0	0	35763	4	88343734	1	177	0.0390328	1.40857
'EIF4E'	5	108	52180	4	99799606	1	5894	0.21251	0.67262
'MANBA'	2	60	129508	4	103552643	1	7042	0.11259	0.948501
'COL25A1'	41	4980	488828	4	109734971	4	409	0.0977983	1.00967
'C4orf32'	2	60	43685	4	113066552	1	52	0.11259	0.948501
'PRSS12'	10	1661	72729	4	119201193	1	7995	0.354687	0.450154
'MYOZ2'	0	0	51997	4	120056938	1	277	0.0390328	1.40857
'SPATA5'	1	491	396378	4	123844224	1	1092	0.0765429	1.1161
'LARP1B'	0	0	149785	4	128982502	1	536	0.0390328	1.40857
'INPP4B'	23	3308	818421	4	142949183	2	8781	0.25511	0.593272
'SLC10A7'	2	6	267987	4	147175136	1	253	0.11259	0.948501
'GUCY1B3'	1	1	48657	4	156680125	1	4758	0.0765429	1.1161
'SORBS2'	0	0	371272	4	186506598	1	183	0.0390328	1.40857
'CYP4V2'	0	0	21943	4	187112673	1	128	0.0390328	1.40857
'FAT1'	1	166	136050	4	187508937	1	70	0.0765429	1.1161
'AHRR'	72	2661	134113	5	304290	2	224	0.789841	0.10246
'SLC12A7'	31	3260	61682	5	1050490	2	486	0.371004	0.430621
'DAP'	3	96	82045	5	10679342	1	6188	0.14723	0.832002
'CTNND2'	5	1537	932159	5	10971951	1	58	0.21251	0.67262
'TRIO'	39	4743	365622	5	14143828	2	163	0.479133	0.319544
'MYO10'	1	1	274369	5	16662016	1	7049	0.0765429	1.1161
'NPR3'	23	1341	75588	5	32711664	2	4360	0.25511	0.593272
'SKP2'	2	41	31957	5	36152188	1	201	0.11259	0.948501
'NIPBL'	2	1196	189060	5	36876860	1	98	0.11259	0.948501
'NUP155'	4	42	79257	5	37291940	1	1092	0.18052	0.743475
'FYB'	30	1824	114310	5	39105357	3	2649	0.136766	0.864023
'LOC100132356'	26	2510	1784	5	43065289	1	303	0.658825	0.18123
'PARP8'	8	196	180623	5	49961732	2	698	0.0556416	1.2546
'ANKRD55'	10	93	133679	5	55395507	3	6831	0.0126546	1.89775
'GAPT'	8	400	4856	5	57787329	1	4894	0.301186	0.521165
'PDE4D'	40	5855	1519060	5	58264865	3	6027	0.235295	0.628387
'CWC27'	5	1257	249836	5	64064754	1	281	0.21251	0.67262
'MAST4'	12	1257	573247	5	65892175	1	17386	0.404095	0.393517
'S100Z'	38	9151	71230	5	76145825	3	1122	0.214552	0.668467
'LHFPL2'	6	399	163609	5	77781039	1	55	0.243253	0.613942
'ARSB'	21	945	209319	5	78073038	1	7457	0.583622	0.233868
'MEF2C'	33	7414	185865	5	88014057	1	54	0.741866	0.129675
'FLJ42709'	13	3780	171939	5	92745064	2	249	0.11433	0.94184
'FER'	3	131	439851	5	108083522	1	359	0.14723	0.832002
'PJA2'	6	194	75265	5	108670410	1	958	0.243253	0.613942
'LOX'	0	0	15166	5	121398889	1	1080	0.0390328	1.40857
'MEGF10'	7	96	170453	5	126626455	1	9378	0.272796	0.564162
'FNIP1'	20	1879	155350	5	130977406	1	3391	0.566701	0.246646
'C5orf56'	69	100131	51387	5	131746672	1	50	0.938547	0.0275437
'KDM3B'	9	1945	84432	5	137688284	1	105	0.328469	0.483506
'MGC29506'	4	491	2348	5	138723257	2	9844	0.0205669	1.68683
'CXXC5'	25	1784	34380	5	139028300	4	4376	0.0252375	1.59795
'ARHGAP26'	25	3021	458280	5	142150291	2	16132	0.284409	0.546057
'PPP2R2B'	19	2441	491964	5	145969069	1	8211	0.549092	0.260355
'GRPEL2'	0	0	9169	5	148724976	1	7833	0.0390328	1.40857
'HMGXB3'	0	0	52537	5	149380168	1	5913	0.0390328	1.40857
'MYOZ3'	0	0	18522	5	150040403	1	1027	0.0390328	1.40857
'CNOT8'	3	1421	18154	5	154238197	1	11799	0.14723	0.832002
'CCNJL'	5	185	60903	5	159678670	1	4260	0.21251	0.67262
'LOC257358'	13	898	3670	5	169758434	1	128	0.427362	0.369204
'NPM1'	0	0	23180	5	170814707	1	6510	0.0390328	1.40857
'FBXW11'	5	938	145322	5	171288555	1	2436	0.21251	0.67262
'STK10'	72	19725	146273	5	171469073	1	1215	0.945478	0.0243486
'MGAT1'	8	2401	19595	5	180217542	1	5487	0.301186	0.521165
'LY86AS'	31	3551	276361	6	6346698	3	39495	0.145904	0.835931
'RREB1'	16	468	144383	6	7107829	1	183	0.491857	0.308161
'LOC221710'	3	87	44699	6	11094265	1	1904	0.14723	0.832002
'PHACTR1'	37	2434	569696	6	12717832	5	11214	0.0231403	1.63563
'GFOD1'	1	2	123969	6	13363818	1	465	0.0765429	1.1161
'JARID2'	58	3171	275726	6	15246526	3	1799	0.427365	0.369201
'NUP153'	8	1635	91550	6	17615268	1	1117	0.301186	0.521165
'HCG11'	11	1389	5677	6	26521933	1	94	0.379882	0.420351
'TRIM27'	2	8	20989	6	28870779	1	1948	0.11259	0.948501
'LST1'	12	1129	2730	6	31553955	1	2223	0.404095	0.393517
'PPT2'	3	1250	10151	6	32121300	1	71	0.14723	0.832002
'GPSM3'	11	4758	4757	6	32158543	1	4556	0.379882	0.420351
'BRD2'	12	694	12845	6	32936436	1	283	0.404095	0.393517
'ANKS1A'	71	11165	202151	6	34857037	4	19163	0.33614	0.47348
'RPL10A'	0	0	2381	6	35436177	1	285	0.0390328	1.40857
'FKBP5'	26	4673	154999	6	35541361	2	172	0.299024	0.524294
'PXT1'	13	301	52338	6	36358328	1	8865	0.427362	0.369204
'FGD2'	0	0	23423	6	36973422	1	370	0.0390328	1.40857
'PIM1'	5	123	5281	6	37137921	1	476	0.21251	0.67262
'UNC5CL'	8	86	12157	6	40994771	1	319	0.301186	0.521165
'RHAG'	0	0	31695	6	49572892	1	417	0.0390328	1.40857
'ZNF451'	3	51	80271	6	56954827	1	849	0.14723	0.832002
'SNAP91'	0	0	156521	6	84262606	1	373	0.0390328	1.40857
'LIN28B'	40	3612	126284	6	105404922	1	1166	0.804705	0.0943634
'RTN4IP1'	1	22	58469	6	107018904	1	1654	0.0765429	1.1161
'C6orf182'	2	9	68758	6	109416355	1	507	0.11259	0.948501
'C6orf186'	0	0	112327	6	110567148	1	528	0.0390328	1.40857
'RPF2'	1	28	43503	6	111303290	1	444	0.0765429	1.1161
'C6orf204'	3	204	249297	6	118781941	1	50	0.14723	0.832002
'TRMT11'	1	366	52843	6	126307575	1	253	0.0765429	1.1161
'PTPRK'	0	0	551946	6	128289924	3	339	5.93594e-05	4.22651
'ARHGAP18'	5	74	133130	6	129898240	1	2526	0.21251	0.67262
'AKAP7'	6	576	138213	6	131466460	1	572	0.243253	0.613942
'MYB'	7	364	37861	6	135502452	1	55	0.272796	0.564162
'AHI1'	59	2622	213792	6	135605111	6	7270	0.0410364	1.38683
'MAP3K5'	28	3278	235469	6	136878187	1	5675	0.684956	0.164337
'REPS1'	0	0	83778	6	139225620	1	15218	0.0390328	1.40857
'TAB2'	0	0	93312	6	149639435	1	129	0.0390328	1.40857
'LATS1'	3	259	57342	6	149982050	1	219	0.14723	0.832002
'ARID1B'	9	665	432848	6	157099063	1	6214	0.328469	0.483506
'ZDHHC14'	25	1764	292420	6	157802556	2	3140	0.284409	0.546057
'TMEM181'	2	17759	98999	6	158957467	1	201	0.11259	0.948501
'EZR'	2	1323	53683	6	159186773	1	2538	0.11259	0.948501
'FGFR1OP'	0	0	41250	6	167412815	1	950	0.0390328	1.40857
'WDR27'	0	0	244853	6	169857306	1	137	0.0390328	1.40857
'LFNG'	0	0	16646	7	2552162	1	57	0.0390328	1.40857
'GNA12'	32	4945	116217	7	2767742	2	4430	0.385073	0.414457
'TNRC18'	16	867	116747	7	5346430	1	168	0.491857	0.308161
'OSBPL3'	10	539	183596	7	24836164	1	507	0.354687	0.450154
'SKAP2'	5	1676	197652	7	26706689	2	567	0.0280553	1.55198
'PDE1C'	5	535	545752	7	31792631	1	232	0.21251	0.67262
'RALA'	1	1	84554	7	39663161	1	7006	0.0765429	1.1161
'C7orf40'	3	52	3632	7	45022627	1	268	0.14723	0.832002
'PSPH'	6	289	40523	7	56078745	1	259	0.243253	0.613942
'VKORC1L1'	0	0	81543	7	65338256	1	2069	0.0390328	1.40857
'TPST1'	9	1568	155179	7	65670258	1	3457	0.328469	0.483506
'BAZ1B'	1	128	81888	7	72854727	1	1335	0.0765429	1.1161
'LAT2'	26	2567	20077	7	73624086	4	1575	0.0282456	1.54905
'SRCRB4D'	9	769	20366	7	76018646	1	10262	0.328469	0.483506
'PION'	22	1434	105648	7	76940069	2	4038	0.240472	0.618935
'RUNDC3B'	0	0	203884	7	87257728	1	378	0.0390328	1.40857
'ACN9'	10	2282	65169	7	96745904	1	228	0.354687	0.450154
'CYP3A5'	0	0	31809	7	99245812	1	177	0.0390328	1.40857
'SLC12A9'	2	496	14276	7	100450357	1	884	0.11259	0.948501
'RABL5'	0	0	8445	7	100956648	1	64	0.0390328	1.40857
'CUX1'	19	1213	467958	7	101459291	1	1833	0.549092	0.260355
'FBXL13'	33	2016	261981	7	102453307	1	201	0.741866	0.129675
'PSMC2'	1	71	20567	7	102988088	1	3727	0.0765429	1.1161
'PIK3CG'	10	853	41662	7	106505923	1	1155	0.354687	0.450154
'TFEC'	11	229	95597	7	115575201	1	11359	0.379882	0.420351
'SMO'	0	0	24671	7	128828712	1	233	0.0390328	1.40857
'FLJ43663'	31	3453	164642	7	130628920	4	8148	0.0463695	1.33377
'TBXAS1'	26	2694	242077	7	139478046	1	431	0.658825	0.18123
'CASP2'	7	389	19383	7	142985401	1	1010	0.272796	0.564162
'GIMAP6'	4	114	7215	7	150322465	1	492	0.18052	0.743475
'LOC100128822'	6	238	1420	7	152161208	1	341	0.243253	0.613942
'SHH'	8	76	9410	7	155595557	1	73133	0.301186	0.521165
'WDR60'	8	565	89614	7	158649268	1	1325	0.301186	0.521165
'KBTBD11'	6	1099	33065	8	1922043	1	1602	0.243253	0.613942
'ANGPT2'	2	14	63608	8	6357176	1	58	0.11259	0.948501
'DLC1'	25	7119	431558	8	12940871	2	362	0.284409	0.546057
'PCM1'	1	10	107090	8	17780365	1	10028	0.0765429	1.1161
'EPB49'	2	3	28955	8	21911080	1	250	0.11259	0.948501
'PDLIM2'	12	2042	18896	8	22436642	1	2968	0.404095	0.393517
'ADAM28'	12	2436	61146	8	24151579	2	94	0.101619	0.993025
'BNIP3L'	33	3772	30122	8	26240522	2	466	0.399002	0.399024
'DPYSL2'	24	2643	80273	8	26435420	1	6296	0.630527	0.200296
'PTK2B'	88	10896	147905	8	27168998	1	1578	0.971203	0.0126898
'FZD3'	4	210	70187	8	28351772	1	572	0.18052	0.743475
'ASH2L'	20	879	34217	8	37963010	1	1161	0.566701	0.246646
'PLEKHA2'	59	6211	72676	8	38758752	3	1671	0.437762	0.358762
'FNTA'	6	83	29482	8	42911441	1	686	0.243253	0.613942
'PRKDC'	15	2848	187074	8	48685669	1	177	0.471208	0.326787
'LYN'	30	4088	131551	8	56792385	2	8749	0.356808	0.447565
'FAM110B'	0	0	155165	8	58907112	1	5655	0.0390328	1.40857
'NSMAF'	17	3697	76339	8	59496065	1	59	0.511699	0.290985
'TOX'	30	10716	313791	8	59717976	3	11214	0.136766	0.864023
'RRS1'	6	239	1704	8	67341262	1	3131	0.243253	0.613942
'SNHG6'	17	854	3613	8	67834164	1	145	0.511699	0.290985
'RPL7'	7	503	2995	8	74202874	2	182	0.0456723	1.34035
'INTS8'	9	1753	57187	8	95835533	2	2910	0.0662867	1.17857
'NIPAL2'	10	2238	102235	8	99204386	1	96	0.354687	0.450154
'NCALD'	27	3749	438365	8	102698770	2	2636	0.313589	0.50364
'RRM2B'	5	819	34618	8	103216728	1	109	0.21251	0.67262
'ATP6V1C1'	2	143	52037	8	104033247	1	3186	0.11259	0.948501
'BAALC'	38	6985	89610	8	104152920	2	1166	0.466227	0.331403
'ANGPT1'	155	20593	248544	8	108261710	11	12311	0.0614567	1.21143
'NUDCD1'	7	363	93202	8	110253148	1	619	0.272796	0.564162
'DEPDC6'	14	557	177257	8	120885899	3	7420	0.0267986	1.57189
'FER1L6'	34	3935	268075	8	124864226	3	1242	0.174425	0.758392
'MYC'	0	0	5364	8	128748314	1	7126	0.0390328	1.40857
'PVT1'	11	665	306720	8	128806778	2	3302	0.0893369	1.04897
'ZFAT'	9	1247	235260	8	135490032	1	262	0.328469	0.483506
'BAI1'	2	266	80991	8	143545376	1	732	0.11259	0.948501
'LOC100133669'	8	73	36360	8	144063447	1	142	0.301186	0.521165
'HSF1'	0	0	23115	8	145515269	1	208	0.0390328	1.40857
'CPSF1'	2	3	16287	8	145618446	1	175	0.11259	0.948501
'MFSD3'	2	74	2038	8	145734551	1	680	0.11259	0.948501
'ZNF250'	1	6	24509	8	146102337	1	537	0.0765429	1.1161
'PTPRD'	5	4045	2298477	9	8314246	3	642	0.00286775	2.54246
'MIR548H2'	40	9558	82410	9	21050139	1	11997	0.804705	0.0943634
'CDKN2BAS'	33	4093	126302	9	21994789	1	305	0.741866	0.129675
'IFT74'	15	1932	115887	9	26947036	2	11001	0.140834	0.851294
'MOBKL2B'	3	33	204643	9	27325207	1	7623	0.14723	0.832002
'NOL6'	0	0	12590	9	33461351	1	108	0.0390328	1.40857
'HINT2'	3	37	2084	9	35812958	1	4109	0.14723	0.832002
'PTAR1'	0	0	50438	9	72324438	1	357	0.0390328	1.40857
'GNAQ'	87	13666	310993	9	80335199	1	4790	0.970031	0.0132144
'SEMA4D'	25	8162	118906	9	91975705	1	171	0.644957	0.190469
'CENPP'	3	70	289695	9	95087740	1	1459	0.14723	0.832002
'FGD3'	9	2186	88918	9	95709600	1	204	0.328469	0.483506
'PTPN3'	7	133	122620	9	112137973	1	2015	0.272796	0.564162
'ROD1'	10	1247	115230	9	114980714	1	8847	0.354687	0.450154
'NR6A1'	25	4251	248874	9	127284702	1	50	0.644957	0.190469
'NAIF1'	1	3	6087	9	130823512	1	2402	0.0765429	1.1161
'SET'	16	4256	12741	9	131445933	1	340	0.491857	0.308161
'C9orf106'	0	0	1588	9	132083294	1	749	0.0390328	1.40857
'FNBP1'	45	5700	156008	9	132649465	2	6472	0.552369	0.257771
'GPR107'	1	93	86464	9	132815984	1	274	0.0765429	1.1161
'FAM78A'	43	7016	18441	9	134133465	6	12414	0.0116796	1.93257
'RAPGEF1'	12	446	160768	9	134452157	1	3565	0.404095	0.393517
'DDX31'	3	213	76113	9	135469675	1	4397	0.14723	0.832002
'PRKCQ'	24	870	153134	10	6469104	1	581	0.630527	0.200296
'FAM171A1'	7	3186	159412	10	15253646	1	278	0.272796	0.564162
'ST8SIA6'	23	645	133578	10	17362676	1	176	0.61551	0.210765
'NSUN6'	9	101	106287	10	18834263	1	280	0.328469	0.483506
'C10orf140'	20	1483	12201	10	21802410	1	655	0.566701	0.246646
'WAC'	2	604	88495	10	28821426	1	1061	0.11259	0.948501
'ZNF438'	1	7	187300	10	31133566	1	7726	0.0765429	1.1161
'CCDC7'	3	458	128450	10	32735040	1	2637	0.14723	0.832002
'ZNF37A'	2	13	29013	10	38383263	1	3176	0.11259	0.948501
'ARHGAP22'	38	7369	159059	10	49654079	4	3554	0.0803312	1.09512
'SGMS1'	6	1919	318392	10	52065345	1	270	0.243253	0.613942
'CCDC6'	3	1510	118297	10	61548521	1	60	0.14723	0.832002
'ANK3'	1	1	361329	10	61788159	1	358	0.0765429	1.1161
'C10orf107'	34	1601	103371	10	63422718	1	3406	0.75195	0.123811
'PBLD'	21	1996	50268	10	70042416	1	814	0.583622	0.233868
'TET1'	7	193	134122	10	70320116	1	224	0.272796	0.564162
'CCAR1'	2	47	70337	10	70480970	1	373	0.11259	0.948501
'TSPAN15'	43	2444	56198	10	71211225	4	5540	0.110341	0.957264
'CDH23'	34	2388	419012	10	73156690	1	3539	0.75195	0.123811
'C10orf105'	13	155	26123	10	73471458	2	2236	0.11433	0.94184
'C10orf54'	51	5182	26022	10	73507315	1	209	0.874031	0.0584732
'ASCC1'	2	21	119417	10	73856277	1	1233	0.11259	0.948501
'MIR1256'	3	7	29225675	10	74119697	1	514	0.14723	0.832002
'P4HA1'	6	58	89751	10	74766981	1	98	0.243253	0.613942
'SEC24C'	0	0	27786	10	75504131	1	65	0.0390328	1.40857
'ADK'	42	3154	558095	10	75910964	1	495	0.819668	0.0863619
'ANXA11'	4	1829	50449	10	81914879	1	26013	0.18052	0.743475
'FAM190B'	3	248	189867	10	86088409	1	2813	0.14723	0.832002
'IFIT3'	6	541	13123	10	91087601	1	360	0.243253	0.613942
'GPR120'	3	37	20943	10	95326421	2	113	0.0140734	1.8516
'SORBS1'	7	212	249641	10	97071530	1	5601	0.272796	0.564162
'PIK3AP1'	8	502	127209	10	98353070	1	148	0.301186	0.521165
'CUTC'	0	0	23936	10	101491957	1	1607	0.0390328	1.40857
'SEC31B'	2	170	33193	10	102246402	2	6617	0.0086678	2.06209
'PPRC1'	4	260	17302	10	103892786	1	65	0.18052	0.743475
'NT5C2'	12	1595	107117	10	104845939	1	435	0.404095	0.393517
'DUSP5'	0	0	13676	10	112257624	2	174	0.00152262	2.81741
'CASP7'	0	0	51728	10	115438934	1	608	0.0390328	1.40857
'FAM160B1'	0	0	78083	10	116581502	1	304	0.0390328	1.40857
'FAM45A'	21	4612	33605	10	120863610	2	18992	0.225874	0.646133
'TCERG1L'	0	0	219329	10	132890655	1	4799	0.0390328	1.40857
'LRRC27'	30	2877	49397	10	134145613	1	225	0.709088	0.1493
'SWAP70'	54	4886	88878	11	9685627	2	1426	0.647958	0.188453
'SBF2'	19	1746	515541	11	9800213	1	523	0.549092	0.260355
'CTR9'	2	93	28481	11	10772810	1	4400	0.11259	0.948501
'WT1'	64	5032	47763	11	32409324	9	52194	0.00211018	2.67568
'DGKZ'	17	1539	47366	11	46354738	1	864	0.511699	0.290985
'ATG13'	2	4	57542	11	46638825	1	504	0.11259	0.948501
'SPI1'	6	22	23719	11	47376408	2	5265	0.0364512	1.43829
'SLC39A13'	0	0	8006	11	47430045	1	8182	0.0390328	1.40857
'LPXN'	21	1974	51294	11	58294345	1	139	0.583622	0.233868
'MS4A7'	4	283	17467	11	60145957	1	217	0.18052	0.743475
'TUT1'	3	26	16593	11	62342516	1	242	0.14723	0.832002
'MACROD1'	3	133	167555	11	63766030	1	334	0.14723	0.832002
'PLCB3'	5	555	17930	11	64018994	2	456	0.0280553	1.55198
'MEN1'	2	366	7771	11	64570995	1	54	0.11259	0.948501
'DPF2'	4	1556	19105	11	65101345	1	1419	0.18052	0.743475
'MALAT1'	54	5083	8705	11	65265232	2	2635	0.647958	0.188453
'PACS1'	6	2463	174390	11	65837823	1	3621	0.243253	0.613942
'IGHMBP2'	3	13	36751	11	68671318	1	181	0.14723	0.832002
'NUMA1'	12	254	77663	11	71713910	1	188	0.404095	0.393517
'RELT'	10	2536	21114	11	73087404	1	61	0.354687	0.450154
'PAAF1'	2	24	50747	11	73588032	1	853	0.11259	0.948501
'KCNE3'	13	438	12713	11	74165887	1	210	0.427362	0.369204
'ARRB1'	26	5952	86392	11	74976481	1	1483	0.658825	0.18123
'GAB2'	28	2808	202532	11	77926336	2	457	0.328085	0.484013
'DLG2'	15	1255	2172259	11	83166055	1	352	0.471208	0.326787
'PICALM'	3	1243	111623	11	85668485	1	703	0.14723	0.832002
'KIAA1731'	27	3255	68707	11	93394815	1	658	0.672151	0.172533
'KDM4D'	1	67	25830	11	94706844	1	13658	0.0765429	1.1161
'MTMR2'	4	125	91326	11	95566045	1	356	0.18052	0.743475
'TMEM123'	1	71	56718	11	102267057	1	526	0.0765429	1.1161
'KBTBD3'	1	19	26640	11	105921825	1	216	0.0765429	1.1161
'DLAT'	5	18	39463	11	111895537	1	927	0.21251	0.67262
'SIK3'	29	2732	254874	11	116714119	1	478	0.697262	0.156604
'CD3D'	0	0	3671	11	118209788	1	27760	0.0390328	1.40857
'SORL1'	22	3028	181511	11	121322960	1	6230	0.599884	0.221933
'UBASH3B'	79	42360	158789	11	122526397	5	4238	0.230742	0.636874
'ROBO4'	0	0	13717	11	124754114	1	983	0.0390328	1.40857
'ST3GAL4'	18	2600	58436	11	126226095	3	279	0.0467331	1.33038
'KCNJ1'	0	0	29354	11	128707914	1	838	0.0390328	1.40857
'CACNA2D4'	51	4661	126747	12	1901123	2	13404	0.61802	0.208997
'CACNA1C'	34	5630	644700	12	2162415	1	2747	0.75195	0.123811
'TNFRSF1A'	12	184	13338	12	6437923	1	2065	0.404095	0.393517
'TAPBPL'	17	2665	10310	12	6561176	2	3218	0.168471	0.773476
'ING4'	0	0	12604	12	6759704	1	4841	0.0390328	1.40857
'CLECL1'	37	3275	10769	12	9875091	3	4485	0.204333	0.689662
'ETV6'	108	24384	245536	12	11802787	3	1967	0.812788	0.0900228
'ATF7IP'	28	5923	133086	12	14518610	2	283	0.328085	0.484013
'BCAT1'	10	622	139436	12	24962957	2	177	0.0775397	1.11048
'LRMP'	17	1815	56028	12	25205240	1	142	0.511699	0.290985
'ITPR2'	37	1542	497845	12	26488286	2	6519	0.453132	0.343775
'FAR2'	41	9541	110408	12	29376597	4	12643	0.0977983	1.00967
'FGD4'	10	774	143942	12	32655040	1	2039	0.354687	0.450154
'KIF21A'	3	32	150162	12	39687030	1	9819	0.14723	0.832002
'ABCD2'	0	0	68822	12	39945021	1	883	0.0390328	1.40857
'ARID2'	4	61	178200	12	46123619	2	1797	0.0205669	1.68683
'SLC38A1'	9	1276	86366	12	46576842	1	12013	0.328469	0.483506
'DDN'	8	2048	4156	12	49388932	1	967	0.301186	0.521165
'SPATS2'	3	251	160520	12	49760687	1	6342	0.14723	0.832002
'ACVR1B'	3	669	45413	12	52345450	2	56	0.0140734	1.8516
'CSAD'	4	931	22983	12	53551447	1	63	0.18052	0.743475
'ATP5G2'	12	2954	11568	12	54058944	1	72	0.404095	0.393517
'NFE2'	10	581	8894	12	54685897	2	94	0.0775397	1.11048
'ZNF385A'	5	2845	22164	12	54762919	2	36187	0.0280553	1.55198
'KIAA0748'	10	386	34592	12	55343864	1	884	0.354687	0.450154
'MIP'	3	96	5150	12	56843285	1	105	0.14723	0.832002
'STAC3'	2	7	7728	12	57637241	1	3343	0.11259	0.948501
'XPOT'	3	52	44229	12	64798232	1	4346	0.14723	0.832002
'RPSAP52'	6	328	68952	12	66151802	1	3590	0.243253	0.613942
'HMGA2'	11	2009	141829	12	66218239	2	100	0.0893369	1.04897
'SLC35E3'	0	0	19916	12	69139935	1	4249	0.0390328	1.40857
'TMTC2'	13	1738	447130	12	83080933	1	141	0.427362	0.369204
'CRADD'	44	4757	173379	12	94071150	1	1698	0.833486	0.0791018
'GNPTAB'	12	2613	85370	12	102139275	1	4352	0.404095	0.393517
'C12orf42'	21	809	194017	12	103695732	2	3019	0.225874	0.646133
'SELPLG'	37	4168	11989	12	109015681	2	6942	0.453132	0.343775
'C12orf76'	4	1703	26518	12	110478982	1	869	0.18052	0.743475
'PPTC7'	4	161	48828	12	110972236	1	590	0.18052	0.743475
'ATXN2'	3	13	147462	12	111890018	1	3415	0.14723	0.832002
'TESC'	10	1040	60522	12	117476729	1	2593	0.354687	0.450154
'VSIG10'	16	1675	40411	12	118501399	1	338	0.491857	0.308161
'TAOK3'	64	5463	223144	12	118587606	1	650	0.924986	0.033865
'PXN'	7	179	55314	12	120648249	2	970	0.0456723	1.34035
'TRIAP1'	3	9	2451	12	120881764	1	2357	0.14723	0.832002
'LOC338799'	36	4175	8217	12	122233173	1	1042	0.770953	0.112972
'WDR66'	8	1126	85368	12	122356462	2	1103	0.0556416	1.2546
'VPS37B'	24	3633	30834	12	123349878	1	178	0.630527	0.200296
'ZNF664'	3	39	42298	12	124457669	1	172	0.14723	0.832002
'AACS'	0	0	77948	12	125549924	1	1503	0.0390328	1.40857
'TPTE2P1'	0	0	39713	13	25502894	1	1773	0.0390328	1.40857
'CDX2'	1	3	7039	13	28536278	1	7887	0.0765429	1.1161
'N4BP2L1'	6	2765	27455	13	32974860	1	2939	0.243253	0.613942
'MIR548F5'	9	588	466977	13	36048405	1	229	0.328469	0.483506
'RFXAP'	2	53	10402	13	37393338	1	6905	0.11259	0.948501
'ELF1'	40	3819	87453	13	41506055	2	24996	0.491846	0.308171
'LCP1'	38	3154	56401	13	46700058	1	270	0.788501	0.103198
'RCBTB1'	32	5935	53638	13	50106081	2	1015	0.385073	0.414457
'GPC5'	47	5356	1468551	13	92050934	2	878	0.575109	0.240249
'STK24'	3	26	126942	13	99102454	2	59520	0.0140734	1.8516
'ZIC5'	0	0	8904	13	100615274	1	2069	0.0390328	1.40857
'CUL4A'	4	90	56306	13	113863085	1	181	0.18052	0.743475
'SUPT16H'	2	5	32795	14	21819630	1	297	0.11259	0.948501
'MMP14'	0	0	11010	14	23305792	1	119	0.0390328	1.40857
'C14orf93'	16	497	23250	14	23456110	1	126	0.491857	0.308161
'PNN'	1	66	8035	14	39644386	2	68	0.00444915	2.35172
'PSMC6'	0	0	20820	14	53173895	8	32941	5.29632e-12	11.276
'STYX'	0	0	44821	14	53196882	1	12074	0.0390328	1.40857
'MAX'	51	6276	96336	14	65472891	2	104	0.61802	0.208997
'TTC9'	31	2808	33574	14	71108503	1	7050	0.720452	0.142395
'SIPA1L1'	1	1	210077	14	71996041	1	1066	0.0765429	1.1161
'C14orf43'	50	6468	72071	14	74181825	1	243	0.868908	0.0610264
'TTC7B'	7	179	275829	14	91006932	1	1139	0.272796	0.564162
'C14orf159'	16	725	111347	14	91580356	2	1427	0.154532	0.810981
'ITPK1'	11	180	179005	14	93403258	1	248	0.379882	0.420351
'FLJ45244'	5	993	22246	14	95624024	1	11801	0.21251	0.67262
'CCDC85C'	1	13	93124	14	99977603	1	133	0.0765429	1.1161
'HSP90AA1'	11	1015	59011	14	102547075	2	460	0.0893369	1.04897
'SLC12A6'	27	2464	108068	15	34522197	1	1701	0.672151	0.172533
'MEIS2'	7	612	210268	15	37183232	1	4378	0.272796	0.564162
'VPS18'	3	992	9545	15	41186627	1	140	0.14723	0.832002
'INO80'	0	0	137260	15	41271080	1	336	0.0390328	1.40857
'ITPKA'	1	1	9624	15	41786121	1	1783	0.0765429	1.1161
'STARD9'	21	2223	145339	15	42867856	1	3277	0.583622	0.233868
'CTDSPL2'	1	12	99849	15	44719578	1	5765	0.0765429	1.1161
'ATP8B4'	130	27464	260984	15	50150435	2	2516	0.966998	0.0145744
'SPPL2A'	1	1	58172	15	50999738	1	3384	0.0765429	1.1161
'PRTG'	1	830	131430	15	55903747	1	1268	0.0765429	1.1161
'LIPC'	149	16026	136898	15	58724174	3	114	0.938894	0.0273833
'ADAM10'	9	758	153668	15	58888509	3	591	0.0100218	1.99905
'VPS13C'	4	2924	208056	15	62144591	1	52130	0.18052	0.743475
'USP3'	6	978	86850	15	63796809	1	262	0.243253	0.613942
'FBXL22'	8	191	5023	15	63889595	2	82	0.0556416	1.2546
'SNX1'	1	56	48255	15	64388176	1	231	0.0765429	1.1161
'ZNF609'	6	2345	186646	15	64791618	1	2224	0.243253	0.613942
'MTFMT'	0	0	28127	15	65293850	1	8591	0.0390328	1.40857
'RPL4'	6	111	5531	15	66791653	2	983	0.0364512	1.43829
'HEXA'	16	499	32742	15	72635778	2	998	0.154532	0.810981
'NEO1'	3	104	252723	15	73344824	1	1065	0.14723	0.832002
'C15orf60'	2	348	116853	15	73735498	1	50	0.11259	0.948501
'CLK3'	2	425	21829	15	74900712	1	97	0.11259	0.948501
'CSK'	79	10547	21115	15	75074424	3	12980	0.625483	0.203785
'C15orf17'	13	1317	7134	15	75192328	1	53	0.427362	0.369204
'SNUPN'	10	610	28294	15	75890425	1	618	0.354687	0.450154
'TBC1D2B'	80	7714	82667	15	78287327	3	251	0.633661	0.198143
'IL16'	20	2941	115885	15	81489218	2	3333	0.211345	0.675009
'HOMER2'	2	798	103736	15	83517737	1	107	0.11259	0.948501
'HDGFRP3'	2	864	69506	15	83806815	1	1171	0.11259	0.948501
'WDR73'	4	316	11510	15	85186011	1	5014	0.18052	0.743475
'SLC28A1'	1	1	61114	15	85427912	1	1710	0.0765429	1.1161
'AKAP13'	52	5098	368716	15	85923870	3	509	0.363772	0.439171
'ABHD2'	17	1404	114211	15	89631380	1	83	0.511699	0.290985
'ZNF710'	47	7501	80680	15	90544751	4	7126	0.13741	0.861983
'CLCN7'	37	3935	30151	16	1494934	5	1019	0.0231403	1.63563
'CRAMP1L'	3	154	63267	16	1664640	1	705	0.14723	0.832002
'FLJ39639'	6	6236	3797	16	3313767	1	198	0.243253	0.613942
'CIITA'	35	2664	47785	16	10971054	1	122	0.761641	0.11825
'CLEC16A'	9	701	237700	16	11038344	3	160	0.0100218	1.99905
'GSPT1'	2	18	48533	16	11961986	1	980	0.11259	0.948501
'PARN'	5	224	194566	16	14529558	1	9704	0.21251	0.67262
'ABCC1'	67	11707	193495	16	16043433	3	6828	0.517945	0.285716
'XYLT1'	41	6848	368556	16	17196182	2	4563	0.504361	0.297259
'ITPRIPL2'	6	26	7695	16	19125253	2	2273	0.0364512	1.43829
'LOC81691'	12	1322	43223	16	20817766	1	1593	0.404095	0.393517
'LYRM1'	56	6271	24770	16	20911556	1	1920	0.896798	0.0473054
'DNAH3'	5	43	226286	16	20944476	1	273	0.21251	0.67262
'PRKCB'	70	19713	384631	16	23847299	1	570	0.94095	0.0264333
'NSMCE1'	36	2095	43799	16	27236314	1	644	0.770953	0.112972
'C16orf54'	2	4	3555	16	29753785	1	2640	0.11259	0.948501
'HIRIP3'	6	120	3102	16	30004310	1	559	0.243253	0.613942
'ITGAL'	16	645	50523	16	30483982	2	1068	0.154532	0.810981
'ZNF747'	10	505	3415	16	30542779	3	5566	0.0126546	1.89775
'ZNF689'	3	75	6982	16	30614700	2	4038	0.0140734	1.8516
'VPS35'	2	90	29554	16	46693590	1	87	0.11259	0.948501
'C16orf87'	1	597	29116	16	46835958	1	11437	0.0765429	1.1161
'RBL2'	1	126	57209	16	53468350	1	61761	0.0765429	1.1161
'FTO'	59	4631	410504	16	53737874	5	31395	0.104376	0.981398
'GPR114'	6	207	34498	16	57576600	1	15489	0.243253	0.613942
'GOT2'	1	7	27212	16	58741034	1	53	0.0765429	1.1161
'TK2'	34	4163	42409	16	66541906	2	374	0.412782	0.384279
'CBFB'	5	6965	71907	16	67063049	1	1313	0.21251	0.67262
'C16orf86'	11	870	1943	16	67700716	1	200	0.379882	0.420351
'ST3GAL2'	24	4977	59654	16	70413337	1	6370	0.630527	0.200296
'PSMD7'	0	0	9504	16	74330680	4	1270	2.3127e-06	5.63588
'ZNRF1'	74	6558	111978	16	75032914	2	3757	0.802011	0.0958195
'PLCG2'	34	4743	178969	16	81812929	2	7167	0.412782	0.384279
'GINS2'	0	0	11308	16	85711280	1	131	0.0390328	1.40857
'CPNE7'	2	56	21478	16	89642175	1	105	0.11259	0.948501
'AFG3L1'	3	165	28208	16	90038987	1	539	0.14723	0.832002
'NXN'	20	19707	180425	17	702585	1	727	0.566701	0.246646
'SCARF1'	7	713	11890	17	1537151	1	372	0.272796	0.564162
'SMG6'	30	2900	243937	17	1963132	3	1984	0.136766	0.864023
'CTNS'	6	564	26635	17	3539761	1	3444	0.243253	0.613942
'TMEM102'	2	322	2237	17	7338761	2	210	0.0086678	2.06209
'KDM6B'	4	689	14884	17	7743234	1	62	0.18052	0.743475
'NTN1'	8	152	222458	17	8924858	1	114	0.301186	0.521165
'FLJ34690'	0	0	87220	17	12453284	1	191	0.0390328	1.40857
'RAI1'	16	3326	129977	17	17584786	1	702	0.491857	0.308161
'KSR1'	16	2593	151682	17	25799035	2	99	0.154532	0.810981
'LGALS9'	4	84	18412	17	25958173	1	10164	0.18052	0.743475
'POLDIP2'	2	42	10944	17	26673659	1	234	0.11259	0.948501
'PROCA1'	2	335	8339	17	27030533	1	879	0.11259	0.948501
'MYO18A'	33	5015	106880	17	27400527	2	4989	0.399002	0.399024
'SSH2'	107	10125	304054	17	27952964	2	1255	0.929493	0.0317537
'NF1'	116	6272	282750	17	29421944	3	1209	0.847891	0.0716598
'EVI2A'	28	3424	5340	17	29643427	2	2392	0.328085	0.484013
'PSMD11'	1	55	36540	17	30771501	1	4714	0.0765429	1.1161
'DUSP14'	4	19	23638	17	35849950	1	3657	0.18052	0.743475
'FBXL20'	7	395	149013	17	37408896	1	2475	0.272796	0.564162
'GJD3'	1	46	4039	17	38516906	1	3932	0.0765429	1.1161
'TNS4'	14	2145	25773	17	38632081	4	2148	0.00456203	2.34084
'NKIRAS2'	15	829	8061	17	40169593	1	99	0.471208	0.326787
'HDAC5'	6	1736	46894	17	42154120	1	12719	0.243253	0.613942
'DCAKD'	15	2375	37768	17	43100705	1	257	0.471208	0.326787
'FMNL1'	36	2033	25390	17	43299291	2	1063	0.439855	0.35669
'KPNB1'	6	38	33730	17	45727274	1	1386	0.243253	0.613942
'MPO'	1	8	11080	17	56347216	1	448	0.0765429	1.1161
'SKA2'	1	224	45493	17	57187307	1	68	0.0765429	1.1161
'CLTC'	0	0	77268	17	57697049	1	1216	0.0390328	1.40857
'PTRH2'	1	160	10189	17	57774667	1	8281	0.0765429	1.1161
'TMEM49'	37	3899	133088	17	57784862	2	1704	0.453132	0.343775
'TBX4'	0	0	27857	17	59533806	1	117	0.0390328	1.40857
'TANC2'	6	317	418169	17	61086897	1	520	0.243253	0.613942
'PSMC5'	2	38	4577	17	61904809	5	6290	1.77045e-06	5.75192
'ICAM2'	7	1591	18039	17	62079955	3	1998	0.00579516	2.23693
'SMURF2'	1	17	117652	17	62540734	1	863	0.0765429	1.1161
'AMZ2P1'	2	64	9036	17	62962667	1	137	0.11259	0.948501
'RGS9'	22	2126	90364	17	63133455	1	3191	0.599884	0.221933
'PSMD12'	0	0	26102	17	65336619	6	17386	3.50414e-09	8.45542
'NOL11'	1	16	26206	17	65714060	1	105	0.0765429	1.1161
'ARSG'	1	5	161678	17	66255322	1	2593	0.0765429	1.1161
'ABCA10'	16	280	96809	17	67144147	3	155	0.0360541	1.44305
'UNK'	35	10856	41205	17	73780680	1	10911	0.761641	0.11825
'RNF157'	3	773	97856	17	74138534	2	30154	0.0140734	1.8516
'FAM100B'	4	194	6094	17	74261285	1	2488	0.18052	0.743475
'DNAH17'	0	0	153698	17	76419778	1	3802	0.0390328	1.40857
'SLC38A10'	10	853	50298	17	79218798	1	578	0.354687	0.450154
'BAHCC1'	2	2	59819	17	79373539	1	1073	0.11259	0.948501
'CCDC57'	24	3318	111344	17	80059345	1	287	0.630527	0.200296
'FN3KRP'	0	0	11308	17	80674581	1	7321	0.0390328	1.40857
'B3GNTL1'	21	1879	108020	17	80901666	1	3419	0.583622	0.233868
'SMCHD1'	4	641	149129	18	2655885	2	5428	0.0205669	1.68683
'DLGAP1'	84	11104	381299	18	3498836	3	1653	0.665117	0.177102
'EPB41L3'	18	549	151599	18	5392387	1	191	0.530768	0.275096
'RAB31'	25	2417	154326	18	9708227	2	8362	0.284409	0.546057
'MPPE1'	1	1	25168	18	11883473	1	5935	0.0765429	1.1161
'CEP192'	1	6	133689	18	12991360	1	62503	0.0765429	1.1161
'C18orf1'	13	2790	433968	18	13218785	1	85	0.427362	0.369204
'ROCK1'	3	216	162108	18	18529704	1	427	0.14723	0.832002
'ESCO1'	6	134	71432	18	19109261	1	821	0.243253	0.613942
'RBBP8'	2	85	93151	18	20513294	1	2267	0.11259	0.948501
'CABLES1'	19	1703	125907	18	20714527	1	199	0.549092	0.260355
'LAMA3'	6	517	265466	18	21269561	1	42495	0.243253	0.613942
'TTC39C'	0	0	142837	18	21572736	1	70	0.0390328	1.40857
'ZNF521'	98	6016	290327	18	22641887	3	1070	0.759498	0.119473
'DSC2'	8	1099	36445	18	28645943	1	1579	0.301186	0.521165
'DSG2'	1	78	50787	18	29078026	1	71	0.0765429	1.1161
'RNF125'	14	2228	54710	18	29598444	1	229	0.449721	0.347056
'LOC647946'	7	1200	545072	18	36786887	1	513	0.272796	0.564162
'DYM'	29	5849	416908	18	46570171	2	1421	0.342497	0.465343
'C18orf54'	2	81	23233	18	51885170	1	75	0.11259	0.948501
'PHLPP1'	33	2101	264994	18	60382671	2	147	0.399002	0.399024
'RTTN'	1	1	201920	18	67671042	1	3859	0.0765429	1.1161
'LOC400657'	8	1184	6060	18	72259011	1	2955	0.301186	0.521165
'ZNF516'	26	1267	137503	18	74069643	2	442	0.299024	0.524294
'MBP'	59	5491	153985	18	74690789	2	129	0.693667	0.158849
'WDR18'	0	0	10242	19	984327	1	622	0.0390328	1.40857
'MOBKL2A'	36	2703	25233	19	2071036	1	2954	0.770953	0.112972
'DOT1L'	4	73	68429	19	2164147	1	1704	0.18052	0.743475
'LINGO3'	4	2185	18383	19	2289773	1	10628	0.18052	0.743475
'GNA15'	13	781	27576	19	3136190	3	8072	0.0227153	1.64368
'ZFR2'	3	1510	65006	19	3804021	1	904	0.14723	0.832002
'TICAM1'	14	2090	15799	19	4815938	2	5136	0.127418	0.89477
'LONP1'	3	58	28331	19	5691845	1	2088	0.14723	0.832002
'KHSRP'	0	0	11702	19	6413120	1	15530	0.0390328	1.40857
'SLC25A23'	2	100	19707	19	6440074	1	2406	0.11259	0.948501
'CD70'	1	2	5313	19	6585850	2	68	0.00444915	2.35172
'VAV1'	11	2497	84650	19	6772721	1	1011	0.379882	0.420351
'PNPLA6'	2	23	27616	19	7599037	1	121	0.11259	0.948501
'KEAP1'	3	232	17259	19	10596795	1	200	0.14723	0.832002
'SYCE2'	17	1605	20193	19	13009893	1	4627	0.511699	0.290985
'NFIX'	5	2259	103026	19	13106583	1	455	0.21251	0.67262
'TRMT1'	6	135	11850	19	13215713	1	2423	0.243253	0.613942
'SLC35E1'	1	2	22544	19	16660649	1	679	0.0765429	1.1161
'FAM125A'	4	587	5229	19	17530911	1	982	0.18052	0.743475
'RFXANK'	0	0	9670	19	19303007	1	212	0.0390328	1.40857
'KIAA0892'	2	3	37933	19	19431629	1	4645	0.11259	0.948501
'GATAD2A'	9	254	123099	19	19496641	1	2484	0.328469	0.483506
'PLEKHF1'	0	0	10050	19	30156326	1	778	0.0390328	1.40857
'DPY19L3'	9	573	80143	19	32896654	1	81	0.328469	0.483506
'TMEM147'	1	5	1884	19	36036544	1	3681	0.0765429	1.1161
'U2AF1L4'	3	5	2907	19	36233429	1	143	0.14723	0.832002
'HNRNPL'	11	426	15951	19	39327028	2	457	0.0893369	1.04897
'SAMD4B'	0	0	42428	19	39833107	1	137	0.0390328	1.40857
'MED29'	1	397	9239	19	39881962	1	615	0.0765429	1.1161
'EID2B'	1	159	1865	19	40021629	1	1011	0.0765429	1.1161
'PSMC4'	1	9	10279	19	40477072	2	1959	0.00444915	2.35172
'SERTAD1'	0	0	3522	19	40928410	1	463	0.0390328	1.40857
'LTBP4'	7	114	36654	19	41099071	1	15198	0.272796	0.564162
'C19orf54'	8	1191	9068	19	41246760	1	454	0.301186	0.521165
'B3GNT8'	6	28	3371	19	41931264	1	2590	0.243253	0.613942
'ERF'	19	2153	7592	19	42751717	2	1971	0.196913	0.705727
'KCNN4'	33	4278	14723	19	44270686	1	262	0.741866	0.129675
'CEACAM22P'	5	392	19106	19	45041044	1	77	0.21251	0.67262
'VASP'	12	1012	19551	19	46010687	1	352	0.404095	0.393517
'OPA3'	4	467	57096	19	46031026	1	443	0.18052	0.743475
'ZC3H4'	39	1546	49561	19	47567448	4	24853	0.0859683	1.06566
'BBC3'	11	4018	11944	19	47724079	2	7014	0.0893369	1.04897
'GRIN2D'	9	314	50056	19	48898131	1	8179	0.328469	0.483506
'PPFIA3'	3	502	31616	19	49622662	1	641	0.14723	0.832002
'FLT3LG'	1	1334	12002	19	49977485	1	501	0.0765429	1.1161
'AKT1S1'	7	626	8346	19	50372298	2	60033	0.0456723	1.34035
'C19orf48'	2	6	7013	19	51300961	1	6147	0.11259	0.948501
'PPP6R1'	25	584	28891	19	55741147	2	2107	0.284409	0.546057
'HSPBP1'	0	0	18160	19	55773591	1	9321	0.0390328	1.40857
'LOC100131691'	17	1817	15572	19	59070591	1	6357	0.511699	0.290985
'FKBP1A'	0	0	24194	20	1349622	1	3627	0.0390328	1.40857
'NSFL1C'	8	1030	25605	20	1422812	1	945	0.301186	0.521165
'SIRPA'	2	522	45727	20	1874812	1	81	0.11259	0.948501
'RNF24'	0	0	84148	20	3912068	2	127	0.00152262	2.81741
'C20orf94'	80	9754	188075	20	10415950	4	854	0.416233	0.380663
'C20orf72'	9	695	21998	20	17949761	1	536	0.328469	0.483506
'LOC200261'	2	108	7569	20	23105704	1	2565	0.11259	0.948501
'KIF3B'	8	1577	57356	20	30865453	1	774	0.301186	0.521165
'CBFA2T2'	0	0	159910	20	32077927	1	115	0.0390328	1.40857
'UQCC'	4	1477	109575	20	33890370	1	67	0.18052	0.743475
'C20orf132'	4	67	78345	20	35729629	1	203	0.18052	0.743475
'SRC'	3	34	60732	20	35973087	1	66	0.14723	0.832002
'ADA'	23	793	32213	20	43248163	2	195	0.25511	0.593272
'ACOT8'	1	14	15675	20	44470360	1	1595	0.0765429	1.1161
'NEURL2'	2	3	2635	20	44517266	1	1678	0.11259	0.948501
'ZMYND8'	39	9078	147094	20	45838380	6	22860	0.00775642	2.11034
'LOC100131496'	6	94	2252	20	45947245	1	383	0.243253	0.613942
'PREX1'	5	43	203628	20	47240792	1	1366	0.21251	0.67262
'RNF114'	1	3	17507	20	48552913	1	3022	0.0765429	1.1161
'CASS4'	29	3322	47229	20	54987167	1	6964	0.697262	0.156604
'PPP1R3D'	0	0	3459	20	58511893	1	1112	0.0390328	1.40857
'RGS19'	13	374	6788	20	62704536	1	4486	0.427362	0.369204
'SAMSN1'	13	2462	61116	21	15857548	4	4370	0.00366022	2.43649
'NRIP1'	0	0	103571	21	16333555	1	9444	0.0390328	1.40857
'ATP5J'	7	463	11174	21	27096791	1	9698	0.272796	0.564162
'USP16'	3	530	29868	21	30396937	1	8821	0.14723	0.832002
'C21orf49'	4	76	25604	21	34144410	1	69	0.18052	0.743475
'GART'	8	150	38960	21	34876238	2	10422	0.0556416	1.2546
'ATP5O'	1	1	12401	21	35275757	1	2002	0.0765429	1.1161
'FAM165B'	2	4	13694	21	35747748	1	322	0.11259	0.948501
'DYRK1A'	7	262	147820	21	38739858	1	395	0.272796	0.564162
'AGPAT3'	31	8777	122359	21	45285115	3	30320	0.145904	0.835931
'PWP2'	0	0	23855	21	45527207	1	6174	0.0390328	1.40857
'DGCR2'	4	1744	86173	22	19023794	1	6239	0.18052	0.743475
'TXNRD2'	22	566	66320	22	19863039	1	64	0.599884	0.221933
'UBE2L3'	6	347	56367	22	21921956	1	6794	0.243253	0.613942
'PIWIL3'	34	6100	55683	22	25115000	2	1844	0.412782	0.384279
'HPS4'	20	4041	32374	22	26847446	1	2991	0.566701	0.246646
'AP1B1'	5	34	60902	22	29723670	1	1005	0.21251	0.67262
'HORMAD2'	28	33151	96606	22	30476452	1	1437	0.684956	0.164337
'RBM9'	1	7	289802	22	36134783	1	330	0.0765429	1.1161
'MYH9'	10	224	106740	22	36677323	1	403	0.354687	0.450154
'GGA1'	6	943	25090	22	38004480	1	5587	0.243253	0.613942
'PLA2G6'	22	2146	70260	22	38507501	1	9917	0.599884	0.221933
'TNRC6B'	17	314	290991	22	40440820	3	6165	0.0412185	1.38491
'LOC100271722'	24	2883	4960	22	46435788	1	181	0.630527	0.200296
'C22orf26'	7	783	3686	22	46446338	1	7399	0.272796	0.564162
'LOC150381'	24	4979	4675	22	46449725	4	426	0.0224312	1.64915
'MLC1'	22	2435	26539	22	50497819	1	200	0.599884	0.221933
'MOV10L1'	11	1688	71681	22	50528434	1	362	0.379882	0.420351
'MAPK12'	3	505	8759	22	50691330	1	1373	0.14723	0.832002
'WWC3'	28	4404	128723	23	9983794	1	99	0.684956	0.164337
'RAB9A'	2	3	20422	23	13707340	1	55	0.11259	0.948501
'BMX'	13	2316	55752	23	15518899	2	99	0.11433	0.94184
'CNKSR2'	15	1006	280277	23	21392535	1	360	0.471208	0.326787
'EIF2S3'	6	101	23861	23	24073064	1	11562	0.243253	0.613942
'POLA1'	4	59	303037	23	24712063	1	3778	0.18052	0.743475
'GK'	1	14	77249	23	30671475	1	180	0.0765429	1.1161
'CYBB'	4	128	33445	23	37639269	1	303	0.18052	0.743475
'MID1IP1'	6	110	5097	23	38660684	2	206	0.0364512	1.43829
'USP9X'	3	662	150943	23	40944887	1	493	0.14723	0.832002
'FUNDC1'	7	81	19336	23	44382885	1	574	0.272796	0.564162
'CHST7'	7	2152	24646	23	46433191	1	513	0.272796	0.564162
'NDUFB11'	4	296	2994	23	47001615	1	50	0.18052	0.743475
'UBA1'	4	29	24328	23	47050198	1	16144	0.18052	0.743475
'RBM3'	1	47	3969	23	48432835	1	247	0.0765429	1.1161
'CCDC22'	5	87	15059	23	49091926	1	1809	0.21251	0.67262
'FGD1'	0	0	50711	23	54471888	1	541	0.0390328	1.40857
'APEX2'	1	5	7432	23	55026779	1	4575	0.0765429	1.1161
'MSN'	25	1026	74282	23	64887510	3	8909	0.0944137	1.02497
'OPHN1'	5	1969	391112	23	67262187	2	623	0.0280553	1.55198
'STARD8'	14	2335	78172	23	67867510	1	123	0.449721	0.347056
'IL2RG'	27	5769	4228	23	70327253	1	184	0.672151	0.172533
'MED12'	1	3	23898	23	70338405	1	8759	0.0765429	1.1161
'BCYRN1'	31	1783	518928	23	70430034	1	124	0.720452	0.142395
'NCRNA00182'	9	1440	265439	23	73247970	1	5962	0.328469	0.483506
'CYSLTR1'	11	239	54957	23	77528130	1	1475	0.379882	0.420351
'TMEM164'	6	515	175152	23	109245862	1	2176	0.243253	0.613942
'CHRDL1'	12	1253	122202	23	109917084	1	798	0.404095	0.393517
'DOCK11'	40	4869	190252	23	117629871	4	9067	0.091792	1.03719
'Gene SEPT6'	49	8246	77644	23	118749689	1	875	0.863576	0.0636995
'PHF6'	3	52	55480	23	133507341	1	6557	0.14723	0.832002
'FAM122B'	0	0	27666	23	133903596	1	125	0.0390328	1.40857
'ARHGEF6'	53	2625	115790	23	135747713	2	17130	0.638191	0.195049
'CD99L2'	6	243	132480	23	149934809	1	3296	0.243253	0.613942
'IRAK1'	1	1	9386	23	153275956	1	2414	0.0765429	1.1161
'TBL1Y'	17	2056	180997	24	6778726	4	9411	0.00813095	2.08986
'UTY'	9	5207	232288	24	15360262	1	56	0.328469	0.483506
'KDM5D'	0	0	39523	24	21867302	1	300	0.0390328	1.40857

## Sheet: Oxaliplatin
'CDK11B'	2	16	84676	1	1571099	1	131	0.0558428	1.25303			Col 1	Gene name
'TP73'	11	660	81339	1	3569128	1	68	0.205368	0.687466			Col 2	Number of inactivating retroviral insertions in control library
'PRDM2'	7	2111	124838	1	14026734	1	1767	0.142079	0.84747			Col 3	Total number of sequencing reads in control library
'ID3'	0	0	1913	1	23884409	2	100851	0.000359442	3.44437			Col 4	Size of gene (bp)
'PAFAH2'	4	505	38389	1	26286259	1	541	0.0913301	1.03939			Col 5	Chromosome
'UBXN11'	25	4803	35982	1	26608774	1	6412	0.39235	0.406327			Col 6	Chromosome position
'RPS6KA1'	15	2527	45272	1	26856248	1	2470	0.263995	0.578405			Col 7	Number of inactivating retroviral insertions
'EPB41'	11	681	232956	1	29213602	2	1423	0.0244098	1.61244			Col 8	Total number of sequencing reads
'MACF1'	38	4735	405672	1	39547117	3	11455	0.0425659	1.37094			Col 9	Calculated p-value
'HIVEP3'	13	4466	408812	1	41975684	1	10078	0.235242	0.628484			Col 10	-LOG10 Calculated p-value
'C1orf228'	16	46597	50870	1	45140393	1	180	0.277964	0.556012
'CDKN2C'	6	439	5941	1	51434366	1	1143	0.125485	0.901407
'OMA1'	1	3	66055	1	58946391	1	396	0.0375834	1.425
'NEGR1'	63	6095	879652	1	71868625	2	381	0.350178	0.455711
'C1orf162'	1	51	4530	1	112016603	1	4399	0.0375834	1.425
'ADORA3'	33	3080	80627	1	112025970	2	2224	0.142218	0.847047
'PDE4DIP'	8	1965	224652	1	144851427	1	8127	0.158358	0.800359
'HIST2H2BE'	7	610	2221	1	149856011	1	26096	0.142079	0.84747
'CTSS'	7	651	35752	1	150702553	1	693	0.142079	0.84747
'TNFAIP8L2'	8	190	3121	1	151129104	1	4242	0.158358	0.800359
'C1orf43'	13	2067	14091	1	154179182	2	6252	0.0320506	1.49416
'CD244'	13	844	32742	1	160799950	1	10059	0.235242	0.628484
'ARHGAP30'	7	2044	23028	1	161016732	1	7269	0.142079	0.84747
'TOMM40L'	5	934	4573	1	161195832	1	2339	0.108571	0.964286
'POU2F1'	10	366	195175	1	167190142	1	96	0.189997	0.721253
'RGS18'	32	3032	27352	1	192127591	1	5115	0.468648	0.329153
'GLRX2'	2	101	9645	1	193065599	1	62	0.0558428	1.25303
'CAPN2'	2	102	74424	1	223889294	1	6443	0.0558428	1.25303
'TSNAX-DISC1'	4	284	512618	1	231664398	1	369	0.0913301	1.03939
'SMYD3'	109	11507	758003	1	245912641	3	18098	0.357418	0.446824
'NLRP3'	2	757	32947	1	247579457	1	21143	0.0558428	1.25303
'C1orf150'	8	891	27396	1	247712450	1	47571	0.158358	0.800359
'NBAS'	26	7209	394423	2	15307031	1	156	0.403885	0.393742
'C2orf79'	4	137	3114	2	25013137	1	4930	0.0913301	1.03939
'CYP1B1'	8	246	8578	2	38294745	1	306	0.158358	0.800359
'SERTAD2'	12	1189	22291	2	64858755	1	860	0.220448	0.656693
'NCK2'	34	2914	149211	2	106361519	1	3273	0.488635	0.311015
'ACOXL'	0	0	385650	2	111490149	1	13339	0.0189714	1.7219
'PLEKHB2'	1	2	45005	2	131862419	1	28160	0.0375834	1.425
'LCT'	0	0	49336	2	136545414	1	24091	0.0189714	1.7219
'TANC1'	8	166	264023	2	159825145	1	1084	0.158358	0.800359
'BAZ2B'	13	119	297568	2	160175491	1	483	0.235242	0.628484
'FASTKD1'	4	216	44160	2	170386264	1	1102	0.0913301	1.03939
'C2orf47'	3	19	8806	2	200820039	1	4176	0.0737561	1.1322
'CCDC140'	6	97	7071	2	223162865	1	9428	0.125485	0.901407
'TRIP12'	3	4	154726	2	230631929	1	7752	0.0737561	1.1322
'TMEM111'	3	19	22886	3	10005636	1	2065	0.0737561	1.1322
'IQSEC1'	5	2031	175899	3	12938718	1	6126	0.108571	0.964286
'KCNH8'	6	810	387119	3	19190016	1	422	0.125485	0.901407
'TRIM71'	4	149	74261	3	32859509	1	725	0.0913301	1.03939
'CSRNP1'	11	1839	11759	3	39183343	1	4173	0.205368	0.687466
'ZNF445'	23	1219	37901	3	44481261	1	1716	0.368605	0.433438
'C3orf54'	6	594	1777	3	49840686	1	66590	0.125485	0.901407
'UBA7'	34	1788	8753	3	49842638	1	71	0.488635	0.311015
'MAPKAPK3'	5	497	32119	3	50654600	1	968	0.108571	0.964286
'DOCK3'	9	502	708957	3	50712671	3	560	0.00131653	2.88057
'ABHD14A'	6	327	6174	3	52009041	1	473	0.125485	0.901407
'ARHGEF3'	55	10460	351891	3	56761445	2	2529	0.294438	0.531007
'MAGI1'	0	0	684603	3	65339906	1	350	0.0189714	1.7219
'FOXP1'	71	42794	628404	3	71004736	2	49156	0.404342	0.393251
'ZBTB20'	27	4347	809181	3	114056946	1	4747	0.415202	0.38174
'CHST13'	18	2251	18958	3	126243175	1	5756	0.305112	0.515541
'PIK3CB'	19	4034	103953	3	138374232	1	332	0.318301	0.497162
'TFDP2'	19	1073	205110	3	141663276	2	5712	0.0595136	1.22538
'PLCH1'	39	4559	224327	3	155197670	1	89811	0.535378	0.271339
'LOC339894'	4	2007	41335	3	156799456	2	95	0.00512531	2.29028
'SCHIP1'	5	765	623596	3	158991543	3	531	0.000354681	3.45016
'ZBBX'	3	266	139991	3	166958080	1	38478	0.0737561	1.1322
'TNIK'	6	488	397906	3	170780291	1	736	0.125485	0.901407
'ZMAT3'	10	1087	54646	3	178735010	1	4142	0.189997	0.721253
'IGF2BP2'	21	1601	181300	3	185361527	1	715	0.343935	0.463524
'TBCCD1'	3	42	24475	3	186263857	1	3941	0.0737561	1.1322
'OSTalpha'	1	4	16917	3	195943382	1	215	0.0375834	1.425
'MXD4'	0	0	14580	4	2249159	1	251	0.0189714	1.7219
'TBC1D14'	29	1774	123674	4	6911170	1	6250	0.437196	0.359323
'RBM47'	24	1933	206612	4	40425271	1	2554	0.380591	0.419541
'TEC'	73	5414	134014	4	48137800	2	25923	0.417552	0.379289
'OCIAD1'	8	84	30774	4	48833059	1	58195	0.158358	0.800359
'SCFD2'	5	21	493091	4	53739151	1	111	0.108571	0.964286
'IGFBP7'	1	20	79294	4	57897245	1	142	0.0375834	1.425
'STAP1'	3	43	48172	4	68424445	1	13848	0.0737561	1.1322
'LOC550112'	4	285	21225	4	68566995	1	3281	0.0913301	1.03939
'PPM1K'	1	15	24355	4	89181533	1	88	0.0375834	1.425
'ELOVL6'	11	851	149591	4	110970229	1	1469	0.205368	0.687466
'MMAA'	3	1249	40647	4	146540539	1	650	0.0737561	1.1322
'MND1'	5	1131	70443	4	154265800	1	755	0.108571	0.964286
'AHRR'	72	2661	134113	5	304290	1	477	0.753283	0.123042
'ANKRD33B'	7	68	93493	5	10564434	1	1359	0.142079	0.84747
'NPR3'	23	1341	75588	5	32711664	2	5363	0.0809471	1.0918
'RICTOR'	2	172	136480	5	38938021	1	2389	0.0558428	1.25303
'FYB'	30	1824	114310	5	39105357	2	21719	0.122917	0.910387
'PRKAA1'	1	39	38816	5	40759481	1	7705	0.0375834	1.425
'LOC100132356'	26	2510	1784	5	43065289	3	68245	0.017224	1.76387
'PDE4D'	40	5855	1519060	5	58264865	2	85	0.189299	0.722852
'ERBB2IP'	2	677	154467	5	65222383	1	16534	0.0558428	1.25303
'TNPO1'	4	555	97797	5	72112417	1	17273	0.0913301	1.03939
'GIN1'	25	2201	34139	5	102421703	1	112	0.39235	0.406327
'C5orf13'	11	1403	247627	5	111065001	1	72	0.205368	0.687466
'HBEGF'	8	123	13760	5	139712428	1	25415	0.158358	0.800359
'DIAPH1'	17	1515	104034	5	140894588	1	10014	0.291668	0.535112
'LCP2'	13	2805	49735	5	169675087	1	106	0.235242	0.628484
'CPEB4'	2	61	71982	5	173315330	1	51	0.0558428	1.25303
'RNF44'	23	2654	10722	5	175953699	1	125	0.368605	0.433438
'COL23A1'	9	1112	352940	5	177664616	1	1415	0.174329	0.75863
'MGC39372'	44	8133	21853	6	2854891	1	1685	0.577853	0.238182
'E2F3'	11	651	91809	6	20402136	1	1754	0.205368	0.687466
'BAK1'	6	764	7747	6	33540323	1	79	0.125485	0.901407
'C6orf106'	9	682	109560	6	34555065	1	325	0.174329	0.75863
'ANKS1A'	71	11165	202151	6	34857037	2	31789	0.404342	0.393251
'TRERF1'	8	84	227115	6	42192668	1	2389	0.158358	0.800359
'MEA1'	0	0	1650	6	42979968	1	53320	0.0189714	1.7219
'C6orf150'	7	432	27188	6	74134855	1	1178	0.142079	0.84747
'ANKRD6'	0	0	200506	6	90142896	1	19461	0.0189714	1.7219
'LIN28B'	40	3612	126284	6	105404922	1	1690	0.544202	0.26424
'UTRN'	20	2052	561296	6	144612872	1	14477	0.33124	0.479857
'UST'	4	86	329855	6	149068270	1	113	0.0913301	1.03939
'C6orf97'	23	2418	127153	6	151815174	1	5215	0.368605	0.433438
'ZDHHC14'	25	1764	292420	6	157802556	1	53	0.39235	0.406327
'MLLT4'	6	156	138122	6	168227670	1	793	0.125485	0.901407
'GNA12'	32	4945	116217	7	2767742	1	1301	0.468648	0.329153
'NOD1'	3	291	54250	7	30464143	1	9498	0.0737561	1.1322
'HERPUD2'	5	49	62501	7	35672271	1	34008	0.108571	0.964286
'NUDCD3'	0	0	108419	7	44421966	1	36692	0.0189714	1.7219
'CALN1'	8	522	632884	7	71244476	1	12095	0.158358	0.800359
'LAT2'	26	2567	20077	7	73624086	2	33799	0.0983288	1.00732
'HIP1'	12	3161	204871	7	75163408	1	24121	0.220448	0.656693
'BAIAP2L1'	0	0	109464	7	97920963	1	1247	0.0189714	1.7219
'FBXL13'	33	2016	261981	7	102453307	2	21162	0.142218	0.847047
'IMMP2L'	4	84	899238	7	110303109	1	2026	0.0913301	1.03939
'DOCK4'	0	0	480298	7	111366164	1	93	0.0189714	1.7219
'NRF1'	0	0	145366	7	129251554	1	7922	0.0189714	1.7219
'CNTNAP2'	1	428	2304634	7	145813452	1	3771	0.0375834	1.425
'CHPF2'	1	18	6321	7	150929584	1	699	0.0375834	1.425
'ACTR3B'	6	230	95613	7	152456850	1	795	0.125485	0.901407
'MCPH1'	24	537	237028	8	6264112	1	342	0.380591	0.419541
'TNKS'	3	42	226411	8	9413444	2	2998	0.00346032	2.46088
'RP1L1'	11	1189	48756	8	10463861	1	22682	0.205368	0.687466
'DLC1'	25	7119	431558	8	12940871	2	12999	0.0924238	1.03422
'SGCZ'	2	78	1148419	8	13947373	1	107	0.0558428	1.25303
'DPYSL2'	24	2643	80273	8	26435420	2	4121	0.0866278	1.06234
'TACC1'	5	306	124842	8	38585703	1	10856	0.108571	0.964286
'PLEKHA2'	59	6211	72676	8	38758752	2	2859	0.322452	0.491534
'SLC20A2'	9	545	123074	8	42273994	1	10485	0.174329	0.75863
'SNTG1'	2	377	880831	8	50824596	1	85	0.0558428	1.25303
'ASPH'	12	855	214084	8	62413115	1	725	0.220448	0.656693
'ARFGEF1'	2	1180	146016	8	68109896	1	1296	0.0558428	1.25303
'CPA6'	5	541	324215	8	68334405	1	9917	0.108571	0.964286
'WWP1'	6	1181	125183	8	87354993	1	157	0.125485	0.901407
'DECR1'	2	50	50648	8	91013579	1	585	0.0558428	1.25303
'ANGPT1'	155	20593	248544	8	108261710	3	15705	0.578835	0.237445
'SYBU'	1	3	117611	8	110586409	1	249	0.0375834	1.425
'SLC30A8'	1	1	226441	8	117962511	1	3251	0.0375834	1.425
'NDRG1'	3	32	60134	8	134249413	1	542	0.0737561	1.1322
'DENND3'	9	308	67179	8	142138719	1	1660	0.174329	0.75863
'ZNF7'	5	21	15703	8	146052902	2	2084	0.0070855	2.14963
'UHRF2'	3	149	93899	9	6413150	1	49760	0.0737561	1.1322
'MIR548H2'	40	9558	82410	9	21050139	2	56589	0.189299	0.722852
'C9orf82'	1	91	52143	9	26840683	1	9276	0.0375834	1.425
'MOBKL2B'	3	33	204643	9	27325207	2	101944	0.00346032	2.46088
'KIF24'	4	21	76820	9	34252378	1	669	0.0913301	1.03939
'TLN1'	3	84	35059	9	35697333	1	20007	0.0737561	1.1322
'GNAQ'	87	13666	310993	9	80335199	1	10953	0.815002	0.0888415
'NFIL3'	1	3	14816	9	94171328	1	1021	0.0375834	1.425
'ZNF484'	0	0	31940	9	95608350	1	15254	0.0189714	1.7219
'NIPSNAP3B'	4	390	9840	9	107526450	1	1347	0.0913301	1.03939
'FAM78A'	43	7016	18441	9	134133465	3	7263	0.0566016	1.24717
'C9orf86'	4	59	33266	9	139702373	1	157	0.0913301	1.03939
'IL2RA'	25	4167	51677	10	6052656	2	9839	0.0924238	1.03422
'CELF2'	35	2839	331412	10	11047258	1	596	0.498345	0.30247
'NUDT5'	2	3	28570	10	12209573	1	7206	0.0558428	1.25303
'CDC123'	3	1239	54627	10	12237960	1	220	0.0737561	1.1322
'ARHGAP21'	3	452	140060	10	24872537	1	28656	0.0737561	1.1322
'EPC1'	8	59	78255	10	32557858	1	7242	0.158358	0.800359
'CCDC6'	3	1510	118297	10	61548521	2	25517	0.00346032	2.46088
'SLC25A16'	1	13	45487	10	70242097	1	178	0.0375834	1.425
'C10orf54'	51	5182	26022	10	73507315	1	11896	0.630884	0.200051
'ASCC1'	2	21	119417	10	73856277	1	10850	0.0558428	1.25303
'DNAJB12'	12	2296	22320	10	74092587	1	232	0.220448	0.656693
'ADK'	42	3154	558095	10	75910964	4	25745	0.0111655	1.95212
'ANXA11'	4	1829	50449	10	81914879	1	20117	0.0913301	1.03939
'TSPAN14'	15	1392	68353	10	82214037	1	6900	0.263995	0.578405
'NT5C2'	12	1595	107117	10	104845939	1	3961	0.220448	0.656693
'ADD3'	34	5366	129595	10	111765725	1	1985	0.488635	0.311015
'MXI1'	5	207	79759	10	111967362	1	2032	0.108571	0.964286
'FAM45A'	21	4612	33605	10	120863610	1	25906	0.343935	0.463524
'TIAL1'	2	19	23564	10	121332977	1	442	0.0558428	1.25303
'LHPP'	3	211	152369	10	126150340	1	3576	0.0737561	1.1322
'RIC8A'	1	1910	6579	11	208529	1	159	0.0375834	1.425
'RNH1'	3	15	12762	11	494511	1	193	0.0737561	1.1322
'MOB2'	4	1250	294816	11	1490685	1	13539	0.0913301	1.03939
'LSP1'	0	0	39293	11	1874199	1	275	0.0189714	1.7219
'SWAP70'	54	4886	88878	11	9685627	2	2591	0.287404	0.541508
'SBF2'	19	1746	515541	11	9800213	1	7089	0.318301	0.497162
'DKFZp686O24166'	10	230	25553	11	17373316	2	8859	0.020914	1.67956
'LMO2'	16	2784	33712	11	33880124	1	4805	0.277964	0.556012
'PRR5L'	24	1388	169029	11	36317724	1	13046	0.380591	0.419541
'SLC43A1'	0	0	31152	11	57252007	1	9855	0.0189714	1.7219
'RAB1B'	0	0	8906	11	66036055	1	703	0.0189714	1.7219
'CLPB'	6	219	142097	11	72003471	2	11088	0.0093291	2.03016
'RELT'	10	2536	21114	11	73087404	1	171	0.189997	0.721253
'UVRAG'	10	135	329070	11	75526211	1	662	0.189997	0.721253
'GAB2'	28	2808	202532	11	77926336	1	4656	0.426305	0.37028
'C11orf75'	0	0	64906	11	93211640	1	8469	0.0189714	1.7219
'MAML2'	12	2035	364905	11	95711439	1	143	0.220448	0.656693
'ATM'	7	487	146268	11	108093558	1	186	0.142079	0.84747
'ALG9'	2	178	89386	11	111652919	1	451	0.0558428	1.25303
'SORL1'	22	3028	181511	11	121322960	2	186	0.0753884	1.1227
'ST3GAL4'	18	2600	58436	11	126226095	2	45002	0.0545134	1.2635
'WNK1'	4	47	158529	12	862088	1	3546	0.0913301	1.03939
'PARP11'	3	7	64582	12	3918026	1	250	0.0737561	1.1322
'LPAR5'	9	893	17297	12	6728000	3	21267	0.00131653	2.88057
'CLEC2B'	12	832	17487	12	10004971	2	58820	0.0281252	1.5509
'EPS8'	29	1776	169435	12	15773075	1	186	0.437196	0.359323
'FAR2'	41	9541	110408	12	29376597	1	3949	0.552858	0.257387
'SENP1'	4	646	62884	12	48436757	1	150	0.0913301	1.03939
'GPD1'	1	21028	7293	12	50497800	1	1156	0.0375834	1.425
'CELA1'	4	176	18237	12	51722226	1	7081	0.0913301	1.03939
'EIF4B'	10	526	35931	12	53400061	1	263	0.189997	0.721253
'WIBG'	8	956	26501	12	56295196	1	68472	0.158358	0.800359
'TIMELESS'	1	1	33044	12	56810156	1	1465	0.0375834	1.425
'CTDSP2'	10	1407	27036	12	58213711	1	59	0.189997	0.721253
'USP15'	10	157	145712	12	62654186	2	2227	0.020914	1.67956
'DYRK2'	5	206	13932	12	68042511	1	3478	0.108571	0.964286
'KCNC2'	0	0	169615	12	75433896	1	734	0.0189714	1.7219
'MRPL42'	0	0	35162	12	93861269	1	1244	0.0189714	1.7219
'LOC144486'	2	2	2564	12	94853778	1	122	0.0558428	1.25303
'CHST11'	49	3644	305092	12	104850691	2	2073	0.252164	0.598317
'GIT2'	4	121	66588	12	110367606	1	1770	0.0913301	1.03939
'HVCN1'	6	1460	41127	12	111086490	1	301	0.125485	0.901407
'VSIG10'	16	1675	40411	12	118501399	1	46284	0.277964	0.556012
'PXN'	7	179	55314	12	120648249	1	14015	0.142079	0.84747
'LOC338799'	36	4175	8217	12	122233173	1	66	0.507871	0.294247
'BCL7A'	1	47	40088	12	122459860	1	10822	0.0375834	1.425
'NCOR2'	8	538	243049	12	124808961	2	5812	0.0146212	1.83502
'PAN3'	10	33	156833	13	28712642	1	1894	0.189997	0.721253
'MIR548F5'	9	588	466977	13	36048405	1	147	0.174329	0.75863
'SLC25A15'	3	694	23049	13	41363546	1	782	0.0737561	1.1322
'C13orf15'	4	1060	13472	13	42031541	1	95	0.0913301	1.03939
'RASA3'	9	240	150901	13	114747194	1	8857	0.174329	0.75863
'C14orf93'	16	497	23250	14	23456110	1	55	0.277964	0.556012
'HOMEZ'	0	0	12466	14	23742843	1	3312	0.0189714	1.7219
'JPH4'	5	1436	10766	14	24037243	1	10330	0.108571	0.964286
'MGAT2'	1	1	2710	14	50087488	1	5042	0.0375834	1.425
'FNTB'	6	269	75863	14	65453506	1	5066	0.125485	0.901407
'SPTLC2'	27	4383	109839	14	77973271	1	53093	0.415202	0.38174
'PPP2R5C'	22	1611	166192	14	102228134	1	39118	0.356388	0.448077
'ATP10A'	15	469	184488	15	25923861	2	12663	0.0404948	1.3926
'SLC12A6'	27	2464	108068	15	34522197	1	14984	0.415202	0.38174
'BMF'	54	3637	20982	15	40380093	2	7138	0.287404	0.541508
'BUB1B'	2	47	60126	15	40453209	1	718	0.0558428	1.25303
'MAPKBP1'	15	716	53420	15	42066631	1	1159	0.263995	0.578405
'CAPN3'	2	10	64215	15	42640300	1	235	0.0558428	1.25303
'TGM5'	27	2216	34263	15	43524792	1	839	0.415202	0.38174
'MYO5A'	2	2	221768	15	52599479	1	1085	0.0558428	1.25303
'TCF12'	20	2551	369880	15	57210832	1	1418	0.33124	0.479857
'LIPC'	149	16026	136898	15	58724174	1	21473	0.943784	0.0251273
'CSNK1G1'	9	354	190725	15	64457717	1	2110	0.174329	0.75863
'PIAS1'	3	18	133831	15	68346571	1	2468	0.0737561	1.1322
'FEM1B'	5	493	13499	15	68570140	1	3210	0.108571	0.964286
'ANP32A'	26	12203	42385	15	69070876	1	14461	0.403885	0.393742
'IMP3'	18	883	1239	15	75931425	2	4730	0.0545134	1.2635
'UBE2Q2'	6	369	57767	15	76135621	1	13186	0.125485	0.901407
'BCL2A1'	4	64	10411	15	80253232	1	9482	0.0913301	1.03939
'IL16'	20	2941	115885	15	81489218	1	866	0.33124	0.479857
'HOMER2'	2	798	103736	15	83517737	1	4737	0.0558428	1.25303
'HDGFRP3'	2	864	69506	15	83806815	1	8420	0.0558428	1.25303
'SH3GL3'	1	21	171401	15	84116090	1	458	0.0375834	1.425
'SCAND2'	22	1722	11004	15	85174690	1	5635	0.356388	0.448077
'ZNF592'	8	501	57844	15	85291817	1	722	0.158358	0.800359
'PDE8A'	9	358	157166	15	85525204	1	3077	0.174329	0.75863
'UNKL'	0	0	51500	16	1413205	1	6512	0.0189714	1.7219
'CLCN7'	37	3935	30151	16	1494934	1	11675	0.517216	0.286328
'DNAJA3'	4	16	30916	16	4475857	1	1274	0.0913301	1.03939
'C16orf5'	4	36	28138	16	4560678	1	3750	0.0913301	1.03939
'MGRN1'	11	417	66149	16	4674825	1	56	0.205368	0.687466
'XYLT1'	41	6848	368556	16	17196182	3	89004	0.0507522	1.29454
'LOC81691'	12	1322	43223	16	20817766	3	21267	0.00260976	2.5834
'SLC7A5P2'	5	101	2534	16	21529231	1	58	0.108571	0.964286
'NSMCE1'	36	2095	43799	16	27236314	2	388	0.162099	0.790219
'ZNF646'	0	0	9084	16	31085742	1	108	0.0189714	1.7219
'ARMC5'	5	96	8171	16	31470316	1	900	0.108571	0.964286
'CHD9'	21	3014	272469	16	53088944	1	12330	0.343935	0.463524
'RBL2'	1	126	57209	16	53468350	1	92330	0.0375834	1.425
'FTO'	59	4631	410504	16	53737874	1	29969	0.683392	0.16533
'NLRC5'	4	384	94027	16	57023409	2	50719	0.00512531	2.29028
'COQ9'	5	67	13838	16	57481348	1	19711	0.108571	0.964286
'GPR114'	6	207	34498	16	57576600	1	159207	0.125485	0.901407
'PSKH1'	2	642	36406	16	67927174	1	63	0.0558428	1.25303
'ZFHX3'	9	846	275747	16	72816787	2	2396	0.0176478	1.75331
'ZNRF1'	74	6558	111978	16	75032914	2	6209	0.424102	0.37253
'WWOX'	13	642	1113013	16	78133550	1	172	0.235242	0.628484
'PLCG2'	34	4743	178969	16	81812929	1	10929	0.488635	0.311015
'FAM92B'	0	0	14150	16	85131964	1	3407	0.0189714	1.7219
'COX4I1'	1	125	7410	16	85833195	1	765	0.0375834	1.425
'CA5A'	2	3	48488	16	87921624	1	138	0.0558428	1.25303
'SLC43A2'	5	45	54434	17	1477696	5	11529	5.6473e-07	6.24816
'WDR81'	8	1185	22077	17	1619816	2	1073	0.0146212	1.83502
'CTNS'	6	564	26635	17	3539761	1	42285	0.125485	0.901407
'TMEM93'	0	0	873	17	3572089	1	799	0.0189714	1.7219
'ZBTB4'	21	17694	24883	17	7362685	1	9101	0.343935	0.463524
'AMAC1L3'	2	81	1663	17	7384720	1	123	0.0558428	1.25303
'TP53'	6	109	19144	17	7571719	2	99	0.0093291	2.03016
'TMEM107'	3	228	3416	17	8076298	1	16779	0.0737561	1.1322
'RPL26'	2	31	5732	17	8280833	1	2125	0.0558428	1.25303
'NCRNA00188'	14	1193	31662	17	16342300	1	175	0.249756	0.602484
'RAI1'	16	3326	129977	17	17584786	2	27769	0.0449959	1.34683
'USP22'	1	87	43445	17	20902907	1	58899	0.0375834	1.425
'SEZ6'	10	798	51135	17	27281946	1	294	0.189997	0.721253
'EVI2A'	28	3424	5340	17	29643427	2	9736	0.110441	0.956869
'THRA'	6	274	31673	17	38218445	3	31510	0.000524518	3.28024
'NR1D1'	15	419	7937	17	38249036	1	327	0.263995	0.578405
'WIPF2'	0	0	62866	17	38375573	1	765	0.0189714	1.7219
'RARA'	8	681	48472	17	38465422	1	18453	0.158358	0.800359
'PDK2'	1	1	15727	17	48172695	1	12449	0.0375834	1.425
'DDX42'	1	1	45110	17	61851566	1	1277	0.0375834	1.425
'SMURF2'	1	17	117652	17	62540734	1	142	0.0375834	1.425
'ABCA9'	7	460	86363	17	66970773	1	1085	0.142079	0.84747
'Gene SEPT9'	36	3746	219185	17	75277491	1	170	0.507871	0.294247
'TMC6'	19	4825	19490	17	76108998	1	242	0.318301	0.497162
'PGS1'	6	348	45903	17	76374734	1	3271	0.125485	0.901407
'CYTH1'	6	546	108246	17	76670130	2	4805	0.0093291	2.03016
'RPTOR'	70	6564	421549	17	78518624	1	7419	0.74363	0.128643
'AATK'	0	0	48773	17	79091099	1	5045	0.0189714	1.7219
'CCDC57'	24	3318	111344	17	80059345	1	4953	0.380591	0.419541
'DLGAP1'	84	11104	381299	18	3498836	4	11697	0.0865887	1.06254
'RAB31'	25	2417	154326	18	9708227	1	401	0.39235	0.406327
'C18orf1'	13	2790	433968	18	13218785	1	18053	0.235242	0.628484
'ZNF521'	98	6016	290327	18	22641887	4	53187	0.12932	0.888334
'RNF125'	14	2228	54710	18	29598444	1	4113	0.249756	0.602484
'LOC647946'	7	1200	545072	18	36786887	1	25192	0.142079	0.84747
'MBP'	59	5491	153985	18	74690789	1	8508	0.683392	0.16533
'NFATC1'	4	382	133551	18	77155771	1	26108	0.0913301	1.03939
'HMHA1'	8	1555	19454	19	1067173	1	2709	0.158358	0.800359
'KLF16'	15	1978	11166	19	1852398	2	12838	0.0404948	1.3926
'GNG7'	22	4055	191529	19	2511217	1	872	0.356388	0.448077
'MYO1F'	12	897	56658	19	8585673	1	442	0.220448	0.656693
'ICAM4'	7	690	1549	19	10397649	1	892	0.142079	0.84747
'C19orf39'	9	1052	2245	19	11485382	1	1651	0.174329	0.75863
'ZNF44'	0	0	23088	19	12382626	1	2776	0.0189714	1.7219
'TRMT1'	6	135	11850	19	13215713	1	3385	0.125485	0.901407
'PKN1'	7	496	38513	19	14544165	1	564	0.142079	0.84747
'PGLS'	2	10	9664	19	17622431	1	20469	0.0558428	1.25303
'DPY19L3'	9	573	80143	19	32896654	1	131	0.174329	0.75863
'TMEM147'	1	5	1884	19	36036544	2	234	0.00106472	2.97276
'ZNF146'	0	0	24170	19	36705503	1	419	0.0189714	1.7219
'GRIK5'	1	1084	67485	19	42502472	1	602	0.0375834	1.425
'POU2F2'	0	0	43958	19	42592672	1	836	0.0189714	1.7219
'ERF'	19	2153	7592	19	42751717	1	638	0.318301	0.497162
'IRGQ'	2	23	11769	19	44088518	1	374	0.0558428	1.25303
'PPP5C'	18	2059	43810	19	46850293	1	29929	0.305112	0.515541
'TMEM143'	6	190	31571	19	48835615	1	261	0.125485	0.901407
'ALDH16A1'	3	12	17832	19	49956472	1	430	0.0737561	1.1322
'AKT1S1'	7	626	8346	19	50372298	1	62862	0.142079	0.84747
'CCDC106'	3	26	5571	19	56158953	1	12680	0.0737561	1.1322
'ZNF584'	1	3	9628	19	58920062	1	324	0.0375834	1.425
'C20orf94'	80	9754	188075	20	10415950	1	20166	0.788397	0.103255
'C20orf12'	2	538	83818	20	18364011	1	3418	0.0558428	1.25303
'C20orf117'	17	1908	86243	20	35405844	1	894	0.291668	0.535112
'CTNNBL1'	5	173	178086	20	36322433	1	137	0.108571	0.964286
'PPP1R16B'	3	24	117319	20	37434347	1	462	0.0737561	1.1322
'ZMYND8'	39	9078	147094	20	45838380	1	51046	0.535378	0.271339
'NCAM2'	25	2416	540582	21	22370632	1	69250	0.39235	0.406327
'DOPEY2'	20	3164	129733	21	37536838	1	71	0.33124	0.479857
'DSCR3'	15	1105	44108	21	38595725	1	26801	0.263995	0.578405
'COMT'	36	1879	28234	22	19929262	2	18996	0.162099	0.790219
'TRMT2A'	5	2916	5371	22	20099397	2	9282	0.0070855	2.14963
'OSBP2'	2	162	213019	22	31090792	1	525	0.0558428	1.25303
'C22orf30'	7	77	68785	22	32077335	1	2301	0.142079	0.84747
'NPTXR'	0	0	25560	22	39214457	1	267	0.0189714	1.7219
'PACSIN2'	6	226	145413	22	43265771	1	3505	0.125485	0.901407
'SCUBE1'	3	1084	140126	22	43599229	1	71	0.0737561	1.1322
'PARVB'	13	1109	169929	22	44395172	2	4959	0.0320506	1.49416
'LOC150381'	24	4979	4675	22	46449725	2	8462	0.0866278	1.06234
'TBC1D22A'	12	599	411174	22	47158548	1	13181	0.220448	0.656693
'SH3KBP1'	18	1842	353661	23	19552083	1	212	0.305112	0.515541
'MBTPS2'	3	125	45885	23	21857655	1	14017	0.0737561	1.1322
'CXorf21'	5	75	19093	23	30576940	1	33985	0.108571	0.964286
'CXorf38'	20	361	20645	23	40486174	1	2378	0.33124	0.479857
'CASK'	26	1479	408097	23	41374190	1	4383	0.403885	0.393742
'CHST7'	7	2152	24646	23	46433191	1	4182	0.142079	0.84747
'SYN1'	3	209	47956	23	47431300	2	23572	0.00346032	2.46088
'ZNF81'	2	210	85355	23	47696300	1	5826	0.0558428	1.25303
'MAGED1'	2	591	99294	23	51546154	1	8229	0.0558428	1.25303
'CXorf65'	13	1850	2900	23	70323738	1	89	0.235242	0.628484
'COX7B'	2	148	5921	23	77154960	1	15040	0.0558428	1.25303
'DIAPH2'	14	1947	915935	23	95939661	1	203	0.249756	0.602484
'TCEAL1'	1	7	2227	23	102883647	1	7480	0.0375834	1.425
'ACSL4'	5	534	92058	23	108884563	1	20538	0.108571	0.964286
'Gene SEPT6'	49	8246	77644	23	118749689	1	398	0.616451	0.210102
'LAMP2'	7	8247	43201	23	119560003	1	5443	0.142079	0.84747
'SASH3'	6	360	15283	23	128913891	1	14782	0.125485	0.901407
'TKTL1'	0	0	34686	23	153524026	1	801	0.0189714	1.7219

## Sheet: Gemcitabine
'KCNAB2'	11	3676	74144	1	6086379	1	192	0.215471	0.666611
'PIK3CD'	16	1048	77382	1	9711789	3	5708	0.00609492	2.21503
'CTNNBIP1'	9	244	61983	1	9908333	1	4739	0.183086	0.737345
'MFN2'	8	398	33334	1	12040237	1	378	0.166396	0.778857
'ID3'	0	0	1913	1	23884409	1	24987	0.0200167	1.69861
'MDS2'	0	0	13233	1	23953823	1	56	0.0200167	1.69861
'PEF1'	0	0	15376	1	32095462	1	1083	0.0200167	1.69861
'ST3GAL3'	25	1951	223613	1	44173217	1	87	0.408967	0.388312
'GPBP1L1'	1	1	59325	1	46092977	1	1758	0.0396333	1.40194
'CC2D1B'	0	0	15598	1	52816266	1	121645	0.0200167	1.69861
'GPX7'	0	0	6680	1	53068042	1	5000	0.0200167	1.69861
'SLC1A7'	0	0	55434	1	53552855	1	50	0.0200167	1.69861
'PDE4B'	30	5732	582069	1	66258192	3	11764	0.0279276	1.55397
'LMO4'	8	1621	20453	1	87794150	1	927	0.166396	0.778857
'TMED5'	1	50	30948	1	93615298	1	8850	0.0396333	1.40194
'CDC14A'	12	1079	167810	1	100818022	1	66	0.231179	0.636051
'ADORA3'	33	3080	80627	1	112025970	1	2453	0.497301	0.303381
'CHD1L'	1	1	53151	1	146714290	1	81	0.0396333	1.40194
'HIST2H2BE'	7	610	2221	1	149856011	1	194	0.149366	0.825749
'TNFAIP8L2'	8	190	3121	1	151129104	1	721	0.166396	0.778857
'ZNF687'	2	3	9590	1	151254790	1	77	0.0588577	1.2302
'SLC27A3'	2	3	4865	1	153747767	1	893	0.0588577	1.2302
'ARHGEF2'	17	1630	31707	1	155916629	1	1072	0.305134	0.51551
'PAPPA2'	0	0	379662	1	176432306	1	404	0.0200167	1.69861
'RGS18'	32	3032	27352	1	192127591	1	1986	0.487024	0.312449
'SYT2'	0	0	119825	1	202559726	1	419	0.0200167	1.69861
'PIK3C2B'	8	713	67716	1	204391758	1	1867	0.166396	0.778857
'TMCC2'	5	61	45433	1	205197037	1	589	0.114255	0.942124
'ITPKB'	13	454	107485	1	226819391	1	24264	0.246574	0.608053
'GALNT2'	54	9998	214920	1	230202955	1	6778	0.671382	0.17303
'EFCAB2'	2	141	155360	1	245133170	1	70522	0.0588577	1.2302
'TAF1B'	2	26	90973	2	9983570	1	220	0.0588577	1.2302
'PFN4'	1	75	7908	2	24338243	1	85	0.0396333	1.40194
'RAB10'	2	927	103594	2	26256728	1	244	0.0588577	1.2302
'SLC4A1AP'	1	20	31509	2	27886337	1	279	0.0396333	1.40194
'RASGRP3'	3	134	128382	2	33661415	1	1929	0.0776977	1.10959
'HAAO'	2	11	25522	2	42994229	1	4275	0.0588577	1.2302
'C2orf65'	77	7169	90146	2	74785018	3	84722	0.215819	0.665911
'CTNNA2'	23	990	1135927	2	79740059	1	3721	0.38456	0.415036
'IL1RL2'	5	573	52378	2	102803432	2	64	0.00786077	2.10453
'NCKAP5'	0	0	896659	2	133429372	1	131	0.0200167	1.69861
'NEB'	1	542	249147	2	152341854	1	328	0.0396333	1.40194
'CCDC148'	2	479	285397	2	159027868	1	559	0.0588577	1.2302
'SESTD1'	3	69	162930	2	179966420	1	277	0.0776977	1.10959
'CASP8'	28	2355	54269	2	202098165	1	98	0.443776	0.352836
'PNKD'	47	5625	76401	2	219135114	2	171	0.257092	0.589911
'AGAP1'	3	31	631379	2	236402735	2	2473	0.0038443	2.41518
'ANKMY1'	0	0	78567	2	241418838	1	9513	0.0200167	1.69861
'LOC285375'	0	0	95912	3	13692220	1	52	0.0200167	1.69861
'UBE2E2'	2	10	387513	3	23244783	1	483	0.0588577	1.2302
'ZBTB47'	2	382	13897	3	42695175	1	352	0.0588577	1.2302
'ZNF445'	23	1219	37901	3	44481261	2	11465	0.0887216	1.05197
'SHISA5'	6	1328	32465	3	48509196	1	99	0.131988	0.879466
'PXK'	43	4118	92262	3	58318616	1	560	0.589411	0.229582
'ARL6IP5'	35	2375	21148	3	69134089	1	1460	0.517242	0.286306
'C3orf26'	37	1772	360799	3	99536677	2	296	0.183415	0.736565
'ZBTB20'	27	4347	809181	3	114056946	1	289	0.432407	0.364108
'CEP63'	5	170	89278	3	134204574	2	78	0.00786077	2.10453			Col 1	Gene name
'PPP2R3A'	0	0	182238	3	135684514	1	229	0.0200167	1.69861			Col 2	Number of inactivating retroviral insertions in control library
'PLCH1'	39	4559	224327	3	155197670	2	8706	0.197951	0.703442			Col 3	Total number of sequencing reads in control library
'SMC4'	1	16	35310	3	160117429	1	242	0.0396333	1.40194			Col 4	Size of gene (bp)
'TRA2B'	0	0	23565	3	185632359	1	606	0.0200167	1.69861			Col 5	Chromosome
'IL1RAP'	36	2812	143146	3	190231839	1	2661	0.526914	0.27826			Col 6	Chromosome position
'RNF168'	5	188	34977	3	196195662	1	888	0.114255	0.942124			Col 7	Number of inactivating retroviral insertions
'C4orf42'	2	215	3567	4	1243227	1	89	0.0588577	1.2302			Col 8	Total number of sequencing reads
'LOC344967'	9	2764	14283	4	40044536	1	56	0.183086	0.737345			Col 9	Calculated p-value
'TEC'	73	5414	134014	4	48137800	2	43944	0.444444	0.352183			Col 10	-LOG10 Calculated p-value
'OCIAD1'	8	84	30774	4	48833059	1	17910	0.166396	0.778857
'DCK'	10	396	37363	4	71859264	161	8304545	4.21121e-266	265.376
'LOC100499177'	6	407	7464	4	83814605	1	13670	0.131988	0.879466
'CISD2'	2	102	23827	4	103790134	1	3569	0.0588577	1.2302
'NR3C2'	0	0	363757	4	148999915	1	506	0.0200167	1.69861
'PDGFC'	12	1363	209783	4	157682763	1	33734	0.231179	0.636051
'ARL15'	7	1276	425790	5	53180613	1	153	0.149366	0.825749
'SKIV2L2'	4	340	117833	5	54603575	1	134	0.0961611	1.017
'PDE4D'	40	5855	1519060	5	58264865	2	274	0.205271	0.687673
'HBEGF'	8	123	13760	5	139712428	2	12218	0.0161873	1.79082
'C5orf62'	38	26888	18790	5	150157507	1	3458	0.545681	0.263061
'UNC5A'	1	6	70338	5	176237559	1	1631	0.0396333	1.40194
'NSD1'	11	1333	167134	5	176560079	1	433	0.215471	0.666611
'GRK6'	3	22	16162	5	176853686	1	11480	0.0776977	1.10959
'PHACTR1'	37	2434	569696	6	12717832	1	845	0.536392	0.270517
'JARID2'	58	3171	275726	6	15246526	1	161	0.696949	0.156799
'CDKAL1'	11	2162	697945	6	20534687	1	482	0.215471	0.666611
'BAT4'	4	201	3301	6	31629862	1	9793	0.0961611	1.017
'C2'	1	28	44673	6	31868775	1	360	0.0396333	1.40194
'CCND3'	13	975	113939	6	41902671	1	1146	0.246574	0.608053
'MEA1'	0	0	1650	6	42979968	1	15799	0.0200167	1.69861
'LIN28B'	40	3612	126284	6	105404922	2	1213	0.205271	0.687673
'LOC643749'	11	2248	118821	6	111804674	1	23167	0.215471	0.666611
'PLEKHG1'	0	0	243801	6	150920998	1	323	0.0200167	1.69861
'ZDHHC14'	25	1764	292420	6	157802556	1	2210	0.408967	0.388312
'MAD1L1'	20	2893	417156	7	1855427	1	623	0.34605	0.460861
'ABCB5'	0	0	141392	7	20655244	1	309	0.0200167	1.69861
'CBX3'	5	339	11876	7	26241098	1	748	0.114255	0.942124
'LAT2'	26	2567	20077	7	73624086	2	174	0.107564	0.968335
'PION'	22	1434	105648	7	76940069	1	261	0.371982	0.429478
'EMID2'	3	6	196183	7	101006121	1	50	0.0776977	1.10959
'MLL5'	6	47	99895	7	104654636	3	1140	0.000613296	3.21233
'PLXNA4'	7	1831	525356	7	131808091	1	1653	0.149366	0.825749
'ZC3HAV1'	16	1069	66198	7	138728267	1	6415	0.290934	0.536205
'MCPH1'	24	537	237028	8	6264112	1	1111	0.396887	0.401333
'AGPAT5'	10	546	53142	8	6565877	1	914	0.199442	0.700183
'SGK223'	63	9597	63999	8	8175258	2	354	0.374719	0.426294
'PDLIM2'	12	2042	18896	8	22436642	1	77860	0.231179	0.636051
'PTK2B'	88	10896	147905	8	27168998	4	196555	0.113301	0.945767
'GTF2E2'	2	111	79707	8	30436031	1	1358	0.0588577	1.2302
'RNF122'	8	2274	19371	8	33405272	1	14292	0.166396	0.778857
'ERLIN2'	12	1436	21222	8	37594096	1	2719	0.231179	0.636051
'KIAA0146'	51	5770	474932	8	48173541	2	31511	0.286852	0.542341
'SNTG1'	2	377	880831	8	50824596	2	403	0.00233759	2.63123
'PDE7A'	9	233	123850	8	66629905	1	3582	0.183086	0.737345
'TMEM64'	2	117	23911	8	91634222	1	2250	0.0588577	1.2302
'INTS8'	9	1753	57187	8	95835533	1	12847	0.183086	0.737345
'NCALD'	27	3749	438365	8	102698770	1	139	0.432407	0.364108
'TM7SF4'	0	0	16863	8	105352053	1	58	0.0200167	1.69861
'ANGPT1'	155	20593	248544	8	108261710	2	59487	0.824669	0.0837205
'KIAA0196'	2	2771	67557	8	126036504	1	1781	0.0588577	1.2302
'TG'	26	1696	267937	8	133879204	1	3003	0.420805	0.375919
'JAK2'	2	6	142938	9	4985244	1	106	0.0588577	1.2302
'MIR548H2'	40	9558	82410	9	21050139	2	52163	0.205271	0.687673
'MOBKL2B'	3	33	204643	9	27325207	2	17614	0.0038443	2.41518
'TLN1'	3	84	35059	9	35697333	1	1644	0.0776977	1.10959
'APBA1'	0	0	244827	9	72042448	1	56	0.0200167	1.69861
'GNAQ'	87	13666	310993	9	80335199	2	17322	0.534265	0.272244
'C9orf3'	4	346	360615	9	97488885	1	31284	0.0961611	1.017
'TGFBR1'	7	273	49060	9	101867411	1	305	0.149366	0.825749
'RAD23B'	2	14	48926	9	110045543	1	838	0.0588577	1.2302
'FAM129B'	26	3179	73650	9	130267618	1	613	0.420805	0.375919
'SET'	16	4256	12741	9	131445933	1	5173	0.290934	0.536205
'FNBP1'	45	5700	156008	9	132649465	2	12856	0.242219	0.615792
'IL2RA'	25	4167	51677	10	6052656	3	13179	0.0180428	1.7437
'SEC61A2'	0	0	40317	10	12171639	1	1217	0.0200167	1.69861
'PARD3'	1	1	705766	10	34398487	1	1903	0.0396333	1.40194
'ADK'	42	3154	558095	10	75910964	4	4942	0.0133717	1.87381
'GRID1'	2	4	766939	10	87359311	1	724	0.0588577	1.2302
'BTRC'	0	0	203244	10	103113824	1	82	0.0200167	1.69861
'FAM45A'	21	4612	33605	10	120863610	3	264	0.0118233	1.92726
'MOB2'	4	1250	294816	11	1490685	1	256	0.0961611	1.017
'ARNTL'	5	357	109486	11	13299324	1	303	0.114255	0.942124
'PDHX'	2	2	79998	11	34937676	1	61	0.0588577	1.2302
'SPI1'	6	22	23719	11	47376408	1	1949	0.131988	0.879466
'LPXN'	21	1974	51294	11	58294345	1	56	0.359147	0.444728
'LOC283194'	5	308	124810	11	58701115	1	2193	0.114255	0.942124
'DAGLA'	4	28	66563	11	61447909	1	1722	0.0961611	1.017
'C11orf83'	0	0	725	11	62439125	1	56	0.0200167	1.69861
'RELT'	10	2536	21114	11	73087404	1	94	0.199442	0.700183
'CBL'	3	5	101869	11	119076989	1	1092	0.0776977	1.10959
'PAWR'	3	23	99044	12	79985746	1	223	0.0776977	1.10959
'CRADD'	44	4757	173379	12	94071150	2	1531	0.234796	0.62931
'LOC144486'	2	2	2564	12	94853778	1	62	0.0588577	1.2302
'ANO4'	0	0	334046	12	101188373	1	56	0.0200167	1.69861
'UTP20'	1	14	106493	12	101673904	1	1069	0.0396333	1.40194
'SSH1'	6	54	74893	12	109176466	1	2588	0.131988	0.879466
'SH2B3'	20	1921	45675	12	111843751	1	135	0.34605	0.460861
'DNAH10'	1	2	173224	12	124247041	1	375	0.0396333	1.40194
'PGAM5'	1	4	11930	12	133287392	1	70	0.0396333	1.40194
'FRY'	63	3383	265339	13	32605436	1	698	0.726133	0.138984
'SMAD9'	0	0	75441	13	37418968	1	161	0.0200167	1.69861
'NHLRC3'	7	369	11788	13	39612454	1	633	0.149366	0.825749
'RB1'	14	1479	178142	13	48877882	1	729	0.26166	0.582262
'CDADC1'	4	176	45574	13	49822046	4	28614	1.04606e-05	4.98044
'DLEU2'	19	335	142990	13	50556687	1	624	0.332686	0.477966
'THSD1P1'	1	3	26756	13	52741846	1	280	0.0396333	1.40194
'JPH4'	5	1436	10766	14	24037243	1	2034	0.114255	0.942124
'SLC38A6'	0	0	102619	14	61447831	1	101	0.0200167	1.69861
'GPHN'	8	448	674399	14	66974124	1	116	0.166396	0.778857
'MARK3'	2	11	118464	14	103851700	1	8845	0.0588577	1.2302
'KLF13'	23	5461	51019	15	31619082	2	20530	0.0887216	1.05197
'C15orf24'	0	0	17828	15	34376225	1	1112	0.0200167	1.69861
'VPS18'	3	992	9545	15	41186627	1	9965	0.0776977	1.10959
'IGDCC4'	6	132	41586	15	65673824	1	609	0.131988	0.879466
'PKM2'	6	2309	32315	15	72491369	1	5349	0.131988	0.879466
'HEXA'	16	499	32742	15	72635778	1	317	0.290934	0.536205
'CSK'	79	10547	21115	15	75074424	1	376	0.801948	0.0958541
'ADAMTS7'	2	76	52228	15	79051545	1	1582	0.0588577	1.2302
'SCAND2'	22	1722	11004	15	85174690	2	366	0.082683	1.08258
'AKAP13'	52	5098	368716	15	85923870	1	1057	0.657801	0.181905
'NLRC3'	1	57	38355	16	3589037	1	390	0.0396333	1.40194
'SNX29'	9	456	522091	16	12146054	1	2574	0.183086	0.737345
'XYLT1'	41	6848	368556	16	17196182	2	33642	0.212619	0.672398
'GPR114'	6	207	34498	16	57576600	1	6688	0.131988	0.879466
'CES2'	5	98	10646	16	66968346	1	1305	0.114255	0.942124
'KCTD19'	0	0	37269	16	67323392	1	101	0.0200167	1.69861
'COG4'	1	285	42985	16	70514472	1	124	0.0396333	1.40194
'HPR'	0	0	14020	16	72097124	1	92585	0.0200167	1.69861
'ZNRF1'	74	6558	111978	16	75032914	1	57	0.780834	0.107441
'C16orf61'	0	0	30802	16	81009700	1	4741	0.0200167	1.69861
'CDK10'	2	76	9696	16	89753075	1	298	0.0588577	1.2302
'SPIRE2'	4	1061	42821	16	89894906	2	1858	0.00569007	2.24488
'MC1R'	1	6	3098	16	89984286	2	278671	0.00118454	2.92645
'TSR1'	15	1327	14687	17	2225991	1	4139	0.276445	0.558391
'GAS7'	14	360	287943	17	9813925	1	53	0.26166	0.582262
'HS3ST3B1'	3	44	44987	17	14204505	1	242	0.0776977	1.10959
'ALDH3A2'	0	0	28845	17	19552063	1	1057	0.0200167	1.69861
'SSH2'	107	10125	304054	17	27952964	4	1546	0.183164	0.737161
'EFCAB5'	11	933	178596	17	28256873	2	53633	0.026969	1.56914
'EVI2A'	28	3424	5340	17	29643427	2	1285	0.120659	0.918442
'ACCN1'	1	6	1143718	17	31340107	1	415	0.0396333	1.40194
'NR1D1'	15	419	7937	17	38249036	1	280	0.276445	0.558391
'TOP2A'	2	184	29429	17	38544773	1	6727	0.0588577	1.2302
'BRCA1'	0	0	81188	17	41196312	1	3161	0.0200167	1.69861
'LIMD2'	2	473	4270	17	61773249	1	61	0.0588577	1.2302
'TMC6'	19	4825	19490	17	76108998	1	12375	0.332686	0.477966
'RPTOR'	70	6564	421549	17	78518624	1	1440	0.762335	0.117854
'MYOM1'	16	430	153301	18	3066805	1	2038	0.290934	0.536205
'DLGAP1'	84	11104	381299	18	3498836	2	127	0.515867	0.287462
'OSBPL1A'	5	828	235778	18	21742012	1	4481	0.114255	0.942124
'ATP5A1'	8	665	20090	18	43664109	1	53435	0.166396	0.778857
'DYM'	29	5849	416908	18	46570171	2	59	0.127346	0.895015
'BCL2'	5	55	196035	18	60790578	1	494	0.114255	0.942124
'C18orf55'	4	319	10459	18	71815745	1	80378	0.0961611	1.017
'ATP9B'	2	103	308884	18	76829396	2	568	0.00233759	2.63123
'MOBKL2A'	36	2703	25233	19	2071036	1	124316	0.526914	0.27826
'S1PR4'	13	4598	1594	19	3178735	1	226	0.246574	0.608053
'NFIC'	8	518	103987	19	3359615	1	57	0.166396	0.778857
'RFX1'	20	1581	44792	19	14072342	2	48513	0.0710146	1.14865
'HSH2D'	24	1489	24538	19	16244837	1	11561	0.396887	0.401333
'C19orf44'	1	27	24959	19	16607204	2	6829	0.00118454	2.92645
'ZBTB32'	4	726	4110	19	36203829	1	1461	0.0961611	1.017
'ZNF566'	2	57	44442	19	36936021	1	177	0.0588577	1.2302
'ARHGEF1'	4	59	24334	19	42387266	1	1728	0.0961611	1.017
'ZNF576'	1	1	4044	19	44100543	1	108	0.0396333	1.40194
'CEACAM22P'	5	392	19106	19	45041044	1	27183	0.114255	0.942124
'VASP'	12	1012	19551	19	46010687	1	1355	0.231179	0.636051
'ZC3H4'	39	1546	49561	19	47567448	1	4265	0.554784	0.255876
'CD33'	8	251	14940	19	51728334	1	73	0.166396	0.778857
'HCK'	12	969	49665	20	30639990	1	1121	0.231179	0.636051
'ZMYND8'	39	9078	147094	20	45838380	1	9954	0.554784	0.255876
'PREX1'	5	43	203628	20	47240792	1	1387	0.114255	0.942124
'GRIK1'	26	1262	403027	21	30909255	1	336	0.420805	0.375919
'DOPEY2'	20	3164	129733	21	37536838	1	2155	0.34605	0.460861
'MORC3'	1	1	56457	21	37692486	1	24503	0.0396333	1.40194
'TXNRD2'	22	566	66320	22	19863039	1	899	0.371982	0.429478
'OSM'	8	221	4020	22	30658820	1	4107	0.166396	0.778857
'MPST'	0	0	10161	22	37415701	1	303	0.0200167	1.69861
'CYTH4'	26	1786	32894	22	37678494	1	85	0.420805	0.375919
'RRP7B'	1	5	8750	22	42969267	1	18649	0.0396333	1.40194
'ARHGAP6'	4	1520	528159	23	11155662	1	107	0.0961611	1.017
'BMX'	13	2316	55752	23	15518899	1	57	0.246574	0.608053
'CNKSR2'	15	1006	280277	23	21392535	1	867	0.276445	0.558391
'APOO'	1	23	74592	23	23851465	1	748	0.0396333	1.40194
'TFE3'	7	846	14749	23	48886241	1	55	0.149366	0.825749
'SPIN4'	6	61	4111	23	62567107	1	10182	0.131988	0.879466
'DLG3'	2	3	60633	23	69664704	1	480	0.0588577	1.2302
'BCYRN1'	31	1783	518928	23	70430034	1	615	0.476538	0.321903
'BTK'	14	2278	36778	23	100604434	1	339	0.26166	0.582262
'DOCK11'	40	4869	190252	23	117629871	1	3279	0.563705	0.248948
'Gene SEPT6'	49	8246	77644	23	118749689	1	2658	0.636372	0.196289
'LOC286467'	6	800	127993	23	130836678	1	50	0.131988	0.879466
'ARHGAP4'	6	539	18885	23	153172829	1	1054	0.131988	0.879466
