# Supplementary material for: The anticancer natural product ophiobolin A induces cytotoxicity by covalent modification of phosphatidylethanolamine
Source: eLife. 2016 Jul 12;5:e14601. doi: 10.7554/eLife.14601 (PMC4942256; doi:10.7554/eLife.14601)
Supplement: Figure 1—figure supplement 3—source data 1. — DOI: http://dx.doi.org/10.7554/eLife.14601.010 [file elife-14601-fig1-figsupp3-data1.xlsx]

## Sheet: OPA 358 nM
'NOC2L'	0	0	15096	1	879583	1	149	0.0585884	1.23219			Col 1	Gene name
'ISG15'	0	0	1069	1	948846	1	103	0.0585884	1.23219			Col 2	Number of inactivating retroviral insertions in control library
'NADK'	0	0	27232	1	1682677	1	161	0.0585884	1.23219			Col 3	Total number of sequencing reads in control library
'GNB1'	0	0	105766	1	1716729	1	952	0.0585884	1.23219			Col 4	Size of gene (bp)
'PEX10'	0	0	7768	1	2336242	4	1867	1.17551e-05	4.92977			Col 5	Chromosome
'TP73'	11	660	81339	1	3569128	3	361	0.0449829	1.34695			Col 6	Chromosome position
'RNF207'	2	176	15163	1	6266188	1	10740	0.165672	0.78075			Col 7	Number of inactivating retroviral insertions
'ENO1'	1	4	17718	1	8921062	1	44	0.113746	0.944065			Col 8	Total number of sequencing reads
'H6PD'	3	93	36530	1	9294862	1	970	0.214558	0.668456			Col 9	Calculated p-value
'PIK3CD'	16	1048	77382	1	9711789	3	2796	0.0966023	1.01501			Col 10	-LOG10 Calculated p-value
'PEX14'	25	2219	155811	1	10535002	3	23	0.224143	0.649475
'MFN2'	8	398	33334	1	12040237	1	47	0.419246	0.377531
'PRDM2'	7	2111	124838	1	14026734	2	16	0.0938916	1.02737
'TMEM51'	8	134	67946	1	15479027	1	33	0.419246	0.377531
'FLJ37453'	22	9185	13933	1	16160709	3	3319	0.178136	0.749248
'SPEN'	7	1119	92592	1	16174358	1	197	0.383096	0.416693
'UBR4'	6	49	135745	1	19401001	2	9560	0.0758973	1.11977
'USP48'	3	70	104895	1	22004793	1	10	0.214558	0.668456
'ZNF436'	2	623	10416	1	23685941	1	2139	0.165672	0.78075
'SRSF10'	2	893	14015	1	24292938	1	101	0.165672	0.78075
'CLIC4'	3	9	99056	1	25071759	1	377	0.214558	0.668456
'RUNX3'	4	184	65499	1	25226002	1	1028	0.26058	0.584059
'FAM54B'	3	980	13036	1	26146396	3	883	0.00351286	2.45434
'CCDC21'	5	6557	44607	1	26560692	1	195	0.303907	0.517259
'UBXN11'	25	4803	35982	1	26608774	2	1154	0.474964	0.323339
'RPS6KA1'	15	2527	45272	1	26856248	1	12	0.619466	0.207983
'WDTC1'	1	21	74102	1	27561006	1	112	0.113746	0.944065
'SYTL1'	8	2384	11939	1	27668482	1	79	0.419246	0.377531
'MED18'	1	9	6965	1	28655512	1	340	0.113746	0.944065
'PHACTR4'	4	1103	130788	1	28696092	2	72	0.0439466	1.35707
'SNHG3'	24	932	3650	1	28832495	3	3122	0.208536	0.680819
'EPB41'	11	681	232956	1	29213602	1	245	0.515481	0.287787
'KPNA6'	5	776	68523	1	32573643	1	35	0.303907	0.517259
'S100PBP'	9	270	41300	1	33283175	2	2032	0.132886	0.876521
'MACF1'	38	4735	405672	1	39547117	1	13	0.905177	0.0432665
'RLF'	7	33106	79552	1	40627040	1	11346	0.383096	0.416693
'NFYC'	27	3072	80032	1	41157241	1	11	0.815678	0.0884814
'ELOVL1'	0	0	4627	1	43829072	1	1772	0.0585884	1.23219
'RNF220'	1	1	246437	1	44870959	1	33	0.113746	0.944065
'C1orf228'	16	46597	50870	1	45140393	2	17654	0.284823	0.545425
'BTBD19'	7	881	5648	1	45274153	2	52	0.0938916	1.02737
'MUTYH'	2	1036	11228	1	45794914	1	1486	0.165672	0.78075
'MMACHC'	2	181	10882	1	45965855	1	21	0.165672	0.78075
'TAL1'	11	2331	13481	1	47681962	1	2327	0.515481	0.287787
'STIL'	1	1	64009	1	47715810	1	140	0.113746	0.944065
'BTF3L4'	1	82	32234	1	52521856	1	12	0.113746	0.944065
'CC2D1B'	0	0	15598	1	52816266	1	78	0.0585884	1.23219
'FAM159A'	7	2749	23671	1	53099065	1	6381	0.383096	0.416693
'USP24'	2	79	149007	1	55532032	1	16342	0.165672	0.78075
'NEGR1'	63	6095	879652	1	71868625	4	1749	0.557542	0.253722
'ST6GALNAC3'	1	2	556281	1	76540388	1	80	0.113746	0.944065
'WDR63'	6	92	70828	1	85527992	2	2532	0.0758973	1.11977
'LRRC8C'	12	1857	86450	1	90098643	2	3231	0.19636	0.706947
'LRRC8D'	21	2686	115415	1	90286572	3	192	0.163429	0.786671
'EVI5'	7	408	283707	1	92974254	2	55	0.0938916	1.02737
'FNBP1L'	5	49	106529	1	93913687	1	217	0.303907	0.517259
'CDC14A'	12	1079	167810	1	100818022	1	10	0.543876	0.2645
'VAV3'	33	2042	393764	1	108113781	1	233	0.871727	0.0596194
'ADORA3'	33	3080	80627	1	112025970	2	735	0.615995	0.210423
'PHTF1'	4	1279	61954	1	114239823	1	387	0.26058	0.584059
'RSBN1'	8	405	50616	1	114304454	1	47	0.419246	0.377531
'PDE4DIP'	8	1965	224652	1	144851427	1	1204	0.419246	0.377531
'NOTCH2NL'	2	128	76801	1	145209110	1	687	0.165672	0.78075
'PDZK1'	0	0	36348	1	145727725	1	409	0.0585884	1.23219
'MLLT11'	11	1559	8822	1	151032150	1	1103	0.515481	0.287787
'S100A11'	11	313	4529	1	152004982	1	12	0.515481	0.287787
'C1orf43'	13	2067	14091	1	154179182	1	1229	0.570608	0.243662
'ATP8B2'	4	93	25744	1	154298035	1	29	0.26058	0.584059
'KCNN3'	0	0	162838	1	154679916	1	73	0.0585884	1.23219
'FLAD1'	5	484	9818	1	154955769	1	1443	0.303907	0.517259
'FDPS'	3	980	11919	1	155278538	1	1792	0.214558	0.668456
'LOC645676'	7	279	1961	1	155531771	1	23	0.383096	0.416693
'KIAA0907'	1	1	21353	1	155882835	1	651	0.113746	0.944065
'IFI16'	8	202	45262	1	158979681	2	22	0.11295	0.947114
'CD48'	2	161	33048	1	160648537	1	10	0.165672	0.78075
'ARHGAP30'	7	2044	23028	1	161016732	1	1692	0.383096	0.416693
'FCRLB'	2	6	5476	1	161692456	1	637	0.165672	0.78075
'DUSP27'	6	200	34316	1	167064086	1	30	0.344696	0.462564
'GAS5'	2	5	4086	1	173833039	1	76	0.165672	0.78075
'ZBTB37'	13	239	18282	1	173837492	1	1457	0.570608	0.243662
'RASAL2'	20	1399	385781	1	178062863	1	895	0.71866	0.143477
'C1orf125'	1	23	189014	1	179334854	1	13	0.113746	0.944065
'RGS18'	32	3032	27352	1	192127591	2	36	0.600073	0.221796
'CFH'	3	30	95624	1	196621007	1	239	0.214558	0.668456
'DENND1B'	4	23	265115	1	197479508	1	238	0.26058	0.584059
'PTPRC'	36	4419	118409	1	198608136	3	395	0.402243	0.395512
'KDM5B'	6	1160	81017	1	202696532	1	1330	0.344696	0.462564
'ATP2B4'	10	409	117280	1	203595927	2	1851	0.153531	0.813803
'NFASC'	6	1912	194168	1	204797781	1	3239	0.344696	0.462564
'ELK4'	1	91	16766	1	205585234	1	783	0.113746	0.944065
'C1orf186'	79	10852	49776	1	206238871	5	1874	0.550745	0.25905
'RASSF5'	13	1784	81737	1	206680878	2	154	0.218285	0.660976
'PLXNA2'	3	1071	222076	1	208195589	1	1636	0.214558	0.668456
'NSL1'	0	0	65644	1	212899495	1	34	0.0585884	1.23219
'GPATCH2'	0	0	200576	1	217603833	1	17	0.0585884	1.23219
'CAPN8'	0	0	138465	1	223714971	1	192	0.0585884	1.23219
'NVL'	0	0	102836	1	224415036	1	1356	0.0585884	1.23219
'ITPKB'	13	454	107485	1	226819391	1	232	0.570608	0.243662
'GALNT2'	54	9998	214920	1	230202955	2	11105	0.847631	0.071793
'GNPAT'	2	48	36800	1	231376918	1	36	0.165672	0.78075
'TSNAX-DISC1'	4	284	512618	1	231664398	1	2276	0.26058	0.584059
'C1orf57'	1	2	27850	1	233086369	1	10	0.113746	0.944065
'IRF2BP2'	5	1164	5255	1	234740016	2	438	0.0591731	1.22788
'TOMM20'	0	0	19597	1	235272659	1	16	0.0585884	1.23219
'SMYD3'	109	11507	758003	1	245912641	5	10788	0.804435	0.094509
'CNST'	24	7098	102245	1	246729638	1	1793	0.779052	0.108434
'SCCPDH'	5	55993	44060	1	246887377	1	13132	0.303907	0.517259
'RSAD2'	25	4074	20568	2	7017795	2	348	0.474964	0.323339
'LOC386597'	5	3614	6407	2	7052406	2	26	0.0591731	1.22788
'FAM49A'	27	1622	116403	2	16730731	3	1106	0.255966	0.591817
'PUM2'	0	0	78692	2	20448452	1	16	0.0585884	1.23219
'ATAD2B'	4	6	178394	2	23971540	1	1044	0.26058	0.584059
'DNMT3A'	10	1232	109614	2	25455845	1	20	0.485318	0.313973
'DTNB'	2	182	296390	2	25600113	1	63	0.165672	0.78075
'HADHA'	3	297	54090	2	26413504	1	25	0.214558	0.668456
'EPT1'	3	25	49806	2	26568953	3	144	0.00351286	2.45434
'BRE'	15	2166	448284	2	28113481	2	7018	0.262609	0.580691
'PLB1'	14	1465	147714	2	28718937	1	60	0.595774	0.224918
'FEZ2'	1	189	45929	2	36779403	1	1659	0.113746	0.944065
'MCFD2'	4	543	39986	2	47129008	2	10	0.0439466	1.35707
'SPTBN1'	22	2834	215129	2	54683453	1	7956	0.750677	0.124547
'PRDXDD1P'	5	465	2151	2	55509454	1	1127	0.303907	0.517259
'FLJ30838'	77	8094	543013	2	58747887	3	4012	0.85476	0.0681559
'FLJ16341'	9	1345	33555	2	61074894	1	10705	0.453279	0.343634
'PEX13'	0	0	34313	2	61244811	2	17	0.00343126	2.46455
'COMMD1'	20	1590	230402	2	62132802	2	167	0.372334	0.429068
'SERTAD2'	12	1189	22291	2	64858755	2	4060	0.19636	0.706947
'MEIS1'	13	363	137359	2	66662531	2	20	0.218285	0.660976
'PLEK'	13	2540	32263	2	68592321	1	65	0.570608	0.243662
'LOC400960'	11	1123	124752	2	70189395	1	427	0.515481	0.287787
'PCBP1'	7	1615	1748	2	70314584	2	1511	0.0938916	1.02737
'LOC100133985'	12	1018	1280	2	70351168	1	901	0.543876	0.2645
'MCEE'	1	3	20589	2	71336805	1	2465	0.113746	0.944065
'DGUOK'	2	390	32134	2	74153952	1	27	0.165672	0.78075
'LOXL3'	13	690	21117	2	74759945	1	16	0.570608	0.243662
'DOK1'	2	524	2803	2	74781859	1	16	0.165672	0.78075
'C2orf65'	77	7169	90146	2	74785018	5	119	0.529079	0.276479
'CTNNA2'	23	990	1135927	2	79740059	2	10	0.435072	0.361439
'CAPG'	14	2548	15806	2	85621870	1	1602	0.595774	0.224918
'ST3GAL5'	7	902	49887	2	86066270	1	1089	0.383096	0.416693
'IL1RL1'	7	1810	40536	2	102927961	1	87	0.383096	0.416693
'LOC150568'	1	1	78410	2	105050804	1	610	0.113746	0.944065
'TGFBRAP1'	3	25	62607	2	105883541	1	1497	0.214558	0.668456
'UXS1'	10	118	101036	2	106709759	1	1059	0.485318	0.313973
'LOC541471'	10	1220	128102	2	112124590	1	12	0.485318	0.313973
'IL1RN'	1	45	16123	2	113875469	1	3341	0.113746	0.944065
'INSIG2'	0	0	21547	2	118846049	1	4853	0.0585884	1.23219
'NCKAP5'	0	0	896659	2	133429372	1	137	0.0585884	1.23219
'YSK4'	2	26	59976	2	135722272	1	1067	0.165672	0.78075
'ARHGAP15'	37	4812	639022	2	143886898	3	22	0.418213	0.378602
'GTDC1'	2	8	386501	2	144703582	1	323	0.165672	0.78075
'DKFZp686O1327'	18	7835	408756	2	145425533	3	12341	0.121811	0.914315
'CYTIP'	2	18	29474	2	158271130	3	18	0.00183654	2.736
'WDSUB1'	0	0	50932	2	160092304	1	824	0.0585884	1.23219
'BAZ2B'	13	119	297568	2	160175491	1	97	0.570608	0.243662
'DPP4'	2	97	82296	2	162848756	1	432	0.165672	0.78075
'LASS6'	16	608	318318	2	169312834	1	27	0.64177	0.192621
'BBS5'	1	4	27159	2	170336005	2	495	0.00989203	2.00471
'PPIG'	3	11	53398	2	170440849	1	146	0.214558	0.668456
'C2orf77'	10	2387	48997	2	170501934	1	40	0.485318	0.313973
'METTL8'	9	677	117398	2	172173914	3	609	0.0296587	1.52785
'SLC25A12'	5	310	110899	2	172639914	1	364	0.303907	0.517259
'ZAK'	0	0	192172	2	173940564	1	2736	0.0585884	1.23219
'WIPF1'	46	13272	123325	2	175424302	4	5377	0.336388	0.47316
'AGPS'	1	1	151094	2	178257470	3	193	0.000768233	3.11451
'ZNF804A'	1	1	341120	2	185463092	1	2580	0.113746	0.944065
'TFPI'	1	233	90260	2	188328959	1	921	0.113746	0.944065
'PMS1'	1	1	93544	2	190648810	1	604	0.113746	0.944065
'MFSD6'	2	601	93961	2	191273080	1	1905	0.165672	0.78075
'STAT4'	13	3174	121620	2	191894305	1	828	0.570608	0.243662
'TMEFF2'	0	0	244896	2	192814748	1	257	0.0585884	1.23219
'ANKRD44'	15	3724	203513	2	197859249	2	532	0.262609	0.580691
'SPATS2L'	2	1998	176379	2	201170603	2	92	0.0190158	1.72088
'CLK1'	2	1580	11736	2	201717731	1	3974	0.165672	0.78075
'PPIL3'	5	700	18170	2	201735679	1	124	0.303907	0.517259
'CASP10'	3	794	46490	2	202047620	2	199	0.0304687	1.51615
'TRAK2'	10	303	74389	2	202241930	1	131	0.485318	0.313973
'ABI2'	1	187	103889	2	204193002	1	13	0.113746	0.944065
'XRCC5'	1	3	96995	2	216974019	1	707	0.113746	0.944065
'RPL37A'	2	31	2667	2	217363519	1	1210	0.165672	0.78075
'PNKD'	47	5625	76401	2	219135114	3	3753	0.567381	0.246125
'SLC11A1'	8	941	14865	2	219246751	2	1403	0.11295	0.947114
'ABCB6'	0	0	9179	2	220074493	1	19	0.0585884	1.23219
'INPP5D'	23	4135	191513	2	233925035	3	4269	0.193186	0.714024
'MLPH'	0	0	68083	2	238395877	2	2962	0.00343126	2.46455
'DUSP28'	6	283	3960	2	241499470	1	10	0.344696	0.462564
'Gene SEPT2'	6	1083	38717	2	242254722	1	14	0.344696	0.462564
'GRM7'	12	127	880417	3	6902801	2	84	0.19636	0.706947
'SETD5'	7	262	80434	3	9439402	1	102	0.383096	0.416693
'TADA3'	5	1467	12767	3	9821653	1	7522	0.303907	0.517259
'IL17RE'	2	655	13787	3	9944295	1	28	0.165672	0.78075
'VGLL4'	10	2600	164677	3	11597543	2	287	0.153531	0.813803
'C3orf20'	0	0	97937	3	14716605	1	3675	0.0585884	1.23219
'SH3BP5'	1	21	86545	3	15296356	1	46	0.113746	0.944065
'TBC1D5'	17	2037	585586	3	17198654	3	1543	0.108923	0.962882
'TGFBR2'	15	693	87638	3	30647993	2	1106	0.262609	0.580691
'ARPP21'	0	0	152139	3	35683848	1	1392	0.0585884	1.23219
'LRRFIP2'	1	2	123735	3	37094116	1	504	0.113746	0.944065
'ZNF445'	23	1219	37901	3	44481261	2	463	0.435072	0.361439
'FYCO1'	3	1363	77912	3	45959395	1	1864	0.214558	0.668456
'DOCK3'	9	502	708957	3	50712671	1	74	0.453279	0.343634
'POC1A'	11	683	79457	3	52109249	1	1767	0.515481	0.287787
'TMEM110'	10	328	57649	3	52873898	2	8464	0.153531	0.813803
'FLNB'	14	1334	163856	3	57994126	2	953	0.2404	0.619065
'PXK'	43	4118	92262	3	58318616	2	195	0.74902	0.125506
'FHIT'	1	1	1502096	3	59735037	1	217	0.113746	0.944065
'MIR548A2'	1	2	236176	3	64705682	1	177	0.113746	0.944065
'MAGI1'	0	0	684603	3	65339906	1	90	0.0585884	1.23219
'FOXP1'	71	42794	628404	3	71004736	5	2950	0.461563	0.335769
'GXYLT2'	1	8	87136	3	72937384	1	1870	0.113746	0.944065
'FAM86DP'	1	1	13562	3	75470704	1	895	0.113746	0.944065
'ZNF717'	0	0	48226	3	75786029	1	19	0.0585884	1.23219
'MINA'	2	16	30635	3	97660660	1	321	0.165672	0.78075
'ST3GAL6'	18	1434	61663	3	98451571	1	20	0.682533	0.165876
'LOC151658'	0	0	36405	3	107560510	1	2960	0.0585884	1.23219
'CD200'	1	4	29741	3	112051915	1	137	0.113746	0.944065
'LSAMP'	15	3951	643175	3	115521210	4	3022	0.0224456	1.64887
'NR1I2'	4	449	38001	3	119499330	1	32	0.26058	0.584059
'GTF2E1'	0	0	40358	3	120461557	1	228	0.0585884	1.23219
'CD86'	22	9951	65762	3	121774220	1	1158	0.750677	0.124547
'ZNF148'	3	65	149684	3	124944514	1	727	0.214558	0.668456
'LOC100125556'	2	108	13422	3	125635443	1	183	0.165672	0.78075
'MCM2'	9	266	24022	3	127317252	1	613	0.453279	0.343634
'PODXL2'	3	7	43614	3	127348038	1	137	0.214558	0.668456
'EEFSEC'	5	4229	255176	3	127872312	1	2571	0.303907	0.517259
'CNBP'	2	91	16152	3	128886658	1	739	0.165672	0.78075
'H1FX'	0	0	1506	3	129033614	1	117	0.0585884	1.23219
'TMCC1'	9	55	245783	3	129366636	1	166	0.453279	0.343634
'UBA5'	2	34	23654	3	132373289	1	373	0.165672	0.78075
'ANAPC13'	5	19	8319	3	134196546	1	44	0.303907	0.517259
'MSL2'	4	79	46929	3	135867759	1	45	0.26058	0.584059
'CEP70'	25	1806	99941	3	138213188	1	174	0.792005	0.101272
'TFDP2'	19	1073	205110	3	141663276	1	419	0.701142	0.154194
'C3orf58'	2	3	20570	3	143690639	1	605	0.165672	0.78075
'TSC22D2'	4	293	50826	3	150126787	2	4853	0.0439466	1.35707
'MED12L'	17	689	349790	3	150804675	2	107	0.306967	0.512909
'DHX36'	1	24651	48829	3	153993457	2	1810	0.00989203	2.00471
'PLCH1'	39	4559	224327	3	155197670	2	3557	0.701345	0.154069
'LOC339894'	4	2007	41335	3	156799456	1	3636	0.26058	0.584059
'RSRC1'	3	595	434683	3	157827891	2	3013	0.0304687	1.51615
'MECOM'	1	83	580277	3	168801286	1	265	0.113746	0.944065
'IL1RAP'	36	2812	143146	3	190231839	1	146	0.892995	0.049151
'OPA1'	2	112	104667	3	193310932	1	119	0.165672	0.78075
'HES1'	1	5	2463	3	193853933	1	6781	0.113746	0.944065
'C3orf21'	49	4876	202881	3	194789014	4	2710	0.376982	0.423679
'RNF168'	5	188	34977	3	196195662	2	4174	0.0591731	1.22788
'ZNF718'	13	251	103212	4	53276	1	62	0.570608	0.243662
'TACC3'	5	825	23630	4	1723265	2	130	0.0591731	1.22788
'WHSC1'	3	3	110811	4	1873122	1	13	0.214558	0.668456
'SH3BP2'	18	1532	48073	4	2794749	2	10291	0.328971	0.482842
'SORCS2'	0	0	550190	4	7194373	1	17	0.0585884	1.23219
'FLJ39653'	5	111	31525	4	16228285	1	52	0.303907	0.517259
'LDB2'	1	1	397258	4	16503166	2	1123	0.00989203	2.00471
'SEL1L3'	9	1585	115561	4	25749049	2	44	0.132886	0.876521
'RBPJ'	4	149	111947	4	26321331	1	21	0.26058	0.584059
'STIM2'	6	125	164691	4	26862312	1	296	0.344696	0.462564
'DTHD1'	10	1403	64134	4	36283243	1	596	0.485318	0.313973
'TBC1D1'	15	1828	248074	4	37892719	1	2218	0.619466	0.207983
'KLF3'	4	898	37339	4	38665789	1	73	0.26058	0.584059
'RHOH'	37	2531	47755	4	40198526	1	16431	0.89927	0.0461099
'TEC'	73	5414	134014	4	48137800	8	591	0.101572	0.993224
'DCUN1D4'	4	166	73726	4	52709275	1	33	0.26058	0.584059
'KIAA0114'	12	761	1685	4	53578620	2	1201	0.19636	0.706947
'REST'	5	1358	24298	4	57774041	1	3170	0.303907	0.517259
'STAP1'	3	43	48172	4	68424445	1	648	0.214558	0.668456
'GRSF1'	1	873	24129	4	71681498	1	1757	0.113746	0.944065
'DCK'	10	396	37363	4	71859264	1	398	0.485318	0.313973
'USO1'	0	0	85536	4	76649828	1	2150	0.0585884	1.23219
'SDAD1'	0	0	41045	4	76871068	1	227	0.0585884	1.23219
'ANTXR2'	11	274	171705	4	80822772	1	37	0.515481	0.287787
'SEC31A'	4	669	72605	4	83739814	2	510	0.0439466	1.35707
'AGPAT9'	8	564	69373	4	84457652	1	12	0.419246	0.377531
'AFF1'	19	4417	206052	4	87856153	1	12	0.701142	0.154194
'NUDT9'	0	0	35763	4	88343734	1	3742	0.0585884	1.23219
'MANBA'	2	60	129508	4	103552643	1	982	0.165672	0.78075
'UBE2D3'	12	291	72899	4	103717133	1	477	0.543876	0.2645
'TET2'	3	168	133016	4	106067942	1	85	0.214558	0.668456
'COL25A1'	41	4980	488828	4	109734971	3	683	0.480474	0.31833
'ANK2'	0	0	565656	4	113739238	1	257	0.0585884	1.23219
'NDST3'	18	601	224287	4	118955499	2	563	0.328971	0.482842
'MGST2'	13	1692	38483	4	140586921	1	2341	0.570608	0.243662
'MAML3'	71	9540	437688	4	140637545	3	2638	0.815917	0.0883538
'INPP4B'	23	3308	818421	4	142949183	1	118	0.765292	0.116173
'ZNF827'	7	627	177716	4	146681891	1	8559	0.383096	0.416693
'ARHGAP10'	4	12	340474	4	148653452	1	17	0.26058	0.584059
'TMEM154'	4	78	53921	4	153547270	1	21	0.26058	0.584059
'SFRP2'	0	0	8487	4	154701741	1	78	0.0585884	1.23219
'TMEM144'	2	46	45038	4	159131400	1	810	0.165672	0.78075
'FNIP2'	7	612	137770	4	159690181	2	12	0.0938916	1.02737
'SNX25'	0	0	153828	4	186131283	1	5623	0.0585884	1.23219
'AHRR'	72	2661	134113	5	304290	4	22	0.657419	0.182158
'TERT'	1	161	41876	5	1253286	1	290	0.113746	0.944065
'PAPD7'	1	5	42444	5	6714717	1	149	0.113746	0.944065
'ROPN1L'	4	773	23129	5	10442008	1	352	0.26058	0.584059
'TAG'	5	3293	230327	5	12574968	1	3737	0.303907	0.517259
'SPEF2'	2	24	196724	5	35617988	2	78	0.0190158	1.72088
'SLC1A3'	11	498	81978	5	36606456	1	29	0.515481	0.287787
'NIPBL'	2	1196	189060	5	36876860	1	1802	0.165672	0.78075
'FYB'	30	1824	114310	5	39105357	4	510	0.135752	0.867253
'CARD6'	12	730	14045	5	40841409	2	224	0.19636	0.706947
'OXCT1'	0	0	140624	5	41730167	1	122	0.0585884	1.23219
'LOC100132356'	26	2510	1784	5	43065289	2	3138	0.494258	0.306046
'PARP8'	8	196	180623	5	49961732	1	145	0.419246	0.377531
'LOC257396'	2	96	5264	5	52405686	1	994	0.165672	0.78075
'ANKRD55'	10	93	133679	5	55395507	1	83	0.485318	0.313973
'PDE4D'	40	5855	1519060	5	58264865	5	850	0.121633	0.91495
'MCCC2'	2	6	71414	5	70883114	1	39	0.165672	0.78075
'IQGAP2'	8	1413	304807	5	75699148	2	391	0.11295	0.947114
'S100Z'	38	9151	71230	5	76145825	4	2190	0.230413	0.637493
'LHFPL2'	6	399	163609	5	77781039	2	159	0.0758973	1.11977
'RPS23'	1	3	5095	5	81569140	1	29	0.113746	0.944065
'MEF2C'	33	7414	185865	5	88014057	2	20	0.615995	0.210423
'LOC100129716'	4	309	40368	5	90676163	1	2076	0.26058	0.584059
'ERAP1'	3	151	47378	5	96096514	1	1188	0.214558	0.668456
'ERAP2'	11	109	43755	5	96211643	1	49	0.515481	0.287787
'ST8SIA4'	18	1557	96348	5	100142639	2	517	0.328971	0.482842
'PAM'	2	203	165280	5	102201526	1	36	0.165672	0.78075
'GIN1'	25	2201	34139	5	102421703	3	893	0.224143	0.649475
'TMEM232'	1	570	307251	5	109755199	1	3030	0.113746	0.944065
'FEM1C'	1	675	23984	5	114856607	1	86	0.113746	0.944065
'DTWD2'	1	47	151670	5	118172570	1	38	0.113746	0.944065
'Gene MARCH3'	4	13	163034	5	126203406	1	27	0.26058	0.584059
'MEGF10'	7	96	170453	5	126626455	2	29	0.0938916	1.02737
'CDC42SE2'	5	20	130679	5	130599701	1	74	0.303907	0.517259
'C5orf56'	69	100131	51387	5	131746672	3	44	0.801137	0.0962933
'ECSCR'	2	10	58076	5	138784244	1	590	0.165672	0.78075
'CXXC5'	25	1784	34380	5	139028300	1	316	0.792005	0.101272
'HBEGF'	8	123	13760	5	139712428	1	61	0.419246	0.377531
'TAF7'	0	0	2294	5	140698057	2	371	0.00343126	2.46455
'DIAPH1'	17	1515	104034	5	140894588	2	41	0.306967	0.512909
'SH3RF2'	0	0	126752	5	145316125	1	38	0.0585884	1.23219
'PPP2R2B'	19	2441	491964	5	145969069	5	6671	0.0114655	1.94061
'RPS14'	3	111	5526	5	149823793	1	663	0.214558	0.668456
'SYNPO'	2	173	58151	5	149980641	1	450	0.165672	0.78075
'C5orf62'	38	26888	18790	5	150157507	2	489	0.688305	0.162219
'GRIA1'	3	298	323345	5	152870083	1	2257	0.214558	0.668456
'CNOT8'	3	1421	18154	5	154238197	1	565	0.214558	0.668456
'ITK'	1	1	74203	5	156607906	1	86	0.113746	0.944065
'EBF1'	5	77	403865	5	158122923	1	143	0.303907	0.517259
'HMMR'	4	319	31433	5	162887516	1	287	0.26058	0.584059
'MAT2B'	4	28	16095	5	162930230	1	29	0.26058	0.584059
'STK10'	72	19725	146273	5	171469073	9	2350	0.0471898	1.32615
'NEURL1B'	7	1268	50256	5	172068275	2	39	0.0938916	1.02737
'CPEB4'	2	61	71982	5	173315330	1	29	0.165672	0.78075
'RNF44'	23	2654	10722	5	175953699	1	35	0.765292	0.116173
'NSD1'	11	1333	167134	5	176560079	2	1892	0.174735	0.757621
'COL23A1'	9	1112	352940	5	177664616	2	1749	0.132886	0.876521
'SERPINB1'	1	1	8346	6	2833735	1	3114	0.113746	0.944065
'MGC39372'	44	8133	21853	6	2854891	5	55	0.157816	0.80185
'DKFZP686I15217'	23	1592	3204	6	2988200	3	6869	0.193186	0.714024
'NRN1'	4	301	9399	6	5998234	1	129	0.26058	0.584059
'LY86AS'	31	3551	276361	6	6346698	3	244	0.321003	0.49349
'LY86'	10	3022	66283	6	6588933	1	2600	0.485318	0.313973
'RREB1'	16	468	144383	6	7107829	2	5578	0.284823	0.545425
'MUTED'	2	58	50431	6	8014216	1	780	0.165672	0.78075
'GCNT2'	25	4402	108033	6	10521567	3	3583	0.224143	0.649475
'PHACTR1'	37	2434	569696	6	12717832	2	4028	0.674801	0.170824
'JARID2'	58	3171	275726	6	15246526	3	341	0.70131	0.15409
'CDKAL1'	11	2162	697945	6	20534687	1	49	0.515481	0.287787
'HIST1H2BD'	2	177	13226	6	26158348	1	263	0.165672	0.78075
'HCG11'	11	1389	5677	6	26521933	1	458	0.515481	0.287787
'ZNF323'	17	1961	31532	6	28292516	2	5163	0.306967	0.512909
'ZNRD1AS'	4	1311	60173	6	29968788	1	1766	0.26058	0.584059
'MRPS18B'	4	18	8689	6	30585485	2	18	0.0439466	1.35707
'MDC1'	2	1484	17874	6	30667584	1	224	0.165672	0.78075
'TUBB'	3	530	5037	6	30688156	1	10	0.214558	0.668456
'AIF1'	11	17572	1803	6	31582993	2	88	0.174735	0.757621
'C6orf106'	9	682	109560	6	34555065	2	469	0.132886	0.876521
'UHRF1BP1'	8	2718	85496	6	34759793	2	1577	0.11295	0.947114
'ANKS1A'	71	11165	202151	6	34857037	10	6470	0.0197781	1.70382
'PXT1'	13	301	52338	6	36358328	2	2684	0.218285	0.660976
'C6orf130'	6	126	5657	6	41034531	1	158	0.344696	0.462564
'FOXP4'	1	18	55958	6	41514163	1	8281	0.113746	0.944065
'TRERF1'	8	84	227115	6	42192668	1	109	0.419246	0.377531
'CNPY3'	5	25	10148	6	42896859	1	333	0.303907	0.517259
'PEX6'	2	77	15369	6	42931612	1	167	0.165672	0.78075
'SUPT3H'	0	0	549199	6	44796471	2	27	0.00343126	2.46455
'RUNX2'	18	2610	222765	6	45296053	1	54	0.682533	0.165876
'CENPQ'	2	32	29725	6	49431095	1	164	0.165672	0.78075
'ICK'	1	1	60503	6	52866097	1	257	0.113746	0.944065
'KCNQ5'	5	799	577001	6	73331570	1	69	0.303907	0.517259
'C6orf147'	3	12	36227	6	73983861	1	1022	0.214558	0.668456
'CD109'	14	753	132533	6	74405507	2	153	0.2404	0.619065
'PNRC1'	1	2	4450	6	89790428	1	6017	0.113746	0.944065
'LIN28B'	40	3612	126284	6	105404922	4	270	0.256258	0.591323
'AIM1'	0	0	58603	6	106959729	1	391	0.0585884	1.23219
'SNX3'	3	356	49747	6	108532717	1	59	0.214558	0.668456
'LACE1'	22	626	228152	6	108616097	1	558	0.750677	0.124547
'ARMC2'	24	3025	125732	6	109169618	2	10	0.455229	0.34177
'SESN1'	2	5	107631	6	109307646	1	4808	0.165672	0.78075
'CCDC162'	6	497	13918	6	109615505	2	228	0.0758973	1.11977
'C6orf204'	3	204	249297	6	118781941	2	172	0.0304687	1.51615
'ASF1A'	1	1	15093	6	119215240	1	31	0.113746	0.944065
'MAN1A1'	3	42	171660	6	119499266	1	12	0.214558	0.668456
'GJA1'	1	927	14128	6	121756744	1	2535	0.113746	0.944065
'MYB'	7	364	37861	6	135502452	1	35	0.383096	0.416693
'AHI1'	59	2622	213792	6	135605111	2	96	0.879555	0.0557368
'MAP7'	9	492	207920	6	136663872	2	17	0.132886	0.876521
'MAP3K5'	28	3278	235469	6	136878187	2	3466	0.531461	0.274528
'UTRN'	20	2052	561296	6	144612872	1	400	0.71866	0.143477
'PPIL4'	0	0	41541	6	149825630	1	28	0.0585884	1.23219
'PPP1R14C'	1	1	107339	6	150464187	1	12	0.113746	0.944065
'NOX3'	0	0	60535	6	155716502	1	146	0.0585884	1.23219
'ZDHHC14'	25	1764	292420	6	157802556	7	5913	0.0021614	2.66526
'TAGAP'	9	1308	10156	6	159456028	1	298	0.453279	0.343634
'WTAP'	2	20	29198	6	160148151	1	1594	0.165672	0.78075
'C6orf70'	4	86	29897	6	170151720	1	207	0.26058	0.584059
'PRKAR1B'	11	1741	178480	7	588833	1	11	0.515481	0.287787
'SUN1'	5	106	59364	7	855193	1	37	0.303907	0.517259
'C7orf50'	13	2199	141271	7	1036622	1	394	0.570608	0.243662
'C7orf27'	0	0	17636	7	2577510	1	68	0.0585884	1.23219
'IQCE'	1	3	55736	7	2598631	1	61	0.113746	0.944065
'GNA12'	32	4945	116217	7	2767742	2	6362	0.600073	0.221796
'CARD11'	19	2115	137811	7	2945768	1	715	0.701142	0.154194
'TNRC18'	16	867	116747	7	5346430	1	18	0.64177	0.192621
'BZW2'	1	2	60390	7	16685758	1	63	0.113746	0.944065
'MACC1'	16	1782	82726	7	20174287	1	1009	0.64177	0.192621
'OSBPL3'	10	539	183596	7	24836164	1	18	0.485318	0.313973
'HOXA7'	5	28	2957	7	27193339	1	310	0.303907	0.517259
'SCRN1'	6	2206	70186	7	29959719	1	2138	0.344696	0.462564
'NPSR1'	0	0	220048	7	34697896	1	35	0.0585884	1.23219
'EEPD1'	8	1048	148316	7	36192835	2	1187	0.11295	0.947114
'ELMO1'	13	753	594551	7	36893960	2	341	0.218285	0.660976
'DBNL'	3	4	17075	7	44084238	1	2043	0.214558	0.668456
'IKZF1'	15	497	128419	7	50344377	1	323	0.619466	0.207983
'TPST1'	9	1568	155179	7	65670258	1	156	0.453279	0.343634
'TRIM50'	3	1378	15551	7	72726534	1	25	0.214558	0.668456
'BAZ1B'	1	128	81888	7	72854727	1	39	0.113746	0.944065
'DNAJC30'	2	3	2534	7	73095247	1	187	0.165672	0.78075
'LAT2'	26	2567	20077	7	73624086	2	60	0.494258	0.306046
'HIP1'	12	3161	204871	7	75163408	1	744	0.543876	0.2645
'PTPN12'	9	3118	102616	7	77166772	1	24	0.453279	0.343634
'MAGI2'	2	45	1436516	7	77646374	1	2346	0.165672	0.78075
'SEMA3A'	8	956	236553	7	83587664	1	62	0.419246	0.377531
'SLC25A40'	8	1639	40249	7	87465419	1	1134	0.419246	0.377531
'CDK6'	26	2144	231705	7	92234236	3	287	0.239966	0.61985
'ZNF498'	0	0	15460	7	99214570	1	8678	0.0585884	1.23219
'TFR2'	8	310	21135	7	100218038	1	73	0.419246	0.377531
'CUX1'	19	1213	467958	7	101459291	1	335	0.701142	0.154194
'FBXL13'	33	2016	261981	7	102453307	1	1391	0.871727	0.0596194
'LOC100216545'	7	878	3600	7	104650988	1	574	0.383096	0.416693
'MLL5'	6	47	99895	7	104654636	2	65	0.0758973	1.11977
'NRCAM'	9	2652	308743	7	107788083	1	1502	0.453279	0.343634
'MDFIC'	17	1688	97762	7	114562208	1	20	0.662766	0.17864
'CCDC136'	3	1109	30085	7	128432098	1	563	0.214558	0.668456
'IRF5'	14	2155	12093	7	128577993	1	22	0.595774	0.224918
'FLJ43663'	31	3453	164642	7	130628920	1	15	0.85525	0.0679069
'CHRM2'	5	79	148373	7	136553398	1	4059	0.303907	0.517259
'CREB3L2'	9	2536	127120	7	137559726	2	4148	0.132886	0.876521
'ZC3HAV1'	16	1069	66198	7	138728267	1	22	0.64177	0.192621
'C7orf55'	7	570	4643	7	139025896	1	393	0.383096	0.416693
'CASP2'	7	389	19383	7	142985401	1	14	0.383096	0.416693
'EZH2'	2	2	76940	7	148504474	1	154	0.165672	0.78075
'ABCF2'	3	39	19395	7	150904922	1	4502	0.214558	0.668456
'GALNTL5'	0	0	63555	7	151653463	1	3412	0.0585884	1.23219
'SHH'	8	76	9410	7	155595557	1	1254	0.419246	0.377531
'PTPRN2'	1	1	1048732	7	157331750	1	137	0.113746	0.944065
'AGPAT5'	10	546	53142	8	6565877	1	943	0.485318	0.313973
'FLJ10661'	31	2716	16295	8	8086091	1	141	0.85525	0.0679069
'SGK223'	63	9597	63999	8	8175258	6	1670	0.216743	0.664055
'MFHAS1'	21	2462	109133	8	8641998	1	96	0.735151	0.133623
'TNKS'	3	42	226411	8	9413444	1	71	0.214558	0.668456
'RP1L1'	11	1189	48756	8	10463861	2	195	0.174735	0.757621
'FDFT1'	9	125	36628	8	11660189	2	36	0.132886	0.876521
'DLC1'	25	7119	431558	8	12940871	2	569	0.474964	0.323339
'SGCZ'	2	78	1148419	8	13947373	1	239	0.165672	0.78075
'PSD3'	7	1531	486383	8	18384813	1	15	0.383096	0.416693
'INTS10'	2	78	34667	8	19674917	1	35	0.165672	0.78075
'PPP3CC'	13	1297	100040	8	22298595	3	5112	0.0634772	1.19738
'DOCK5'	12	364	228332	8	25042286	3	2142	0.0538475	1.26883
'BNIP3L'	33	3772	30122	8	26240522	2	391	0.615995	0.210423
'DPYSL2'	24	2643	80273	8	26435420	2	89	0.455229	0.34177
'TRIM35'	2	212	26431	8	27142403	1	37	0.165672	0.78075
'PTK2B'	88	10896	147905	8	27168998	12	8191	0.0140274	1.85302
'FZD3'	4	210	70187	8	28351772	1	3490	0.26058	0.584059
'RBPMS'	15	1054	187791	8	30241943	1	7942	0.619466	0.207983
'GSR'	1	72	49009	8	30536434	1	104	0.113746	0.944065
'WRN'	0	0	140499	8	30890777	1	410	0.0585884	1.23219
'RNF122'	8	2274	19371	8	33405272	2	72	0.11295	0.947114
'EIF4EBP1'	12	685	29863	8	37888019	1	71	0.543876	0.2645
'TACC1'	5	306	124842	8	38585703	1	2238	0.303907	0.517259
'ADAM5P'	0	0	88194	8	39172181	1	30	0.0585884	1.23219
'ZMAT4'	3	200	367228	8	40388115	1	11	0.214558	0.668456
'ANK1'	12	2360	243536	8	41510744	1	2698	0.543876	0.2645
'CHRNA6'	0	0	15838	8	42607781	1	44	0.0585884	1.23219
'KIAA0146'	51	5770	474932	8	48173541	5	42	0.229785	0.638679
'PRKDC'	15	2848	187074	8	48685669	1	106	0.619466	0.207983
'PXDNL'	0	0	489862	8	52232143	1	68	0.0585884	1.23219
'PCMTD1'	10	1778	81595	8	52730140	1	31	0.485318	0.313973
'ST18'	8	836	299048	8	53023391	1	1560	0.419246	0.377531
'RGS20'	13	692	107494	8	54764367	1	1038	0.570608	0.243662
'LYN'	30	4088	131551	8	56792385	2	996	0.566748	0.24661
'RPS20'	10	1250	6402	8	56980738	1	17	0.485318	0.313973
'NSMAF'	17	3697	76339	8	59496065	3	132	0.108923	0.962882
'TOX'	30	10716	313791	8	59717976	4	5544	0.135752	0.867253
'ASPH'	12	855	214084	8	62413115	1	379	0.543876	0.2645
'RRS1'	6	239	1704	8	67341262	1	57	0.344696	0.462564
'SGK3'	19	1622	149365	8	67624890	2	938	0.350778	0.454968
'COPS5'	11	992	19245	8	67955317	1	1477	0.515481	0.287787
'RDH10'	10	844	30250	8	74207264	1	68	0.485318	0.313973
'PEX2'	3	185	20785	8	77892495	1	26	0.214558	0.668456
'MRPS28'	2	194	111411	8	80831095	2	3493	0.0190158	1.72088
'E2F5'	7	623	37133	8	86089618	1	1128	0.383096	0.416693
'FAM82B'	4	69	36431	8	87484578	1	2058	0.26058	0.584059
'RIPK2'	5	89	33317	8	90769974	2	12	0.0591731	1.22788
'NBN'	7	1233	51336	8	90945563	1	45	0.383096	0.416693
'PDP1'	3	593	9212	8	94929082	1	15	0.214558	0.668456
'INTS8'	9	1753	57187	8	95835533	1	11	0.453279	0.343634
'MTDH'	14	1013	86081	8	98656406	1	58	0.595774	0.224918
'LAPTM4B'	5	278	77021	8	98787808	1	401	0.303907	0.517259
'C8orf47'	1	167	29089	8	99076749	1	283	0.113746	0.944065
'STK3'	27	2561	371048	8	99466861	2	682	0.513095	0.289802
'VPS13B'	8	579	864314	8	100025493	1	964	0.419246	0.377531
'NCALD'	27	3749	438365	8	102698770	4	790	0.105334	0.977431
'C8orf56'	4	1189	8379	8	104145191	1	1734	0.26058	0.584059
'BAALC'	38	6985	89610	8	104152920	1	1576	0.905177	0.0432665
'ANGPT1'	155	20593	248544	8	108261710	9	3665	0.627714	0.202238
'EBAG9'	10	1671	25461	8	110551928	3	1573	0.0369123	1.43283
'FAM91A1'	1	6	46807	8	124780881	1	970	0.113746	0.944065
'NSMCE2'	3	68	275285	8	126104082	1	74	0.214558	0.668456
'PVT1'	11	665	306720	8	128806778	2	112	0.174735	0.757621
'TG'	26	1696	267937	8	133879204	2	3512	0.494258	0.306046
'ST3GAL1'	36	3264	117093	8	134467090	4	5086	0.205271	0.687672
'CHRAC1'	9	63	5852	8	141521400	1	853	0.453279	0.343634
'VPS28'	8	822	4928	8	145648999	1	47	0.419246	0.377531
'RPL8'	4	1117	2651	8	146015154	1	193	0.26058	0.584059
'ZNF7'	5	21	15703	8	146052902	1	141	0.303907	0.517259
'DOCK8'	36	3339	250395	9	214864	3	5991	0.402243	0.395512
'KANK1'	8	1237	241401	9	504702	1	79	0.419246	0.377531
'SMARCA2'	33	8073	178280	9	2015341	3	1304	0.353679	0.451391
'PPAPDC2'	0	0	2959	9	4662297	1	13	0.0585884	1.23219
'KDM4C'	3	494	454785	9	6720862	1	172	0.214558	0.668456
'MIR548H2'	40	9558	82410	9	21050139	3	263	0.465187	0.332373
'SPINK4'	3	109	8369	9	33240195	1	4060	0.214558	0.668456
'BAG1'	1	1	12288	9	33252471	1	348	0.113746	0.944065
'SUGT1P1'	5	35	6630	9	33504534	1	898	0.303907	0.517259
'RECK'	1	1	87542	9	36036909	1	1056	0.113746	0.944065
'PRUNE2'	28	3062	294711	9	79226292	2	312	0.531461	0.274528
'GNAQ'	87	13666	310993	9	80335199	2	1965	0.969791	0.0133219
'SEMA4D'	25	8162	118906	9	91975705	4	7595	0.0870078	1.06044
'ANP32B'	10	777	32734	9	100745488	1	3810	0.485318	0.313973
'PTPN3'	7	133	122620	9	112137973	1	328	0.383096	0.416693
'AKAP2'	8	914	123814	9	112810975	2	19	0.11295	0.947114
'ROD1'	10	1247	115230	9	114980714	1	6275	0.485318	0.313973
'AKNA'	33	7986	60253	9	117096432	5	5533	0.0693291	1.15908
'PHF19'	7	416	21676	9	123617930	3	2431	0.0176586	1.75304
'TRAF1'	4	1152	26780	9	123664671	2	890	0.0439466	1.35707
'CEP110'	17	3611	89313	9	123850573	4	2011	0.0315955	1.50038
'RAB14'	0	0	23950	9	123940415	1	316	0.0585884	1.23219
'GSN'	10	1732	64741	9	124030379	2	2805	0.153531	0.813803
'FAM129B'	26	3179	73650	9	130267618	1	532	0.804198	0.0946368
'SH2D3C'	3	137	40452	9	130500596	1	1023	0.214558	0.668456
'ODF2'	2	1428	44807	9	131218431	1	6569	0.165672	0.78075
'SET'	16	4256	12741	9	131445933	1	476	0.64177	0.192621
'ZER1'	1	2	42132	9	131492066	1	47	0.113746	0.944065
'METTL11A'	5	137	9445	9	132388434	1	64	0.303907	0.517259
'C9orf78'	2	71	8008	9	132589564	1	41	0.165672	0.78075
'FNBP1'	45	5700	156008	9	132649465	4	105	0.322875	0.490965
'GPR107'	1	93	86464	9	132815984	1	839	0.113746	0.944065
'FAM78A'	43	7016	18441	9	134133465	3	465	0.510406	0.292084
'RAPGEF1'	12	446	160768	9	134452157	1	11	0.543876	0.2645
'GFI1B'	2	8	12986	9	135854097	1	190	0.165672	0.78075
'RXRA'	1	1	114116	9	137218315	1	27	0.113746	0.944065
'QSOX2'	4	213	39506	9	139098181	1	137	0.26058	0.584059
'FUT7'	18	991	2667	9	139924625	2	172	0.328971	0.482842
'LOC100289341'	12	756	1872	9	139979397	2	37	0.19636	0.706947
'ARRDC1'	6	257	9716	9	140500095	1	320	0.344696	0.462564
'C10orf110'	3	24	21565	10	1068576	2	5070	0.0304687	1.51615
'PFKP'	5	105	69244	10	3109751	2	188	0.0591731	1.22788
'NET1'	1	412	45907	10	5454517	1	154	0.113746	0.944065
'C10orf18'	1	40033	78895	10	5726800	1	12	0.113746	0.944065
'PFKFB3'	6	1266	90663	10	6186842	1	20	0.344696	0.462564
'SFMBT2'	12	707	249202	10	7204248	1	932	0.543876	0.2645
'TAF3'	2	190	196041	10	7860672	1	2167	0.165672	0.78075
'CCDC3'	5	57	105080	10	12938624	1	34	0.303907	0.517259
'FAM107B'	6	215	256338	10	14560558	1	60	0.344696	0.462564
'FAM171A1'	7	3186	159412	10	15253646	1	5867	0.383096	0.416693
'CUBN'	9	838	305851	10	16865965	1	1333	0.453279	0.343634
'ST8SIA6'	23	645	133578	10	17362676	1	392	0.765292	0.116173
'STAM'	3	1593	71784	10	17686123	1	21	0.214558	0.668456
'PIP4K2A'	5	2039	179737	10	22823766	1	124	0.303907	0.517259
'PRTFDC1'	4	271	103980	10	25137553	1	73	0.26058	0.584059
'APBB1IP'	19	1162	129465	10	26727265	1	636	0.701142	0.154194
'ACBD5'	3	748	46925	10	27484143	2	22	0.0304687	1.51615
'WAC'	2	604	88495	10	28821426	1	148	0.165672	0.78075
'MAP3K8'	10	2446	27896	10	30722865	1	25	0.485318	0.313973
'CCNY'	11	1788	324893	10	35535952	1	331	0.515481	0.287787
'HNRNPF'	4	221	23632	10	43881064	1	8503	0.26058	0.584059
'C10orf25'	3	7097	3325	10	45493145	1	16900	0.214558	0.668456
'Gene MARCH8'	5	1054	137538	10	45952816	1	1554	0.303907	0.517259
'ANUBL1'	0	0	57212	10	46111039	1	14	0.0585884	1.23219
'ARHGAP22'	38	7369	159059	10	49654079	4	2347	0.230413	0.637493
'SLC16A9'	3	139	59128	10	61410521	1	14	0.214558	0.668456
'C10orf107'	34	1601	103371	10	63422718	5	83	0.075867	1.11995
'JMJD1C'	26	1878	298733	10	64926989	3	681	0.239966	0.61985
'HERC4'	2	8	153447	10	69681656	1	1049	0.165672	0.78075
'PBLD'	21	1996	50268	10	70042416	1	31	0.735151	0.133623
'TSPAN15'	43	2444	56198	10	71211225	1	3247	0.929907	0.0315606
'AIFM2'	1	349	20661	10	71872029	1	682	0.113746	0.944065
'ADAMTS14'	10	1478	89635	10	72432558	1	13	0.485318	0.313973
'CDH23'	34	2388	419012	10	73156690	2	5892	0.631425	0.199678
'C10orf105'	13	155	26123	10	73471458	2	354	0.218285	0.660976
'C10orf54'	51	5182	26022	10	73507315	3	18	0.620084	0.207549
'DNAJB12'	12	2296	22320	10	74092587	1	167	0.543876	0.2645
'CAMK2G'	12	432	62085	10	75572258	1	185	0.543876	0.2645
'C10orf55'	14	472	12802	10	75669733	2	1135	0.2404	0.619065
'AP3M1'	0	0	30811	10	75880015	1	18	0.0585884	1.23219
'ADK'	42	3154	558095	10	75910964	2	1193	0.737755	0.132088
'COMTD1'	4	377	2041	10	76993729	1	138	0.26058	0.584059
'ZMIZ1'	31	7050	247494	10	80828791	2	4052	0.583657	0.233842
'TSPAN14'	15	1392	68353	10	82214037	1	60	0.619466	0.207983
'FAM190B'	3	248	189867	10	86088409	1	429	0.214558	0.668456
'WAPAL'	0	0	86528	10	88195013	1	73	0.0585884	1.23219
'MMRN2'	0	0	22126	10	88695299	1	144	0.0585884	1.23219
'RNLS'	7	264	309462	10	90033620	2	1244	0.0938916	1.02737
'ENTPD1'	6	83	165487	10	97471535	1	908	0.344696	0.462564
'DNMBP'	0	0	134343	10	101635333	2	2683	0.00343126	2.46455
'NDUFB8'	0	0	6140	10	102283496	1	1595	0.0585884	1.23219
'KAZALD1'	24	5454	4352	10	102820998	2	12	0.455229	0.34177
'NPM3'	0	0	2088	10	103541082	1	6797	0.0585884	1.23219
'C10orf95'	9	208	1707	10	104209593	1	1234	0.453279	0.343634
'SFXN2'	12	644	24649	10	104474297	1	42	0.543876	0.2645
'PCGF6'	0	0	48338	10	105062553	1	1991	0.0585884	1.23219
'SH3PXD2A'	8	373	261381	10	105353783	1	16	0.419246	0.377531
'OBFC1'	10	905	40726	10	105637319	1	35	0.485318	0.313973
'DUSP5'	0	0	13676	10	112257624	2	375	0.00343126	2.46455
'PDCD4'	3	56	28168	10	112631595	1	75	0.214558	0.668456
'FAM45A'	21	4612	33605	10	120863610	4	264	0.0555762	1.25511
'RGS10'	11	1581	42883	10	121259339	1	30	0.515481	0.287787
'CTBP2'	12	1898	173206	10	126676418	1	48	0.543876	0.2645
'DOCK1'	0	0	656757	10	128594022	1	1720	0.0585884	1.23219
'INPP5A'	16	1412	245631	10	134351352	1	12	0.64177	0.192621
'MTG1'	1	348	26553	10	135207620	1	1608	0.113746	0.944065
'NAP1L4'	2	15	47947	11	2965660	1	152	0.165672	0.78075
'RHOG'	36	5084	14006	11	3848207	2	381	0.660823	0.179915
'C11orf17'	6	1348	8924	11	8932700	1	547	0.344696	0.462564
'TMEM9B'	1	85	17150	11	8968839	1	58	0.113746	0.944065
'ZNF143'	5	615	67559	11	9482511	2	18	0.0591731	1.22788
'SWAP70'	54	4886	88878	11	9685627	2	368	0.847631	0.071793
'MRVI1'	16	2660	120898	11	10594637	1	13	0.64177	0.192621
'CTR9'	2	93	28481	11	10772810	1	876	0.165672	0.78075
'USP47'	5	556	117901	11	11862969	1	827	0.303907	0.517259
'MICAL2'	11	2701	153192	11	12132137	1	600	0.515481	0.287787
'SAAL1'	3	6	25748	11	18101890	1	233	0.214558	0.668456
'LDHA'	3	22	13830	11	18415935	2	79	0.0304687	1.51615
'WT1'	64	5032	47763	11	32409324	5	1904	0.379679	0.420584
'CAPRIN1'	4	6	50928	11	34073229	1	1036	0.26058	0.584059
'PRR5L'	24	1388	169029	11	36317724	1	144	0.779052	0.108434
'RAG2'	3	6	6335	11	36613494	2	305	0.0304687	1.51615
'HSD17B12'	5	24	176018	11	43702142	1	362	0.303907	0.517259
'EXT2'	0	0	149881	11	44117098	1	513	0.0585884	1.23219
'NR1H3'	28	8368	19952	11	47270448	1	242	0.826484	0.0827654
'SPI1'	6	22	23719	11	47376408	1	47	0.344696	0.462564
'SLC43A3'	16	6891	20625	11	57174428	2	697	0.284823	0.545425
'TIMM10'	1	248	2297	11	57295935	1	371	0.113746	0.944065
'LPXN'	21	1974	51294	11	58294345	2	62	0.393593	0.404953
'GLYAT'	3	761	23217	11	58476230	2	180	0.0304687	1.51615
'PATL1'	1	13	32318	11	59404193	1	5464	0.113746	0.944065
'STX3'	2	520	50823	11	59522531	1	26	0.165672	0.78075
'FADS2'	13	446	39113	11	61595712	1	182	0.570608	0.243662
'EEF1G'	3	252	14388	11	62327072	1	2648	0.214558	0.668456
'SLC3A2'	17	2835	32835	11	62623517	1	352	0.662766	0.17864
'FERMT3'	5	2489	17212	11	63974151	1	1426	0.303907	0.517259
'NEAT1'	11	999	3733	11	65190268	1	12	0.515481	0.287787
'MALAT1'	54	5083	8705	11	65265232	5	7852	0.263138	0.579817
'PACS1'	6	2463	174390	11	65837823	1	2886	0.344696	0.462564
'ADRBK1'	34	5374	20125	11	67033904	2	1785	0.631425	0.199678
'SSH3'	0	0	9158	11	67070918	1	4047	0.0585884	1.23219
'CLCF1'	0	0	10008	11	67131640	1	334	0.0585884	1.23219
'CORO1B'	3	20	5746	11	67205517	1	19	0.214558	0.668456
'CPT1A'	21	2532	87309	11	68522090	4	8520	0.0555762	1.25511
'SLCO2B1'	0	0	55405	11	74862039	1	998	0.0585884	1.23219
'ARRB1'	26	5952	86392	11	74976481	2	655	0.494258	0.306046
'UVRAG'	10	135	329070	11	75526211	1	21	0.485318	0.313973
'NARS2'	3	47	138893	11	78147016	1	43	0.214558	0.668456
'RAB30'	1	1	90406	11	82692478	1	936	0.113746	0.944065
'DLG2'	15	1255	2172259	11	83166055	1	83	0.619466	0.207983
'MAML2'	12	2035	364905	11	95711439	2	5860	0.19636	0.706947
'BIRC2'	2	59	31429	11	102217965	1	104	0.165672	0.78075
'C11orf52'	3	275	7990	11	111789600	1	477	0.214558	0.668456
'ZBTB16'	19	1300	190964	11	113930430	2	82	0.350778	0.454968
'SIK3'	29	2732	254874	11	116714119	2	3715	0.549348	0.260153
'AMICA1'	8	971	31368	11	118064441	1	1046	0.419246	0.377531
'MPZL3'	19	3076	22675	11	118100336	2	323	0.350778	0.454968
'UBASH3B'	79	42360	158789	11	122526397	6	4700	0.380357	0.419809
'DCPS'	7	439	41997	11	126173646	2	27	0.0938916	1.02737
'ST3GAL4'	18	2600	58436	11	126226095	2	3398	0.328971	0.482842
'APLP2'	2	3	74990	11	129939715	1	52	0.165672	0.78075
'NINJ2'	15	880	99293	12	673462	2	11	0.262609	0.580691
'ERC1'	4	4	504696	12	1100403	1	1088	0.26058	0.584059
'CACNA1C'	34	5630	644700	12	2162415	4	1026	0.181001	0.742318
'C12orf5'	0	0	38830	12	4430358	1	95	0.0585884	1.23219
'SCNN1A'	8	1584	30513	12	6456010	1	23	0.419246	0.377531
'ACRBP'	6	866	9339	12	6747241	2	153	0.0758973	1.11977
'ATN1'	2	17	17857	12	7033625	1	134	0.165672	0.78075
'CLECL1'	37	3275	10769	12	9875091	3	486	0.418213	0.378602
'CLEC2B'	12	832	17487	12	10004971	2	2164	0.19636	0.706947
'ETV6'	108	24384	245536	12	11802787	13	5508	0.025206	1.5985
'LOH12CR1'	2	56	109819	12	12510019	1	792	0.165672	0.78075
'ATF7IP'	28	5923	133086	12	14518610	5	76	0.0415449	1.38148
'HIST4H4'	2	2	411	12	14923654	1	39	0.165672	0.78075
'ARHGDIB'	45	4029	19613	12	15094949	6	315	0.0764797	1.11645
'EPS8'	29	1776	169435	12	15773075	2	397	0.549348	0.260153
'PIK3C2G'	0	0	386878	12	18414473	1	14748	0.0585884	1.23219
'PYROXD1'	1	42	33643	12	21590537	1	1063	0.113746	0.944065
'ETNK1'	15	101	65532	12	22778075	9	1810	4.68187e-06	5.32958
'ITPR2'	37	1542	497845	12	26488286	1	137	0.89927	0.0461099
'FAR2'	41	9541	110408	12	29376597	10	3590	0.000654869	3.18385
'KIF21A'	3	32	150162	12	39687030	2	1115	0.0304687	1.51615
'SLC2A13'	2	4	350837	12	40148824	2	1058	0.0190158	1.72088
'PPHLN1'	3	201	122476	12	42719946	1	152	0.214558	0.668456
'PUS7L'	1	22	30183	12	44122413	1	53	0.113746	0.944065
'AMIGO2'	0	0	4244	12	47469490	1	1326	0.0585884	1.23219
'LOC100233209'	9	102	8024	12	47602202	1	74	0.453279	0.343634
'FAM113B'	4	92	20390	12	47610051	2	635	0.0439466	1.35707
'HDAC7'	26	3188	37255	12	48176508	2	110	0.494258	0.306046
'CCNT1'	2	24	24030	12	49086751	1	615	0.165672	0.78075
'PRKAG1'	4	66	16537	12	49396055	1	870	0.26058	0.584059
'FMNL3'	2	44	69474	12	50031723	1	750	0.165672	0.78075
'DIP2B'	5	25	243681	12	50898767	1	138	0.303907	0.517259
'ACVR1B'	3	669	45413	12	52345450	1	1199	0.214558	0.668456
'ATP5G2'	12	2954	11568	12	54058944	3	4751	0.0538475	1.26883
'ZNF385A'	5	2845	22164	12	54762919	2	29	0.0591731	1.22788
'KIAA0748'	10	386	34592	12	55343864	1	797	0.485318	0.313973
'DNAJC14'	4	177	8677	12	56214743	1	54	0.26058	0.584059
'MYL6B'	1	3	5436	12	56546334	1	187	0.113746	0.944065
'CNPY2'	3	811	5914	12	56704214	1	2049	0.214558	0.668456
'PAN2'	9	584	17831	12	56710006	2	1266	0.132886	0.876521
'APOF'	1	19	2229	12	56754354	1	2730	0.113746	0.944065
'RBMS2'	10	929	74372	12	56915608	1	3588	0.485318	0.313973
'PTGES3'	6	120	24952	12	57057126	2	389	0.0758973	1.11977
'AGAP2'	2	24	16946	12	58118994	1	111	0.165672	0.78075
'FAM119B'	5	367	9941	12	58166382	1	1258	0.303907	0.517259
'USP15'	10	157	145712	12	62654186	1	309	0.485318	0.313973
'SRGAP1'	1	60	303073	12	64238540	2	1768	0.00989203	2.00471
'XPOT'	3	52	44229	12	64798232	1	33	0.214558	0.668456
'RASSF3'	6	385	84898	12	65004292	2	13	0.0758973	1.11977
'RAB21'	15	3829	32492	12	72148657	1	81	0.619466	0.207983
'PPP1R12A'	1	5	161892	12	80167343	2	250	0.00989203	2.00471
'ACSS3'	0	0	177774	12	81471808	1	119	0.0585884	1.23219
'GALNT4'	0	0	5344	12	89913191	1	463	0.0585884	1.23219
'CRADD'	44	4757	173379	12	94071150	4	4302	0.309401	0.509478
'CCDC41'	1	2	151707	12	94702057	1	3562	0.113746	0.944065
'LOC144486'	2	2	2564	12	94853778	1	421	0.165672	0.78075
'SNRPF'	1	20	7528	12	96252708	1	858	0.113746	0.944065
'CCDC38'	1	18	75602	12	96260826	1	68	0.113746	0.944065
'ELK3'	14	761	73400	12	96588206	1	139	0.595774	0.224918
'LOC100128191'	3	35	3252	12	98906752	1	4068	0.214558	0.668456
'C12orf42'	21	809	194017	12	103695732	2	53	0.393593	0.404953
'CHST11'	49	3644	305092	12	104850691	3	2051	0.59429	0.226002
'SELPLG'	37	4168	11989	12	109015681	4	6916	0.217744	0.662054
'SSH1'	6	54	74893	12	109176466	2	418	0.0758973	1.11977
'C12orf24'	1	42	21960	12	110906231	1	241	0.113746	0.944065
'SH2B3'	20	1921	45675	12	111843751	2	12540	0.372334	0.429068
'ATXN2'	3	13	147462	12	111890018	2	317	0.0304687	1.51615
'DDX54'	2	308	28301	12	113594983	1	628	0.165672	0.78075
'TBX3'	1	20	13911	12	115108058	1	1232	0.113746	0.944065
'MED13L'	17	1514	318609	12	116396382	1	50	0.662766	0.17864
'FBXW8'	0	0	120193	12	117348760	1	927	0.0585884	1.23219
'VSIG10'	16	1675	40411	12	118501399	1	491	0.64177	0.192621
'TAOK3'	64	5463	223144	12	118587606	2	1572	0.905195	0.0432578
'RPLP0'	0	0	4505	12	120634509	1	166	0.0585884	1.23219
'DYNLL1'	6	1212	28638	12	120907659	1	3901	0.344696	0.462564
'TMEM120B'	0	0	69315	12	122150657	1	16	0.0585884	1.23219
'LOC338799'	36	4175	8217	12	122233173	3	68	0.402243	0.395512
'WDR66'	8	1126	85368	12	122356462	1	14	0.419246	0.377531
'RSRC2'	0	0	22273	12	122989274	1	2171	0.0585884	1.23219
'VPS37B'	24	3633	30834	12	123349878	3	4728	0.208536	0.680819
'PITPNM2'	13	767	126949	12	123468026	1	445	0.570608	0.243662
'RILPL2'	6	762	21329	12	123899935	2	16	0.0758973	1.11977
'NCOR2'	8	538	243049	12	124808961	1	58	0.419246	0.377531
'PGAM5'	1	4	11930	12	133287392	1	483	0.113746	0.944065
'KATNAL1'	1	106	104817	13	30776767	1	1480	0.113746	0.944065
'HMGB1'	3	569	7201	13	31032880	1	65	0.214558	0.668456
'FRY'	63	3383	265339	13	32605436	4	1510	0.557542	0.253722
'RFC3'	0	0	148489	13	34392205	1	87	0.0585884	1.23219
'MAB21L1'	4	319	2906	13	36047926	1	29	0.26058	0.584059
'MIR548F5'	9	588	466977	13	36048405	1	143	0.453279	0.343634
'SPG20'	2	7	68541	13	36875776	1	243	0.165672	0.78075
'ELF1'	40	3819	87453	13	41506055	3	21	0.465187	0.332373
'KIAA0564'	4	279	394260	13	42140961	1	12	0.26058	0.584059
'SLC25A30'	4	1653	25061	13	45967455	2	747	0.0439466	1.35707
'LCP1'	38	3154	56401	13	46700058	3	1232	0.43404	0.36247
'RCBTB2'	25	2747	44216	13	49063100	2	2784	0.474964	0.323339
'PHF11'	7	1074	33316	13	50069800	1	2820	0.383096	0.416693
'ARL11'	3	147	5574	13	50202434	1	15	0.214558	0.668456
'DLEU2'	19	335	142990	13	50556687	1	127	0.701142	0.154194
'TBC1D4'	3	680	197442	13	75858808	1	2803	0.214558	0.668456
'GPC5'	47	5356	1468551	13	92050934	3	205	0.567381	0.246125
'ZIC2'	4	344	4700	13	100634318	1	460	0.26058	0.584059
'TMTC4'	4	29	71013	13	101256090	1	95	0.26058	0.584059
'ERCC5'	8	1479	30174	13	103498173	1	3063	0.419246	0.377531
'ARGLU1'	0	0	24851	13	107195663	1	1695	0.0585884	1.23219
'LIG4'	2	16	10923	13	108859793	2	2435	0.0190158	1.72088
'ARHGEF7'	4	1516	190457	13	111767623	1	6455	0.26058	0.584059
'PCID2'	2	131	31105	13	113831924	1	41	0.165672	0.78075
'GRTP1'	1	1	39958	13	113978505	1	98	0.113746	0.944065
'PARP2'	1	15	14290	14	20811772	1	256	0.113746	0.944065
'HNRNPC'	2	28	60341	14	21677297	1	32	0.165672	0.78075
'SUPT16H'	2	5	32795	14	21819630	1	100	0.165672	0.78075
'RAB2B'	0	0	17953	14	21927179	1	226	0.0585884	1.23219
'AP1G2'	0	0	8503	14	24028776	1	79	0.0585884	1.23219
'GMPR2'	6	573	6798	14	24701647	1	37	0.344696	0.462564
'LTB4R'	2	13	6537	14	24780704	1	15	0.165672	0.78075
'SCFD1'	5	81	113498	14	31091520	2	1297	0.0591731	1.22788
'AP4S1'	2	24	67952	14	31494682	1	5413	0.165672	0.78075
'HECTD1'	1	1	107366	14	31569323	1	11	0.113746	0.944065
'MAP4K5'	7	1526	114130	14	50885246	1	13	0.383096	0.416693
'SAV1'	0	0	34664	14	51100359	1	72	0.0585884	1.23219
'WDHD1'	4	339	88164	14	55405655	1	152	0.26058	0.584059
'ARID4A'	1	6	75227	14	58765221	1	561	0.113746	0.944065
'JKAMP'	4	1143	20920	14	59951160	1	51	0.26058	0.584059
'PRKCH'	13	3930	229181	14	61788514	2	1320	0.218285	0.660976
'MAX'	51	6276	96336	14	65472891	1	95	0.956782	0.0191869
'RAD51L1'	14	2330	776242	14	68286495	1	60	0.595774	0.224918
'PCNX'	13	308	207978	14	71374121	4	3732	0.0151255	1.82029
'C14orf43'	50	6468	72071	14	74181825	2	335	0.816736	0.0879182
'PTGR2'	7	146	33633	14	74318533	1	7025	0.383096	0.416693
'PGF'	3	74	13752	14	75408539	1	3523	0.214558	0.668456
'ADCK1'	11	1568	133871	14	78266425	1	183	0.515481	0.287787
'SEL1L'	3	614	60966	14	81939239	2	1403	0.0304687	1.51615
'FOXN3'	36	3409	462978	14	89622516	1	2522	0.892995	0.049151
'GPR68'	1	350	21348	14	91698876	2	166	0.00989203	2.00471
'CCDC88C'	13	599	146465	14	91737668	1	467	0.570608	0.243662
'TRIP11'	4	32	72161	14	92434242	1	747	0.26058	0.584059
'RIN3'	40	4526	175208	14	92980124	2	3789	0.713927	0.146346
'ITPK1'	11	180	179005	14	93403258	1	166	0.515481	0.287787
'C14orf142'	2	40	4223	14	93669236	1	115	0.165672	0.78075
'FLJ45244'	5	993	22246	14	95624024	1	497	0.303907	0.517259
'EVL'	29	1586	78822	14	100531750	1	137	0.836657	0.0774523
'PPP2R5C'	22	1611	166192	14	102228134	4	7438	0.0627522	1.20237
'HSP90AA1'	11	1015	59011	14	102547075	3	1213	0.0449829	1.34695
'TDRD9'	14	1307	124186	14	104394816	2	4286	0.2404	0.619065
'OCA2'	0	0	344434	15	28000024	1	1903	0.0585884	1.23219
'KLF13'	23	5461	51019	15	31619082	2	1251	0.435072	0.361439
'AVEN'	0	0	172875	15	34158428	1	727	0.0585884	1.23219
'SLC12A6'	27	2464	108068	15	34522197	2	310	0.513095	0.289802
'BMF'	54	3637	20982	15	40380093	3	5069	0.656631	0.182679
'DNAJC17'	3	161	39609	15	41060067	2	1494	0.0304687	1.51615
'STARD9'	21	2223	145339	15	42867856	5	4125	0.0161081	1.79296
'TGM5'	27	2216	34263	15	43524792	3	117	0.255966	0.591817
'SPG11'	3	40	100982	15	44854894	1	441	0.214558	0.668456
'SQRDL'	11	446	56223	15	45927255	2	876	0.174735	0.757621
'ATP8B4'	130	27464	260984	15	50150435	3	327	0.986017	0.00611556
'LOC100129387'	28	8356	4131	15	50646370	3	980	0.272106	0.565263
'MAPK6'	6	82	47051	15	52311410	1	20	0.344696	0.462564
'GNB5'	16	2723	70443	15	52413122	1	1217	0.64177	0.192621
'PRTG'	1	830	131430	15	55903747	1	53	0.113746	0.944065
'TCF12'	20	2551	369880	15	57210832	2	8048	0.372334	0.429068
'LIPC'	149	16026	136898	15	58724174	4	835	0.981018	0.00832318
'HERC1'	0	0	225330	15	63900817	1	300	0.0585884	1.23219
'SMAD6'	8	12087	79662	15	66994673	3	197	0.0232383	1.6338
'SMAD3'	2	20	129338	15	67358194	1	109	0.165672	0.78075
'CLN6'	7	276	22750	15	68499330	1	41	0.383096	0.416693
'ITGA11'	2	29	130443	15	68594049	2	113	0.0190158	1.72088
'ANP32A'	26	12203	42385	15	69070876	1	44	0.804198	0.0946368
'PKM2'	6	2309	32315	15	72491369	1	5463	0.344696	0.462564
'HEXA'	16	499	32742	15	72635778	2	20631	0.284823	0.545425
'C15orf34'	11	424	2676	15	72668453	1	2350	0.515481	0.287787
'CSK'	79	10547	21115	15	75074424	5	94	0.550745	0.25905
'SCAMP2'	18	1003	28474	15	75137196	2	423	0.328971	0.482842
'SIN3A'	16	2655	86403	15	75661721	1	708	0.64177	0.192621
'HMG20A'	1	5	64701	15	77713242	2	42	0.00989203	2.00471
'TBC1D2B'	80	7714	82667	15	78287327	3	3560	0.871348	0.0598085
'CTSH'	16	2318	23329	15	79214091	3	495	0.0966023	1.01501
'RASGRF1'	19	955	130925	15	79252290	1	293	0.701142	0.154194
'TMED3'	6	145	11698	15	79603490	1	108	0.344696	0.462564
'IL16'	20	2941	115885	15	81489218	3	67	0.149109	0.826496
'SH3GL3'	1	21	171401	15	84116090	1	279	0.113746	0.944065
'UBE2Q2P1'	2	64	43600	15	85070426	2	2747	0.0190158	1.72088
'ZNF592'	8	501	57844	15	85291817	1	891	0.419246	0.377531
'PDE8A'	9	358	157166	15	85525204	2	701	0.132886	0.876521
'AKAP13'	52	5098	368716	15	85923870	2	1510	0.832828	0.0794449
'SEMA4B'	1	3	44739	15	90728151	1	421	0.113746	0.944065
'FURIN'	9	445	14803	15	91411884	2	1725	0.132886	0.876521
'UNC45A'	5	2412	23913	15	91473409	2	1864	0.0591731	1.22788
'SV2B'	24	3509	201357	15	91643181	1	193	0.779052	0.108434
'TARSL2'	1	1	70690	15	102193955	1	157	0.113746	0.944065
'NHLRC4'	1	9	2463	16	617031	1	2826	0.113746	0.944065
'CLCN7'	37	3935	30151	16	1494934	1	44	0.89927	0.0461099
'TRAF7'	1	3	22331	16	2205798	1	39	0.113746	0.944065
'LOC100128788'	9	75	15525	16	2787076	2	33	0.132886	0.876521
'TRAP1'	4	163	59560	16	3708038	1	24	0.26058	0.584059
'TFAP4'	9	279	15814	16	4307187	1	133	0.453279	0.343634
'NMRAL1'	4	892	13201	16	4511695	4	10690	0.000679714	3.16767
'CIITA'	35	2664	47785	16	10971054	1	24	0.886329	0.0524048
'SNX29'	9	456	522091	16	12146054	2	2338	0.132886	0.876521
'PARN'	5	224	194566	16	14529558	1	448	0.303907	0.517259
'C16orf45'	2	381	153791	16	15528324	1	501	0.165672	0.78075
'XYLT1'	41	6848	368556	16	17196182	7	5103	0.0209839	1.67811
'ITPRIPL2'	6	26	7695	16	19125253	1	3904	0.344696	0.462564
'TMC5'	3	8	88376	16	19422056	1	629	0.214558	0.668456
'ERI2'	9	2229	26280	16	20791515	1	10	0.453279	0.343634
'LYRM1'	56	6271	24770	16	20911556	5	2159	0.285952	0.543707
'DNAH3'	5	43	226286	16	20944476	2	576	0.0591731	1.22788
'EEF2K'	6	977	82474	16	22217591	1	10	0.344696	0.462564
'PRKCB'	70	19713	384631	16	23847299	4	238	0.636599	0.196134
'NSMCE1'	36	2095	43799	16	27236314	1	14	0.892995	0.049151
'IL21R'	2	297	48393	16	27413722	1	133	0.165672	0.78075
'APOB48R'	7	329	4290	16	28505992	1	284	0.383096	0.416693
'SPN'	39	5198	7522	16	29674299	2	37	0.701345	0.154069
'MAZ'	11	13135	4648	16	29817854	5	8431	0.00174105	2.75919
'ALDOA'	11	4610	17244	16	30064490	1	10	0.515481	0.287787
'YPEL3'	9	1843	3902	16	30103635	2	2710	0.132886	0.876521
'CD2BP2'	1	48	4595	16	30362087	1	210	0.113746	0.944065
'SEPHS2'	1	2	2266	16	30454958	1	1070	0.113746	0.944065
'ZNF747'	10	505	3415	16	30542779	2	22	0.153531	0.813803
'PRR14'	1	1	5493	16	30662240	1	11	0.113746	0.944065
'CTF1'	21	1959	6953	16	30907927	1	68	0.735151	0.133623
'PYCARD'	4	1261	1443	16	31212808	1	47	0.26058	0.584059
'PHKB'	11	281	240224	16	47495209	2	369	0.174735	0.757621
'FTO'	59	4631	410504	16	53737874	2	218	0.879555	0.0557368
'CRNDE'	6	296	10302	16	54952777	1	50	0.344696	0.462564
'NLRC5'	4	384	94027	16	57023409	3	495	0.00588019	2.23061
'GPR114'	6	207	34498	16	57576600	1	1726	0.344696	0.462564
'GPR97'	44	5643	21132	16	57702156	2	1252	0.759866	0.119263
'TK2'	34	4163	42409	16	66541906	2	2454	0.631425	0.199678
'LRRC29'	1	11	19859	16	67241042	1	93	0.113746	0.944065
'CTCF'	6	370	76778	16	67596309	1	31	0.344696	0.462564
'NIP7'	3	81	3462	16	69373545	1	867	0.214558	0.668456
'MTSS1L'	0	0	24847	16	70695107	1	5328	0.0585884	1.23219
'ZNRF1'	74	6558	111978	16	75032914	1	706	0.989244	0.0046964
'WWOX'	13	642	1113013	16	78133550	2	4028	0.218285	0.660976
'PLCG2'	34	4743	178969	16	81812929	3	125	0.369953	0.431854
'WFDC1'	4	1730	35046	16	84328400	2	1461	0.0439466	1.35707
'COTL1'	10	1442	52464	16	84599205	2	75	0.153531	0.813803
'KIAA0182'	16	1880	64782	16	85645028	2	15	0.284823	0.545425
'MGC23284'	5	462	23812	16	88729780	1	43	0.303907	0.517259
'RNF166'	7	342	9926	16	88762903	2	400	0.0938916	1.02737
'FAM38A'	4	4	69626	16	88781746	1	731	0.26058	0.584059
'TRAPPC2L'	2	714	4014	16	88923505	1	1751	0.165672	0.78075
'ANKRD11'	23	3558	222935	16	89334034	1	1387	0.765292	0.116173
'TCF25'	0	0	37799	16	89939993	1	30	0.0585884	1.23219
'ELP2P'	1	1	2677	17	655899	1	376	0.113746	0.944065
'NXN'	20	19707	180425	17	702585	2	52	0.372334	0.429068
'ABR'	11	3372	183857	17	906759	2	79	0.174735	0.757621
'YWHAE'	4	25381	55721	17	1247835	1	15581	0.26058	0.584059
'SERPINF1'	5	158	15609	17	1665258	1	31	0.303907	0.517259
'RTN4RL1'	3	18	90206	17	1837972	1	46	0.214558	0.668456
'SMG6'	30	2900	243937	17	1963132	4	2435	0.135752	0.867253
'TSR1'	15	1327	14687	17	2225991	3	755	0.0848934	1.07113
'MNT'	10	885	16904	17	2287354	2	1118	0.153531	0.813803
'ITGAE'	0	0	86618	17	3617919	1	3280	0.0585884	1.23219
'C1QBP'	5	212	6373	17	5336098	1	106	0.303907	0.517259
'TNFSF12-TNFSF13'	6	816	12510	17	7452415	2	1794	0.0758973	1.11977
'RPL26'	2	31	5732	17	8280833	1	17	0.165672	0.78075
'RICH2'	2	4	202131	17	12692828	1	15	0.165672	0.78075
'PMP22'	2	33	35548	17	15133096	1	496	0.165672	0.78075
'SNORD49B'	1	4	47	17	16342822	1	150	0.113746	0.944065
'SREBF1'	10	522	25661	17	17714664	1	11	0.485318	0.313973
'KSR1'	16	2593	151682	17	25799035	1	80	0.64177	0.192621
'LGALS9'	4	84	18412	17	25958173	1	14	0.26058	0.584059
'KIAA0100'	1	2	30715	17	26941458	1	31	0.113746	0.944065
'SNORD42B'	0	0	67	17	27047567	1	153	0.0585884	1.23219
'TLCD1'	0	0	2582	17	27051367	1	186	0.0585884	1.23219
'DHRS13'	1	96	5289	17	27224800	1	11	0.113746	0.944065
'MYO18A'	33	5015	106880	17	27400527	1	243	0.871727	0.0596194
'SSH2'	107	10125	304054	17	27952964	5	7630	0.79195	0.101302
'EFCAB5'	11	933	178596	17	28256873	2	230	0.174735	0.757621
'NF1'	116	6272	282750	17	29421944	5	778	0.843493	0.0739187
'EVI2A'	28	3424	5340	17	29643427	4	3435	0.1151	0.938924
'MYO1D'	16	1291	384275	17	30819627	2	385	0.284823	0.545425
'PEX12'	4	5975	3842	17	33901814	4	2047	0.000679714	3.16767
'MMP28'	1	117	29765	17	34092875	1	61	0.113746	0.944065
'ACACA'	14	2045	324975	17	35441927	2	1108	0.2404	0.619065
'LOC284100'	8	240	41791	17	36202572	1	12	0.419246	0.377531
'LASP1'	7	289	51911	17	37026111	2	645	0.0938916	1.02737
'FBXL20'	7	395	149013	17	37408896	1	350	0.383096	0.416693
'NR1D1'	15	419	7937	17	38249036	1	2704	0.619466	0.207983
'CCR7'	2	453	11714	17	38710022	1	1257	0.165672	0.78075
'STAT5A'	9	1451	24394	17	40439564	1	61	0.453279	0.343634
'STAT3'	38	2865	75171	17	40465342	4	1779	0.230413	0.637493
'NBR1'	24	1535	41209	17	41322497	1	552	0.779052	0.108434
'DUSP3'	21	6755	12879	17	41843489	2	358	0.393593	0.404953
'NMT1'	3	15	47701	17	43138679	1	1577	0.214558	0.668456
'FMNL1'	36	2033	25390	17	43299291	2	100	0.660823	0.179915
'NSF'	1	4778	166796	17	44668037	1	3714	0.113746	0.944065
'SNX11'	1	1	15186	17	46184919	1	47	0.113746	0.944065
'IGF2BP1'	1	140	58732	17	47074773	1	46	0.113746	0.944065
'SLC35B1'	0	0	6593	17	47778689	1	43	0.0585884	1.23219
'DLX4'	5	660	5761	17	48046561	1	213	0.303907	0.517259
'MSI2'	5	247	423369	17	55333930	1	29	0.303907	0.517259
'SRSF1'	3	34	6426	17	56078281	1	272	0.214558	0.668456
'YPEL2'	1	2	70043	17	57409052	1	1198	0.113746	0.944065
'CLTC'	0	0	77268	17	57697049	1	395	0.0585884	1.23219
'TMEM49'	37	3899	133088	17	57784862	2	60	0.674801	0.170824
'USP32'	14	2505	214896	17	58254690	1	589	0.595774	0.224918
'MRC2'	8	350	66189	17	60704761	1	76	0.419246	0.377531
'CYB561'	7	73	14057	17	61509665	2	5698	0.0938916	1.02737
'LIMD2'	2	473	4270	17	61773249	1	151	0.165672	0.78075
'RGS9'	22	2126	90364	17	63133455	1	451	0.750677	0.124547
'PITPNC1'	2	53	315722	17	65373923	2	374	0.0190158	1.72088
'KCNJ16'	0	0	60319	17	68071425	1	115	0.0585884	1.23219
'SLC39A11'	2	6	446768	17	70642085	3	796	0.00183654	2.736
'RAB37'	8	273	76218	17	72667255	1	12	0.419246	0.377531
'FDXR'	0	0	10537	17	72858619	1	755	0.0585884	1.23219
'GRB2'	5	274	87633	17	73314157	1	1158	0.303907	0.517259
'UNK'	35	10856	41205	17	73780680	2	342	0.646367	0.189521
'TRIM65'	3	1507	8013	17	73885041	1	3147	0.214558	0.668456
'SRP68'	0	0	33417	17	74035190	1	2295	0.0585884	1.23219
'SRSF2'	3	669	3214	17	74730198	1	11	0.214558	0.668456
'SEC14L1'	3	24	76175	17	75137004	1	12	0.214558	0.668456
'Gene SEPT9'	36	3746	219185	17	75277491	2	12	0.660823	0.179915
'TMC6'	19	4825	19490	17	76108998	2	1290	0.350778	0.454968
'DNAH17'	0	0	153698	17	76419778	1	1096	0.0585884	1.23219
'CYTH1'	6	546	108246	17	76670130	1	79	0.344696	0.462564
'RPTOR'	70	6564	421549	17	78518624	3	1880	0.808648	0.0922406
'FAM195B'	5	117	10875	17	79780292	1	65	0.303907	0.517259
'ARHGDIA'	2	56	3685	17	79825597	1	2345	0.165672	0.78075
'SLC16A3'	1	10	11076	17	80186292	1	1447	0.113746	0.944065
'B3GNTL1'	21	1879	108020	17	80901666	1	1156	0.735151	0.133623
'MYOM1'	16	430	153301	18	3066805	2	335	0.284823	0.545425
'DLGAP1'	84	11104	381299	18	3498836	2	86	0.964815	0.015556
'ZFP161'	5	537	7021	18	5289018	1	45	0.303907	0.517259
'EPB41L3'	18	549	151599	18	5392387	2	3370	0.328971	0.482842
'RAB31'	25	2417	154326	18	9708227	3	5296	0.224143	0.649475
'SLMO1'	16	996	24340	18	12407894	1	20	0.64177	0.192621
'C18orf1'	13	2790	433968	18	13218785	1	12	0.570608	0.243662
'CABLES1'	19	1703	125907	18	20714527	1	131	0.701142	0.154194
'TTC39C'	0	0	142837	18	21572736	1	793	0.0585884	1.23219
'ZNF521'	98	6016	290327	18	22641887	5	7978	0.728008	0.137864
'RNF125'	14	2228	54710	18	29598444	2	2655	0.2404	0.619065
'C18orf25'	4	48	92967	18	43753987	2	611	0.0439466	1.35707
'KIAA0427'	1	9	324152	18	46065426	1	1244	0.113746	0.944065
'SMAD7'	8	120	30858	18	46446223	1	1867	0.419246	0.377531
'DYM'	29	5849	416908	18	46570171	1	542	0.836657	0.0774523
'WDR7'	5	261	378421	18	54318615	1	12	0.303907	0.517259
'MALT1'	1	633	78753	18	56338617	1	18	0.113746	0.944065
'PMAIP1'	4	10759	4347	18	57567191	1	638	0.26058	0.584059
'PHLPP1'	33	2101	264994	18	60382671	5	6305	0.0693291	1.15908
'BCL2'	5	55	196035	18	60790578	1	556	0.303907	0.517259
'CNDP2'	5	1556	27188	18	72163499	1	134	0.303907	0.517259
'LOC400657'	8	1184	6060	18	72259011	1	1289	0.419246	0.377531
'ZNF516'	26	1267	137503	18	74069643	1	86	0.804198	0.0946368
'MBP'	59	5491	153985	18	74690789	7	305	0.0907987	1.04192
'MIER2'	3	29	39217	19	305574	1	16	0.214558	0.668456
'MUM1'	1	18	23455	19	1354975	1	42	0.113746	0.944065
'MBD3'	7	677	15975	19	1576677	1	84	0.383096	0.416693
'REXO1'	3	416	33207	19	1815245	1	15	0.214558	0.668456
'KLF16'	15	1978	11166	19	1852398	1	1121	0.619466	0.207983
'MOBKL2A'	36	2703	25233	19	2071036	1	96	0.892995	0.049151
'SF3A2'	4	587	11862	19	2236815	1	3034	0.26058	0.584059
'GNG7'	22	4055	191529	19	2511217	1	136	0.750677	0.124547
'AES'	0	0	10057	19	3052907	1	95	0.0585884	1.23219
'GNA15'	13	781	27576	19	3136190	1	129	0.570608	0.243662
'S1PR4'	13	4598	1594	19	3178735	2	870	0.218285	0.660976
'ZBTB7A'	0	0	21599	19	4045217	1	30	0.0585884	1.23219
'RFX2'	19	418	117489	19	5993175	1	6789	0.701142	0.154194
'VAV1'	11	2497	84650	19	6772721	4	541	0.00952461	2.02115
'EMR4P'	5	1316	38346	19	6952511	1	150	0.303907	0.517259
'LOC147727'	8	138	2010	19	10762538	1	619	0.419246	0.377531
'SPC24'	1	60	8654	19	11257830	1	46	0.113746	0.944065
'RAB3D'	7	71	17622	19	11432722	1	100	0.383096	0.416693
'C19orf39'	9	1052	2245	19	11485382	1	2045	0.453279	0.343634
'ZNF564'	0	0	26172	19	12636184	1	404	0.0585884	1.23219
'IER2'	7	1723	4435	19	13261281	1	1372	0.383096	0.416693
'UCA1'	2	13	6474	19	15939756	1	849	0.165672	0.78075
'HSH2D'	24	1489	24538	19	16244837	1	34	0.779052	0.108434
'SLC27A1'	8	896	35678	19	17581299	1	537	0.419246	0.377531
'FAM129C'	10	367	30538	19	17634109	1	378	0.485318	0.313973
'MAP1S'	0	0	15022	19	17830302	1	167	0.0585884	1.23219
'MPV17L2'	0	0	3509	19	18304039	1	322	0.0585884	1.23219
'GATAD2A'	9	254	123099	19	19496641	1	171	0.453279	0.343634
'ZNF507'	4	39	42058	19	32836513	2	24	0.0439466	1.35707
'NUDT19'	3	667	21835	19	33182866	1	13	0.214558	0.668456
'WDR88'	0	0	43704	19	33622997	1	601	0.0585884	1.23219
'GPI'	0	0	37677	19	34855644	1	16	0.0585884	1.23219
'FXYD5'	0	0	15163	19	35645624	1	69	0.0585884	1.23219
'CLIP3'	1	43	18213	19	36505562	1	2060	0.113746	0.944065
'ZNF790'	0	0	20952	19	37308332	1	196	0.0585884	1.23219
'SIPA1L3'	21	1210	301139	19	38397867	2	844	0.393593	0.404953
'HNRNPL'	11	426	15951	19	39327028	1	17	0.515481	0.287787
'SIRT2'	1	183	21308	19	39369194	1	181	0.113746	0.944065
'TGFB1'	3	22	23019	19	41836812	1	1214	0.214558	0.668456
'B3GNT8'	6	28	3371	19	41931264	1	120	0.344696	0.462564
'POU2F2'	0	0	43958	19	42592672	1	31	0.0585884	1.23219
'ERF'	19	2153	7592	19	42751717	2	2120	0.350778	0.454968
'KCNN4'	33	4278	14723	19	44270686	3	185	0.353679	0.451391
'BLOC1S3'	0	0	3055	19	45682002	2	91	0.00343126	2.46455
'CD3EAP'	1	1	4558	19	45909466	2	886	0.00989203	2.00471
'FBXO46'	3	812	20263	19	46213888	1	10	0.214558	0.668456
'ZC3H4'	39	1546	49561	19	47567448	2	410	0.701345	0.154069
'SAE1'	2	290	79813	19	47634079	1	1467	0.165672	0.78075
'BBC3'	11	4018	11944	19	47724079	1	215	0.515481	0.287787
'EHD2'	2	1188	29790	19	48216600	1	20	0.165672	0.78075
'CARD8'	18	1086	47860	19	48711343	1	21	0.682533	0.165876
'DBP'	14	1320	6822	19	49133817	2	639	0.2404	0.619065
'CA11'	7	1815	8180	19	49141271	1	55	0.383096	0.416693
'PPFIA3'	3	502	31616	19	49622662	1	19159	0.214558	0.668456
'ALDH16A1'	3	12	17832	19	49956472	1	102	0.214558	0.668456
'PRRG2'	4	633	9679	19	50084586	1	132	0.26058	0.584059
'CD33'	8	251	14940	19	51728334	1	313	0.419246	0.377531
'ETFB'	3	536	21263	19	51848409	1	204	0.214558	0.668456
'SIGLEC6'	13	600	12327	19	52022783	1	61	0.570608	0.243662
'PPP6R1'	25	584	28891	19	55741147	2	10	0.474964	0.323339
'ZNF524'	2	1381	2775	19	56111729	1	364	0.165672	0.78075
'ZCCHC3'	16	1680	2758	20	278203	1	41	0.64177	0.192621
'C20orf194'	4	42	158308	20	3229947	1	1885	0.26058	0.584059
'RASSF2'	12	362	43622	20	4760669	1	42	0.543876	0.2645
'GPCPD1'	6	1489	66592	20	5525080	1	418	0.344696	0.462564
'PLCB4'	2	7	411760	20	9049700	2	3853	0.0190158	1.72088
'SNAP25'	0	0	88589	20	10199476	1	862	0.0585884	1.23219
'C20orf94'	80	9754	188075	20	10415950	3	111	0.871348	0.0598085
'SNX5'	24	1425	27245	20	17922245	1	3054	0.779052	0.108434
'C20orf26'	2	8	308189	20	20033157	1	861	0.165672	0.78075
'ZNF337'	0	0	22618	20	25654851	1	60	0.0585884	1.23219
'KIF3B'	8	1577	57356	20	30865453	1	1485	0.419246	0.377531
'CHMP4B'	2	442	43064	20	32399109	1	1138	0.165672	0.78075
'UQCC'	4	1477	109575	20	33890370	1	3687	0.26058	0.584059
'ERGIC3'	1	2	15627	20	34129777	1	28	0.113746	0.944065
'MANBAL'	3	1400	27611	20	35918050	1	28	0.214558	0.668456
'ADA'	23	793	32213	20	43248163	1	2500	0.765292	0.116173
'LOC79015'	0	0	15289	20	43285091	1	19	0.0585884	1.23219
'ZMYND8'	39	9078	147094	20	45838380	3	308	0.449703	0.347074
'UBE2V1'	10	793	34832	20	48697662	1	105	0.485318	0.313973
'PTPN1'	13	774	74194	20	49126890	4	1756	0.0151255	1.82029
'NFATC2'	38	4936	171403	20	50007765	2	20	0.688305	0.162219
'CASS4'	29	3322	47229	20	54987167	4	1515	0.125246	0.902238
'C20orf177'	1	50	14883	20	58508818	1	324	0.113746	0.944065
'CDH26'	14	675	54697	20	58533470	1	1539	0.595774	0.224918
'NTSR1'	3	6	53934	20	61340188	1	16	0.214558	0.668456
'ZBTB46'	1	1353	60979	20	62375877	1	3073	0.113746	0.944065
'UCKL1AS'	4	1116	3602	20	62584736	1	7269	0.26058	0.584059
'RGS19'	13	374	6788	20	62704536	2	930	0.218285	0.660976
'SAMSN1'	13	2462	61116	21	15857548	1	13	0.570608	0.243662
'NCAM2'	25	2416	540582	21	22370632	4	2890	0.0870078	1.06044
'ATP5J'	7	463	11174	21	27096791	1	2772	0.383096	0.416693
'C21orf119'	0	0	823	21	33765441	1	85	0.0585884	1.23219
'IFNAR2'	6	390	34588	21	34602230	2	2377	0.0758973	1.11977
'RUNX1'	43	5245	261497	21	36160098	4	776	0.295983	0.528733
'PIGP'	9	671	7795	21	38437663	1	431	0.453279	0.343634
'ERG'	35	3459	281753	21	39751951	2	14	0.646367	0.189521
'NCRNA00257'	5	870	1028	21	40685860	2	3728	0.0591731	1.22788
'WRB'	1	1	17602	21	40752212	1	12	0.113746	0.944065
'AGPAT3'	31	8777	122359	21	45285115	1	1910	0.85525	0.0679069
'DNMT3L'	23	8819	15877	21	45666222	1	670	0.765292	0.116173
'TRPM2'	8	94	89481	21	45773483	1	6026	0.419246	0.377531
'C21orf67'	1	1639	6629	21	46353199	1	2570	0.113746	0.944065
'C21orf57'	1	20	11398	21	47706266	1	3527	0.113746	0.944065
'C21orf58'	3	10	22736	21	47721049	1	96	0.214558	0.668456
'BID'	4	89	40353	22	18216905	1	404	0.26058	0.584059
'COMT'	36	1879	28234	22	19929262	2	1889	0.660823	0.179915
'ARVCF'	0	0	46907	22	19957402	1	456	0.0585884	1.23219
'BCR'	6	1240	137672	22	23522551	1	111	0.344696	0.462564
'GGT1'	1	95	45255	22	24979717	1	186	0.113746	0.944065
'PIWIL3'	34	6100	55683	22	25115000	3	2609	0.369953	0.431854
'HPS4'	20	4041	32374	22	26847446	2	374	0.372334	0.429068
'CRYBB1'	2	9	18630	22	26995361	1	10	0.165672	0.78075
'MIAT'	11	626	18993	22	27053445	2	208	0.174735	0.757621
'AP1B1'	5	34	60902	22	29723670	1	363	0.303907	0.517259
'HORMAD2'	28	33151	96606	22	30476452	1	12	0.826484	0.0827654
'LIMK2'	4	460	67815	22	31608249	1	288	0.26058	0.584059
'CYTH4'	26	1786	32894	22	37678494	5	45	0.0327211	1.48517
'PLA2G6'	22	2146	70260	22	38507501	1	653	0.750677	0.124547
'DDX17'	3	58	22901	22	38879444	1	122	0.214558	0.668456
'TNRC6B'	17	314	290991	22	40440820	3	3783	0.108923	0.962882
'TEF'	6	179	31937	22	41763391	1	112	0.344696	0.462564
'C22orf32'	1	3	4589	22	42475698	1	24	0.113746	0.944065
'EFCAB6'	0	0	283592	22	43924625	1	31	0.0585884	1.23219
'PARVB'	13	1109	169929	22	44395172	1	84	0.570608	0.243662
'PARVG'	13	661	34199	22	44568835	3	45	0.0634772	1.19738
'LOC730668'	0	0	4162	22	46402495	1	17	0.0585884	1.23219
'LOC150381'	24	4979	4675	22	46449725	3	474	0.208536	0.680819
'CELSR1'	0	0	176337	22	46756730	1	50	0.0585884	1.23219
'CHKB-CPT1B'	2	283	14138	22	51007290	1	2781	0.165672	0.78075
'GPR143'	5	6603	40552	23	9693453	1	18	0.303907	0.517259
'CLCN4'	7	793	80713	23	10124984	1	1679	0.383096	0.416693
'OFD1'	4	27	34648	23	13752831	1	257	0.26058	0.584059
'SH3KBP1'	18	1842	353661	23	19552083	2	1817	0.328971	0.482842
'CNKSR2'	15	1006	280277	23	21392535	3	1366	0.0848934	1.07113
'EIF2S3'	6	101	23861	23	24073064	1	41	0.344696	0.462564
'BCOR'	26	4162	126082	23	39910500	1	685	0.804198	0.0946368
'CASK'	26	1479	408097	23	41374190	4	2662	0.0959646	1.01789
'SLC9A7'	13	542	152100	23	46466372	1	1294	0.570608	0.243662
'PQBP1'	1	228	5227	23	48755194	1	67	0.113746	0.944065
'TFE3'	7	846	14749	23	48886241	1	31	0.383096	0.416693
'SPIN4'	6	61	4111	23	62567107	1	853	0.344696	0.462564
'OPHN1'	5	1969	391112	23	67262187	1	16	0.303907	0.517259
'STARD8'	14	2335	78172	23	67867510	4	1314	0.0185625	1.73136
'CXorf65'	13	1850	2900	23	70323738	1	147	0.570608	0.243662
'IL2RG'	27	5769	4228	23	70327253	1	56	0.815678	0.0884814
'BCYRN1'	31	1783	518928	23	70430034	3	541	0.321003	0.49349
'NCRNA00183'	2	882	126053	23	73164158	1	1529	0.165672	0.78075
'SH3BGRL'	3	179	96740	23	80457302	1	30	0.214558	0.668456
'GLA'	3	73	10223	23	100652778	1	11	0.214558	0.668456
'TMEM164'	6	515	175152	23	109245862	1	818	0.344696	0.462564
'DOCK11'	40	4869	190252	23	117629871	10	4600	0.000555305	3.25547
'Gene SEPT6'	49	8246	77644	23	118749689	2	90	0.808181	0.0924916
'STAG2'	9	1072	142029	23	123094474	2	68	0.132886	0.876521
'OCRL'	0	0	52277	23	128674251	1	35	0.0585884	1.23219
'SASH3'	6	360	15283	23	128913891	1	63	0.344696	0.462564
'ELF4'	14	650	45793	23	129198895	3	278	0.0738382	1.13172
'DDX26B'	11	2315	61905	23	134654554	1	692	0.515481	0.287787
'ARHGEF6'	53	2625	115790	23	135747713	4	16998	0.430653	0.365873
'FMR1'	0	0	39179	23	146993468	1	845	0.0585884	1.23219
'CD99L2'	6	243	132480	23	149934809	1	100	0.344696	0.462564
'BCAP31'	4	26	24255	23	152965946	1	60	0.26058	0.584059
'HCFC1'	5	324	23810	23	153213009	1	166	0.303907	0.517259
'TMEM187'	7	10	10656	23	153237990	1	606	0.383096	0.416693
'MECP2'	2	349	75925	23	153287263	1	37	0.165672	0.78075
'GAB3'	20	895	75822	23	153903526	3	1777	0.149109	0.826496
'MPP1'	11	1262	26843	23	154006959	1	121	0.515481	0.287787

## Sheet: OPA 365 nM
'TP73'	11	660	81339	1	3569128	2	3673	0.0556412	1.2546			Col 1	Gene name
'CAMTA1'	3	6	984380	1	6845383	1	6993	0.113939	0.943328			Col 2	Number of inactivating retroviral insertions in control library
'C1orf200'	0	0	1976	1	9712668	1	95	0.0297885	1.52595			Col 3	Total number of sequencing reads in control library
'PEX14'	25	2219	155811	1	10535002	1	4383	0.544574	0.263943			Col 4	Size of gene (bp)
'MTHFR'	1	1	20374	1	11845786	1	66	0.0586904	1.23143			Col 5	Chromosome
'MFN2'	8	398	33334	1	12040237	1	1891	0.238297	0.622881			Col 6	Chromosome position
'FLJ37453'	22	9185	13933	1	16160709	1	535	0.501296	0.299906			Col 7	Number of inactivating retroviral insertions
'PADI3'	0	0	35133	1	17575592	1	246	0.0297885	1.52595			Col 8	Total number of sequencing reads
'TCEA3'	11	1877	43707	1	23707554	2	3828	0.0556412	1.2546			Col 9	Calculated p-value
'CLIC4'	3	9	99056	1	25071759	1	434	0.113939	0.943328			Col 10	-LOG10 Calculated p-value
'RUNX3'	4	184	65499	1	25226002	1	1111	0.140336	0.852831
'CCDC21'	5	6557	44607	1	26560692	2	1852	0.0168538	1.7733
'UBXN11'	25	4803	35982	1	26608774	4	1040	0.0102806	1.98798
'ARID1A'	4	114	86080	1	27022521	1	1010	0.140336	0.852831
'WDTC1'	1	21	74102	1	27561006	1	239	0.0586904	1.23143
'WASF2'	8	959	84544	1	27732125	1	807	0.238297	0.622881
'EYA3'	8	409	114313	1	28300818	1	185	0.238297	0.622881
'PTP4A2'	2	258	30196	1	32373792	1	35	0.086732	1.06182
'TFAP2E'	5	841	21955	1	36038970	2	1520	0.0168538	1.7733
'ZC3H12A'	0	0	9858	1	37940118	1	154	0.0297885	1.52595
'TRIT1'	2	23	42470	1	40306707	1	2066	0.086732	1.06182
'ELOVL1'	0	0	4627	1	43829072	1	21	0.0297885	1.52595
'B4GALT2'	4	53	11974	1	44444865	1	86	0.140336	0.852831
'C1orf228'	16	46597	50870	1	45140393	1	35718	0.402024	0.395748
'TMEM69'	2	8	6262	1	46153846	1	1526	0.086732	1.06182
'TAL1'	11	2331	13481	1	47681962	1	270	0.304376	0.51659
'LEPR'	6	262	216929	1	65886247	2	470	0.0220318	1.65695
'PDE4B'	30	5732	582069	1	66258192	1	941	0.608526	0.215721
'GNG12'	2	54	132007	1	68167148	1	159	0.086732	1.06182
'NEGR1'	63	6095	879652	1	71868625	2	4685	0.580629	0.236101
'PRKACB'	11	1773	160435	1	84543744	1	3147	0.304376	0.51659
'GBP1'	0	0	13057	1	89517986	1	89	0.0297885	1.52595
'LRRC8C'	12	1857	86450	1	90098643	1	34	0.325103	0.487978
'CDC7'	5	791	24917	1	91966403	1	400	0.165947	0.78003
'VAV3'	33	2042	393764	1	108113781	2	1361	0.280121	0.552654
'CD53'	12	781	28737	1	111413820	1	3497	0.325103	0.487978
'MOV10'	4	173	26320	1	113217047	1	12	0.140336	0.852831
'SLC16A1'	3	289	44504	1	113454471	1	1510	0.113939	0.943328
'PHTF1'	4	1279	61954	1	114239823	1	134	0.140336	0.852831
'RSBN1'	8	405	50616	1	114304454	1	6285	0.238297	0.622881
'HIPK1'	1	1228	48426	1	114471995	1	2946	0.0586904	1.23143
'CHD1L'	1	1	53151	1	146714290	1	19	0.0586904	1.23143
'HIST2H2BE'	7	610	2221	1	149856011	1	13538	0.214906	0.667752
'CDC42SE1'	2	24	8677	1	151023448	1	1138	0.086732	1.06182
'INTS3'	6	37	45991	1	153700566	1	423	0.190796	0.71943
'SLC39A1'	6	123	8600	1	153931588	1	87	0.190796	0.71943
'TPM3'	2	15896	36830	1	154127779	1	1610	0.086732	1.06182
'C1orf43'	13	2067	14091	1	154179182	2	7802	0.0720468	1.14239
'KIAA0907'	1	1	21353	1	155882835	1	623	0.0586904	1.23143
'LMNA'	7	458	25418	1	156084460	2	1032	0.0277736	1.55637
'MRPL24'	2	17	3830	1	156707093	1	287	0.086732	1.06182
'IFI16'	8	202	45262	1	158979681	1	376	0.238297	0.622881
'CD84'	28	24016	38422	1	160510884	1	8308	0.584099	0.233513
'CD244'	13	844	32742	1	160799950	1	38	0.345214	0.461911
'ADAMTS4'	0	0	9307	1	161159538	1	553	0.0297885	1.52595
'RCSD1'	6	452	76012	1	167599473	1	151	0.190796	0.71943
'SELL'	12	17664	21038	1	169659805	1	4840	0.325103	0.487978
'MIR548F1'	1	5	416789	1	186029866	1	20	0.0586904	1.23143
'CRB1'	1	5	210177	1	197237407	1	454	0.0586904	1.23143
'PTPRC'	36	4419	118409	1	198608136	1	1588	0.673537	0.171639
'NR5A2'	16	2265	149779	1	199996769	2	26	0.0990774	1.00403
'NFASC'	6	1912	194168	1	204797781	1	5409	0.190796	0.71943
'C1orf186'	79	10852	49776	1	206238871	2	307	0.699267	0.155357
'RASSF5'	13	1784	81737	1	206680878	1	780	0.345214	0.461911
'CD34'	6	29	24801	1	208059882	1	482	0.190796	0.71943
'LAMB3'	0	0	37601	1	209788219	1	833	0.0297885	1.52595
'GALNT2'	54	9998	214920	1	230202955	1	3073	0.810698	0.0911408
'IRF2BP2'	5	1164	5255	1	234740016	1	1255	0.165947	0.78003
'NID1'	1	3	89341	1	236139140	1	95	0.0586904	1.23143
'SDCCAG8'	39	2764	244073	1	243419319	2	900	0.346295	0.460554
'CNST'	24	7098	102245	1	246729638	2	462	0.180781	0.742848
'SCCPDH'	5	55993	44060	1	246887377	1	16	0.165947	0.78003
'RSAD2'	25	4074	20568	2	7017795	1	1950	0.544574	0.263943
'ITGB1BP1'	0	0	17821	2	9545822	1	2037	0.0297885	1.52595
'GEN1'	4	338	31456	2	17935176	1	108	0.140336	0.852831
'ATAD2B'	4	6	178394	2	23971540	1	405	0.140336	0.852831
'KIF3C'	2	16	55989	2	26149454	1	6525	0.086732	1.06182
'RAB10'	2	927	103594	2	26256728	1	115	0.086732	1.06182
'EPT1'	3	25	49806	2	26568953	1	8318	0.113939	0.943328
'EMILIN1'	16	24499	7829	2	27301434	1	216	0.402024	0.395748
'CRIM1'	5	139	194881	2	36583396	1	951	0.165947	0.78003
'PRKCE'	21	1392	536086	2	45879042	2	2774	0.148925	0.827032
'C2orf63'	6	771	60013	2	55399686	1	184	0.190796	0.71943
'CCDC88A'	5	4396	132080	2	55514977	1	2790	0.165947	0.78003
'VRK2'	6	695	113327	2	58273728	1	95	0.190796	0.71943
'FLJ30838'	77	8094	543013	2	58747887	2	814	0.686119	0.1636
'SERTAD2'	12	1189	22291	2	64858755	1	751	0.325103	0.487978
'SPRED2'	2	39	121671	2	65537985	1	1054	0.086732	1.06182
'MEIS1'	13	363	137359	2	66662531	1	18	0.345214	0.461911
'PCBP1'	7	1615	1748	2	70314584	1	4475	0.214906	0.667752
'C2orf65'	77	7169	90146	2	74785018	2	513	0.686119	0.1636
'CTNNA2'	23	990	1135927	2	79740059	4	2096	0.00796104	2.09903
'CAPG'	14	2548	15806	2	85621870	1	21	0.364726	0.438033
'VAMP8'	15	1303	4542	2	85804613	1	160	0.383657	0.416057
'TBC1D8'	14	557	144156	2	101623690	1	1965	0.364726	0.438033
'NCK2'	34	2914	149211	2	106361519	1	2860	0.653163	0.184978
'UXS1'	10	118	101036	2	106709759	1	1382	0.283012	0.548196
'LOC541471'	10	1220	128102	2	112124590	1	115	0.283012	0.548196
'ZRANB3'	10	12306	331231	2	135957575	2	68	0.0480085	1.31868
'PRPF40A'	3	8	65867	2	153508108	1	3076	0.113939	0.943328
'ARL6IP6'	2	6	43345	2	153574422	1	1276	0.086732	1.06182
'TANK'	2	130	99217	2	161993465	1	3827	0.086732	1.06182
'SLC4A10'	1	26968	360941	2	162480844	1	12	0.0586904	1.23143
'DPP4'	2	97	82296	2	162848756	1	580	0.086732	1.06182
'MAP1D'	15	1549	80783	2	172864803	1	5093	0.383657	0.416057
'WIPF1'	46	13272	123325	2	175424302	2	7530	0.420731	0.375996
'MYO1B'	2	16	180009	2	192110106	1	16	0.086732	1.06182
'TMEFF2'	0	0	244896	2	192814748	1	597	0.0297885	1.52595
'HECW2'	22	2478	393359	2	197063976	1	633	0.501296	0.299906
'ANKRD44'	15	3724	203513	2	197859249	3	178	0.0154006	1.81246
'C2orf60'	0	0	26825	2	200793634	1	147	0.0297885	1.52595
'TRAK2'	10	303	74389	2	202241930	1	854	0.283012	0.548196
'NRP2'	0	0	115633	2	206547223	1	243	0.0297885	1.52595
'KLF7'	10	2894	85086	2	207945528	1	1243	0.283012	0.548196
'C2orf67'	5	357	150615	2	210885436	1	11	0.165947	0.78003
'PNKD'	47	5625	76401	2	219135114	2	3691	0.43102	0.365503
'SERPINE2'	9	61	64272	2	224839764	1	1299	0.260992	0.583373
'SP100'	2	102	129447	2	231280870	1	105	0.086732	1.06182
'ITM2C'	4	582	14342	2	231729620	1	979	0.140336	0.852831
'ITPR1'	46	4433	354491	3	4535031	2	4267	0.420731	0.375996
'RAD18'	2	11	86278	3	8918881	1	810	0.086732	1.06182
'SETD5'	7	262	80434	3	9439402	1	5936	0.214906	0.667752
'OGG1'	4	1839	16725	3	9791627	2	2607	0.0122794	1.91082
'TADA3'	5	1467	12767	3	9821653	1	2447	0.165947	0.78003
'VGLL4'	10	2600	164677	3	11597543	1	816	0.283012	0.548196
'IQSEC1'	5	2031	175899	3	12938718	1	59	0.165947	0.78003
'ANO10'	1	286	255742	3	43407818	1	2851	0.0586904	1.23143
'C3orf23'	2	2	71329	3	44379610	1	183	0.086732	1.06182
'KLHL18'	3	1146	63976	3	47324329	1	21	0.113939	0.943328
'GNAI2'	1	48	23140	3	50273646	1	17	0.0586904	1.23143
'C3orf18'	1	9	13002	3	50595456	1	106	0.0586904	1.23143
'WDR82'	2	71	24222	3	52288437	1	4773	0.086732	1.06182
'ARHGEF3'	55	10460	351891	3	56761445	1	778	0.816345	0.0881263
'FOXP1'	71	42794	628404	3	71004736	2	2256	0.643836	0.191225
'PDZRN3'	1	3	242421	3	73431651	1	52	0.0586904	1.23143
'ST3GAL6'	18	1434	61663	3	98451571	1	8897	0.437135	0.359385
'C3orf26'	37	1772	360799	3	99536677	3	1962	0.115916	0.935857
'SENP7'	1	1	188966	3	101043119	1	195	0.0586904	1.23143
'LOC100009676'	2	291	2782	3	101395273	1	10	0.086732	1.06182
'DZIP3'	4	259	105356	3	108308336	1	2650	0.140336	0.852831
'CD86'	22	9951	65762	3	121774220	1	1708	0.501296	0.299906
'ACAD11'	1	3	101992	3	132276983	1	53	0.0586904	1.23143
'EPHB1'	0	0	465207	3	134514098	1	120	0.0297885	1.52595
'XRN1'	3	3	141403	3	142025450	1	839	0.113939	0.943328
'TSC22D2'	4	293	50826	3	150126787	1	4687	0.140336	0.852831
'DHX36'	1	24651	48829	3	153993457	1	7929	0.0586904	1.23143
'SCHIP1'	5	765	623596	3	158991543	1	1599	0.165947	0.78003
'GOLIM4'	0	0	85764	3	167727653	1	73	0.0297885	1.52595
'IL1RAP'	36	2812	143146	3	190231839	1	94	0.673537	0.171639
'HES1'	1	5	2463	3	193853933	1	282	0.0586904	1.23143
'C3orf21'	49	4876	202881	3	194789014	2	820	0.451299	0.345536
'TNK2'	5	714	45645	3	195590235	1	618	0.165947	0.78003
'ZNF718'	13	251	103212	4	53276	1	2070	0.345214	0.461911
'RGS12'	9	306	125765	4	3315873	2	6493	0.0407974	1.38937
'KIAA0232'	2	33	101439	4	6784458	1	20	0.086732	1.06182
'RBPJ'	4	149	111947	4	26321331	1	141	0.140336	0.852831
'ARAP2'	2	93	178358	4	36067621	1	12	0.086732	1.06182
'RELL1'	0	0	95578	4	37592421	1	18	0.0297885	1.52595
'TMEM156'	18	3235	65599	4	38968442	1	4387	0.437135	0.359385
'N4BP2'	5	578	98494	4	40058523	1	19	0.165947	0.78003
'USP46'	0	0	68374	4	53457128	1	1474	0.0297885	1.52595
'PDGFRA'	1	1	69148	4	55095263	1	793	0.0586904	1.23143
'DCK'	10	396	37363	4	71859264	1	415	0.283012	0.548196
'COX18'	13	256	15057	4	73920415	1	56	0.345214	0.461911
'CXCL2'	2	5	2234	4	74962763	1	2957	0.086732	1.06182
'HERC3'	2	9	116040	4	89513646	1	1294	0.086732	1.06182
'NDUFC1'	10	528	12633	4	140211072	2	3826	0.0480085	1.31868
'ARHGAP10'	4	12	340474	4	148653452	1	70	0.140336	0.852831
'RPS3A'	1	211	5049	4	152020753	1	2097	0.0586904	1.23143
'GUCY1A3'	28	3709	70351	4	156587861	1	3181	0.584099	0.233513
'GUCY1B3'	1	1	48657	4	156680125	1	175	0.0586904	1.23143
'AHRR'	72	2661	134113	5	304290	1	31	0.89026	0.0504834
'SLC12A7'	31	3260	61682	5	1050490	1	13568	0.620197	0.207471
'DAP'	3	96	82045	5	10679342	1	2049	0.113939	0.943328
'DNAJC21'	0	0	29371	5	34929697	1	23	0.0297885	1.52595
'SKP2'	2	41	31957	5	36152188	1	463	0.086732	1.06182
'LOC100132356'	26	2510	1784	5	43065289	2	2279	0.202532	0.693506
'PDE4D'	40	5855	1519060	5	58264865	3	2437	0.135901	0.866776
'PART1'	2	179	59945	5	59783539	1	53	0.086732	1.06182
'MAST4'	12	1257	573247	5	65892175	1	4815	0.325103	0.487978
'MCCC2'	2	6	71414	5	70883114	2	2485	0.00511118	2.29148
'SERINC5'	12	65	144849	5	79407049	1	10	0.325103	0.487978
'GPR98'	0	0	605416	5	89854616	1	259	0.0297885	1.52595
'ELL2'	0	0	76972	5	95220803	1	57	0.0297885	1.52595
'ST8SIA4'	18	1557	96348	5	100142639	1	56	0.437135	0.359385
'GIN1'	25	2201	34139	5	102421703	1	234	0.544574	0.263943
'CDO1'	2	39	11974	5	115140431	1	85	0.086732	1.06182
'C5orf56'	69	100131	51387	5	131746672	2	9672	0.628774	0.201505
'DIAPH1'	17	1515	104034	5	140894588	1	54	0.419845	0.376911
'ARHGAP26'	25	3021	458280	5	142150291	1	19	0.544574	0.263943
'C5orf62'	38	26888	18790	5	150157507	3	9607	0.122449	0.912045
'GALNT10'	2	3	230247	5	153570294	1	100	0.086732	1.06182
'LARP1'	5	980	104700	5	154092461	1	1029	0.165947	0.78003
'LCP2'	13	2805	49735	5	169675087	1	11	0.345214	0.461911
'STK10'	72	19725	146273	5	171469073	1	323	0.89026	0.0504834
'SQSTM1'	9	502	31688	5	179233387	1	3729	0.260992	0.583373
'MGAT1'	8	2401	19595	5	180217542	2	8065	0.0340409	1.468
'MGC39372'	44	8133	21853	6	2854891	2	9729	0.399872	0.398079
'NRN1'	4	301	9399	6	5998234	1	251	0.140336	0.852831
'RIOK1'	3	38161	28207	6	7390061	1	8953	0.113939	0.943328
'MUTED'	2	58	50431	6	8014216	1	12	0.086732	1.06182
'GCNT2'	25	4402	108033	6	10521567	1	300	0.544574	0.263943
'PHACTR1'	37	2434	569696	6	12717832	3	3381	0.115916	0.935857
'JARID2'	58	3171	275726	6	15246526	1	90	0.832296	0.0797224
'CDKAL1'	11	2162	697945	6	20534687	1	10	0.304376	0.51659
'CMAH'	6	110	57324	6	25081296	1	177	0.190796	0.71943
'ZNF323'	17	1961	31532	6	28292516	1	22398	0.419845	0.376911
'NRM'	3	2470	2943	6	30655826	1	58	0.113939	0.943328
'AIF1'	11	17572	1803	6	31582993	1	1713	0.304376	0.51659
'VARS'	2	2	18414	6	31745298	1	144	0.086732	1.06182
'C6orf48'	2	6	4847	6	31802692	1	849	0.086732	1.06182
'PSMB8'	1	106	4216	6	32808496	1	19	0.0586904	1.23143
'KIFC1'	3	4	18385	6	33359312	1	523	0.113939	0.943328
'HMGA1'	6	359	9431	6	34204576	1	201	0.190796	0.71943
'ANKS1A'	71	11165	202151	6	34857037	2	19354	0.643836	0.191225
'PXT1'	13	301	52338	6	36358328	1	2137	0.345214	0.461911
'C6orf130'	6	126	5657	6	41034531	1	88	0.190796	0.71943
'CCND3'	13	975	113939	6	41902671	1	10	0.345214	0.461911
'CNPY3'	5	25	10148	6	42896859	1	5578	0.165947	0.78003
'PEX6'	2	77	15369	6	42931612	1	134	0.086732	1.06182
'RUNX2'	18	2610	222765	6	45296053	2	2308	0.118411	0.926608
'DST'	7	794	184908	6	56322786	1	56	0.214906	0.667752
'C6orf150'	7	432	27188	6	74134855	1	173	0.214906	0.667752
'CD109'	14	753	132533	6	74405507	1	44	0.364726	0.438033
'LIN28B'	40	3612	126284	6	105404922	3	10	0.135901	0.866776
'AIM1'	0	0	58603	6	106959729	1	1813	0.0297885	1.52595
'MICAL1'	4	2576	11923	6	109765267	1	1882	0.140336	0.852831
'SLC16A10'	1	3066	135824	6	111408780	1	87	0.0586904	1.23143
'ARHGAP18'	5	74	133130	6	129898240	1	762	0.165947	0.78003
'UTRN'	20	2052	561296	6	144612872	1	2587	0.470185	0.327731
'STXBP5'	4	275	183200	6	147525507	2	6181	0.0122794	1.91082
'SYNJ2'	9	541	117318	6	158402887	1	118	0.260992	0.583373
'PDCD2'	0	0	7298	6	170886450	1	26	0.0297885	1.52595
'MAD1L1'	20	2893	417156	7	1855427	1	149	0.470185	0.327731
'FOXK1'	7	900	89145	7	4721929	1	126	0.214906	0.667752
'TNRC18'	16	867	116747	7	5346430	2	285	0.0990774	1.00403
'ICA1'	11	17174	149369	7	8152816	2	19	0.0556412	1.2546
'THSD7A'	1	138	461761	7	11410063	1	3195	0.0586904	1.23143
'OSBPL3'	10	539	183596	7	24836164	2	462	0.0480085	1.31868
'HOXA7'	5	28	2957	7	27193339	1	1523	0.165947	0.78003
'EEPD1'	8	1048	148316	7	36192835	1	4795	0.238297	0.622881
'OGDH'	2	5	102548	7	44646120	1	11	0.086732	1.06182
'H2AFV'	1	4	21238	7	44866487	1	1937	0.0586904	1.23143
'CCT6P1'	2	9	12570	7	65216091	1	10667	0.086732	1.06182
'WBSCR16'	3	243	33415	7	74456284	1	381	0.113939	0.943328
'CACNA2D1'	1	1	493614	7	81579417	1	32	0.0586904	1.23143
'SEMA3A'	8	956	236553	7	83587664	1	33	0.238297	0.622881
'MTERF'	0	0	7996	7	91502020	1	54	0.0297885	1.52595
'CTTNBP2'	16	1175	162854	7	117350707	2	152	0.0990774	1.00403
'CCDC136'	3	1109	30085	7	128432098	1	782	0.113939	0.943328
'CHRM2'	5	79	148373	7	136553398	1	12812	0.165947	0.78003
'TBXAS1'	26	2694	242077	7	139478046	2	370	0.202532	0.693506
'SMARCD3'	3	807	38172	7	150936059	1	1319	0.113939	0.943328
'ACTR3B'	6	230	95613	7	152456850	1	729	0.190796	0.71943
'PINX1'	4	738	74416	8	10622883	1	476	0.140336	0.852831
'DLC1'	25	7119	431558	8	12940871	3	5239	0.0496984	1.30366
'SH2D4A'	4	1550	82648	8	19171080	1	1304	0.140336	0.852831
'SLC39A14'	3	244	66877	8	22224761	1	2311	0.113939	0.943328
'PPP3CC'	13	1297	100040	8	22298595	1	160	0.345214	0.461911
'PDLIM2'	12	2042	18896	8	22436642	1	2667	0.325103	0.487978
'KCTD9'	4	1415	30555	8	25285365	1	357	0.140336	0.852831
'LEPROTL1'	5	24	42301	8	29952921	1	13	0.165947	0.78003
'RBPMS'	15	1054	187791	8	30241943	1	9221	0.383657	0.416057
'MAK16'	9	3371	16093	8	33342684	1	34	0.260992	0.583373
'RAB11FIP1'	18	2373	40550	8	37716465	2	1585	0.118411	0.926608
'WHSC1L1'	6	676	107228	8	38132562	1	11	0.190796	0.71943
'PLEKHA2'	59	6211	72676	8	38758752	2	1892	0.546062	0.262758
'KIAA0146'	51	5770	474932	8	48173541	1	4386	0.792695	0.100894
'PRKDC'	15	2848	187074	8	48685669	2	438	0.08978	1.04682
'ST18'	8	836	299048	8	53023391	1	5075	0.238297	0.622881
'RGS20'	13	692	107494	8	54764367	1	67	0.345214	0.461911
'TOX'	30	10716	313791	8	59717976	2	3463	0.24674	0.60776
'SNHG6'	17	854	3613	8	67834164	1	1829	0.419845	0.376911
'MRPS28'	2	194	111411	8	80831095	1	1063	0.086732	1.06182
'CHMP4C'	0	0	27059	8	82644687	1	241	0.0297885	1.52595
'CPNE3'	0	0	47071	8	87526655	1	265	0.0297885	1.52595
'C8orf83'	1	2	82613	8	93895759	1	1457	0.0586904	1.23143
'DPY19L4'	5	2077	73974	8	95732102	1	59	0.165947	0.78003
'STK3'	27	2561	371048	8	99466861	1	142	0.57132	0.24312
'VPS13B'	8	579	864314	8	100025493	1	38	0.238297	0.622881
'PABPC1'	3	38	19172	8	101715143	1	321	0.113939	0.943328
'UBR5'	5	165	158927	8	103265568	1	254	0.165947	0.78003
'ANGPT1'	155	20593	248544	8	108261710	7	7121	0.209931	0.677924
'CSMD3'	30	10217	1214082	8	113235160	2	30	0.24674	0.60776
'DEPDC6'	14	557	177257	8	120885899	1	285	0.364726	0.438033
'FAM91A1'	1	6	46807	8	124780881	1	13	0.0586904	1.23143
'ST3GAL1'	36	3264	117093	8	134467090	3	189	0.109519	0.960509
'FAM135B'	1	1	366798	8	139142267	1	18	0.0586904	1.23143
'TIGD5'	1	6	2411	8	144680073	1	526	0.0586904	1.23143
'PLEC'	3	43	61593	8	144989320	1	43	0.113939	0.943328
'DOCK8'	36	3339	250395	9	214864	1	651	0.673537	0.171639
'SMARCA2'	33	8073	178280	9	2015341	2	682	0.280121	0.552654
'RCL1'	2	2827	68231	9	4792833	1	54	0.086732	1.06182
'RRAGA'	3	63	1648	9	19049371	1	18	0.113939	0.943328
'MIR548H2'	40	9558	82410	9	21050139	3	1009	0.135901	0.866776
'NFX1'	0	0	80737	9	33290417	1	109	0.0297885	1.52595
'RECK'	1	1	87542	9	36036909	1	143	0.0586904	1.23143
'C9orf40'	1	1	6303	9	77561499	1	1969	0.0586904	1.23143
'GNAQ'	87	13666	310993	9	80335199	3	376	0.504421	0.297207
'NAA35'	0	0	81160	9	88556056	1	236	0.0297885	1.52595
'CKS2'	1	734	5505	9	91926112	1	31	0.0586904	1.23143
'SEMA4D'	25	8162	118906	9	91975705	2	2008	0.191615	0.717569
'MRPL50'	0	0	8671	9	104152248	1	182	0.0297885	1.52595
'PTPN3'	7	133	122620	9	112137973	1	1790	0.214906	0.667752
'DNAJC25-GNG10'	2	579	38843	9	114393665	1	2557	0.086732	1.06182
'ROD1'	10	1247	115230	9	114980714	2	866	0.0480085	1.31868
'AKNA'	33	7986	60253	9	117096432	2	2722	0.280121	0.552654
'GSN'	10	1732	64741	9	124030379	1	8476	0.283012	0.548196
'NEK6'	3	71	94833	9	127019884	1	1253	0.113939	0.943328
'PBX3'	8	302	220037	9	128509616	1	1149	0.238297	0.622881
'PPP2R4'	12	1879	37997	9	131873227	1	19	0.325103	0.487978
'FNBP1'	45	5700	156008	9	132649465	2	1179	0.410347	0.386849
'PRDM12'	1	1	18404	9	133539980	1	474	0.0586904	1.23143
'FAM78A'	43	7016	18441	9	134133465	2	731	0.389311	0.409703
'EHMT1'	9	136	217133	9	140513443	1	206	0.260992	0.583373
'C10orf110'	3	24	21565	10	1068576	1	61	0.113939	0.943328
'PFKP'	5	105	69244	10	3109751	2	953	0.0168538	1.7733
'C10orf18'	1	40033	78895	10	5726800	1	10676	0.0586904	1.23143
'PFKFB3'	6	1266	90663	10	6186842	1	472	0.190796	0.71943
'HSPA14'	2	1764	33478	10	14880260	1	5657	0.086732	1.06182
'SUV39H2'	1	134	25404	10	14920898	1	191	0.0586904	1.23143
'FAM188A'	7	2514	82345	10	15820174	1	785	0.214906	0.667752
'ST8SIA6'	23	645	133578	10	17362676	3	12620	0.0411918	1.38519
'STAM'	3	1593	71784	10	17686123	1	370	0.113939	0.943328
'PRTFDC1'	4	271	103980	10	25137553	1	432	0.140336	0.852831
'ARMC4'	1	69	186879	10	28101098	1	161	0.0586904	1.23143
'ARHGAP22'	38	7369	159059	10	49654079	1	17	0.692715	0.159446
'SGMS1'	6	1919	318392	10	52065345	2	383	0.0220318	1.65695
'CSTF2T'	3	5	4109	10	53455246	1	35	0.113939	0.943328
'PBLD'	21	1996	50268	10	70042416	1	626	0.485976	0.313385
'TSPAN15'	43	2444	56198	10	71211225	1	1023	0.735878	0.133194
'CDH23'	34	2388	419012	10	73156690	4	1201	0.0259101	1.58653
'OIT3'	0	0	39449	10	74653338	1	33	0.0297885	1.52595
'VDAC2'	5	1426	21293	10	76969911	1	211	0.165947	0.78003
'ZMIZ1'	31	7050	247494	10	80828791	1	620	0.620197	0.207471
'RNLS'	7	264	309462	10	90033620	1	925	0.214906	0.667752
'HELLS'	1	144	56282	10	96305573	1	137	0.0586904	1.23143
'DNMBP'	0	0	134343	10	101635333	1	866	0.0297885	1.52595
'SEC31B'	2	170	33193	10	102246402	1	6326	0.086732	1.06182
'KAZALD1'	24	5454	4352	10	102820998	1	762	0.530582	0.275247
'GSTO1'	3	160	13269	10	106013951	1	495	0.113939	0.943328
'ACSL5'	5	127	54222	10	114133915	1	4755	0.165947	0.78003
'LRRC27'	30	2877	49397	10	134145613	2	2261	0.24674	0.60776
'TMEM80'	5	214	8512	11	695615	1	118	0.165947	0.78003
'NAP1L4'	2	15	47947	11	2965660	1	349	0.086732	1.06182
'STIM1'	16	920	237508	11	3876932	2	1013	0.0990774	1.00403
'IPO7'	0	0	63505	11	9406168	1	37	0.0297885	1.52595
'SWAP70'	54	4886	88878	11	9685627	1	6445	0.810698	0.0911408
'CTR9'	2	93	28481	11	10772810	1	4108	0.086732	1.06182
'MICAL2'	11	2701	153192	11	12132137	1	1773	0.304376	0.51659
'PIK3C2A'	3	162	83229	11	17108125	1	255	0.113939	0.943328
'WT1'	64	5032	47763	11	32409324	3	1275	0.322149	0.491943
'CSTF3'	2	6	76903	11	33106134	1	4106	0.086732	1.06182
'LOC338739'	3	4	29938	11	33183202	1	1230	0.113939	0.943328
'PRR5L'	24	1388	169029	11	36317724	1	3292	0.530582	0.275247
'HSD17B12'	5	24	176018	11	43702142	3	3892	0.0013197	2.87952
'SLC43A3'	16	6891	20625	11	57174428	1	817	0.402024	0.395748
'MS4A13'	4	36	27304	11	60282885	1	2359	0.140336	0.852831
'TMEM138'	1	58	7501	11	61129472	1	1468	0.0586904	1.23143
'FADS1'	1	3	17427	11	61567102	1	23	0.0586904	1.23143
'PYGM'	3	109	14326	11	64513861	1	14	0.113939	0.943328
'DPF2'	4	1556	19105	11	65101345	1	18	0.140336	0.852831
'NUMA1'	12	254	77663	11	71713910	2	744	0.0636639	1.19611
'LRTOMT'	23	4867	30446	11	71791381	1	685	0.51616	0.287215
'ARAP1'	2	1954	67320	11	72396114	1	634	0.086732	1.06182
'P2RY6'	6	19619	34087	11	72975569	1	3827	0.190796	0.71943
'RAB6A'	3	35	85512	11	73386689	2	11	0.00835059	2.07828
'SIK3'	29	2732	254874	11	116714119	1	15	0.596497	0.224392
'DPAGT1'	3	42	5572	11	118967213	1	1079	0.113939	0.943328
'GRIK4'	3	16	325942	11	120531027	1	26	0.113939	0.943328
'UBASH3B'	79	42360	158789	11	122526397	4	7854	0.234698	0.629491
'ST3GAL4'	18	2600	58436	11	126226095	1	143	0.437135	0.359385
'ZBTB44'	1	131	88032	11	130096575	1	823	0.0586904	1.23143
'NINJ2'	15	880	99293	12	673462	2	1527	0.08978	1.04682
'CACNA2D4'	51	4661	126747	12	1901123	1	29	0.792695	0.100894
'SCNN1A'	8	1584	30513	12	6456010	1	46	0.238297	0.622881
'LPAR5'	9	893	17297	12	6728000	1	96	0.260992	0.583373
'COPS7A'	8	376	7890	12	6833149	1	2753	0.238297	0.622881
'GPR162'	5	49	5621	12	6930962	1	97	0.165947	0.78003
'LPCAT3'	4	25	40495	12	7085347	1	40	0.140336	0.852831
'LOC374443'	8	34	10366	12	9800642	1	874	0.238297	0.622881
'ETV6'	108	24384	245536	12	11802787	4	14346	0.428879	0.367665
'STRAP'	1	24	21116	12	16035287	1	134	0.0586904	1.23143
'AEBP2'	4	11	82566	12	19592607	1	1420	0.140336	0.852831
'ETNK1'	15	101	65532	12	22778075	10	17813	1.15277e-09	8.93826
'ITPR2'	37	1542	497845	12	26488286	3	418	0.115916	0.935857
'FAR2'	41	9541	110408	12	29376597	1	26	0.719392	0.143035
'SRSF2IP'	2	25	71486	12	46312915	1	649	0.086732	1.06182
'SLC38A1'	9	1276	86366	12	46576842	1	181	0.260992	0.583373
'FAM113B'	4	92	20390	12	47610051	1	39	0.140336	0.852831
'TMEM106C'	1	1035	5331	12	48357329	1	22	0.0586904	1.23143
'FMNL3'	2	44	69474	12	50031723	1	1044	0.086732	1.06182
'GPD1'	1	21028	7293	12	50497800	1	29	0.0586904	1.23143
'ATF1'	1	454	57088	12	51157818	1	12	0.0586904	1.23143
'EIF4B'	10	526	35931	12	53400061	1	1210	0.283012	0.548196
'ITGB7'	1	1	15893	12	53585107	1	636	0.0586904	1.23143
'DNAJC14'	4	177	8677	12	56214743	2	185	0.0122794	1.91082
'NACA'	9	61	13116	12	57106210	1	2596	0.260992	0.583373
'STAC3'	2	7	7728	12	57637241	1	1024	0.086732	1.06182
'USP15'	10	157	145712	12	62654186	1	16	0.283012	0.548196
'DPY19L2'	1	578	109662	12	63952692	1	2471	0.0586904	1.23143
'PTPRB'	1	1	120586	12	70910633	1	520	0.0586904	1.23143
'BBS10'	0	0	3957	12	76738265	1	163	0.0297885	1.52595
'SOCS2'	4	366	6381	12	93963597	1	492	0.140336	0.852831
'CRADD'	44	4757	173379	12	94071150	1	17151	0.743754	0.128571
'CHST11'	49	3644	305092	12	104850691	2	1645	0.451299	0.345536
'C12orf47'	6	51	3134	12	112277572	1	2709	0.190796	0.71943
'TESC'	10	1040	60522	12	117476729	1	74	0.283012	0.548196
'DYNLL1'	6	1212	28638	12	120907659	2	90	0.0220318	1.65695
'KDM2B'	28	2193	152019	12	121866901	1	4360	0.584099	0.233513
'MORN3'	28	4221	18267	12	122089293	1	34	0.584099	0.233513
'RHOF'	10	829	15933	12	122215661	1	476	0.283012	0.548196
'LOC338799'	36	4175	8217	12	122233173	1	2968	0.673537	0.171639
'VPS37B'	24	3633	30834	12	123349878	1	28	0.530582	0.275247
'PITPNM2'	13	767	126949	12	123468026	2	14684	0.0720468	1.14239
'EIF2B1'	0	0	12753	12	124105570	1	18	0.0297885	1.52595
'TMEM132D'	0	0	831942	12	129556270	1	76	0.0297885	1.52595
'PAN3'	10	33	156833	13	28712642	1	15	0.283012	0.548196
'NBEA'	3	939	730449	13	35516423	1	1124	0.113939	0.943328
'LOC646982'	1	557	133871	13	40921272	1	540	0.0586904	1.23143
'ELF1'	40	3819	87453	13	41506055	2	1992	0.357154	0.447145
'RB1'	14	1479	178142	13	48877882	1	653	0.364726	0.438033
'RCBTB2'	25	2747	44216	13	49063100	2	1026	0.191615	0.717569
'TRIM13'	2	109	21461	13	50571142	2	1702	0.00511118	2.29148
'GPC5'	47	5356	1468551	13	92050934	1	1275	0.766003	0.115769
'GPC6'	11	707	1181190	13	93879077	1	53	0.304376	0.51659
'TGDS'	3	53	22203	13	95226308	1	170	0.113939	0.943328
'PCCA'	2	1214	441422	13	100741268	1	11	0.086732	1.06182
'KLHL33'	9	456	6832	14	20896969	1	774	0.260992	0.583373
'C14orf93'	16	497	23250	14	23456110	1	115	0.402024	0.395748
'DCAF11'	1	1	10545	14	24583905	1	801	0.0586904	1.23143
'GMPR2'	6	573	6798	14	24701647	1	20	0.190796	0.71943
'LTB4R'	2	13	6537	14	24780704	2	359	0.00511118	2.29148
'AP4S1'	2	24	67952	14	31494682	1	12221	0.086732	1.06182
'RPL36AL'	0	0	1943	14	50085406	1	2717	0.0297885	1.52595
'C14orf104'	2	740	10055	14	50091893	1	43	0.086732	1.06182
'GMFB'	1	1	14536	14	54941208	1	111	0.0586904	1.23143
'KTN1'	4	1362	104377	14	56046924	1	385	0.140336	0.852831
'PELI2'	3	582	182938	14	56585092	1	1643	0.113939	0.943328
'PPM1A'	4	1936	53334	14	60712469	1	1444	0.140336	0.852831
'PRKCH'	13	3930	229181	14	61788514	1	9733	0.345214	0.461911
'TTC9'	31	2808	33574	14	71108503	2	2057	0.257864	0.588609
'PAPLN'	4	9	37141	14	73704204	1	1644	0.140336	0.852831
'PTGR2'	7	146	33633	14	74318533	1	1148	0.214906	0.667752
'KIAA0317'	2	20	51851	14	75127956	1	327	0.086732	1.06182
'SEL1L'	3	614	60966	14	81939239	1	120	0.113939	0.943328
'GPR68'	1	350	21348	14	91698876	2	269	0.00260715	2.58383
'AK7'	0	0	96665	14	96858447	1	1423	0.0297885	1.52595
'PAPOLA'	5	341	64727	14	96968719	1	1782	0.165947	0.78003
'TDRD9'	14	1307	124186	14	104394816	1	5726	0.364726	0.438033
'MTMR10'	2	93	52664	15	31231143	1	505	0.086732	1.06182
'AVEN'	0	0	172875	15	34158428	1	42	0.0297885	1.52595
'DNAJC17'	3	161	39609	15	41060067	1	42	0.113939	0.943328
'SPINT1'	0	0	13607	15	41136245	1	105	0.0297885	1.52595
'INO80'	0	0	137260	15	41271080	1	335	0.0297885	1.52595
'CHP'	5	419	50645	15	41523436	1	456	0.165947	0.78003
'MAPKBP1'	15	716	53420	15	42066631	2	330	0.08978	1.04682
'EHD4'	3	239	73115	15	42191640	1	317	0.113939	0.943328
'WDR76'	2	278	41506	15	44119111	1	62	0.086732	1.06182
'ATP8B4'	130	27464	260984	15	50150435	5	5411	0.3754	0.425506
'GNB5'	16	2723	70443	15	52413122	2	1545	0.0990774	1.00403
'TCF12'	20	2551	369880	15	57210832	1	4114	0.470185	0.327731
'LIPC'	149	16026	136898	15	58724174	6	2360	0.31605	0.500244
'VPS13C'	4	2924	208056	15	62144591	2	1560	0.0122794	1.91082
'FBXL22'	8	191	5023	15	63889595	1	4130	0.238297	0.622881
'HERC1'	0	0	225330	15	63900817	1	576	0.0297885	1.52595
'SMAD6'	8	12087	79662	15	66994673	2	30	0.0340409	1.468
'SMAD3'	2	20	129338	15	67358194	2	345	0.00511118	2.29148
'ANP32A'	26	12203	42385	15	69070876	1	13592	0.558149	0.25325
'RPLP1'	2	822	2726	15	69745158	1	763	0.086732	1.06182
'TLE3'	1	147	49714	15	70340542	1	31	0.0586904	1.23143
'HEXA'	16	499	32742	15	72635778	1	126	0.402024	0.395748
'NEO1'	3	104	252723	15	73344824	1	14	0.113939	0.943328
'ARID3B'	3	3	56923	15	74833547	1	50	0.113939	0.943328
'CSK'	79	10547	21115	15	75074424	5	3096	0.105854	0.975293
'SCAMP2'	18	1003	28474	15	75137196	2	19	0.118411	0.926608
'C15orf17'	13	1317	7134	15	75192328	1	843	0.345214	0.461911
'SCAPER'	3	4	535689	15	76640528	1	1422	0.113939	0.943328
'TBC1D2B'	80	7714	82667	15	78287327	2	93	0.705668	0.1514
'CTSH'	16	2318	23329	15	79214091	3	419	0.0178901	1.74739
'SH3GL3'	1	21	171401	15	84116090	1	57	0.0586904	1.23143
'MRPL46'	0	0	7925	15	89002708	1	57	0.0297885	1.52595
'FURIN'	9	445	14803	15	91411884	1	534	0.260992	0.583373
'MCTP2'	3	77	185751	15	94841429	1	11	0.113939	0.943328
'MRPS34'	3	155	1244	16	1821896	1	13	0.113939	0.943328
'ZNF75A'	1	6	13142	16	3355432	1	747	0.0586904	1.23143
'HMOX2'	16	259	35629	16	4524718	1	868	0.402024	0.395748
'A2BP1'	3	33	1694209	16	6069131	1	191	0.113939	0.943328
'RSL1D1'	2	79	17388	16	11928054	1	10	0.086732	1.06182
'SNX29'	9	456	522091	16	12146054	1	45	0.260992	0.583373
'ABCC1'	67	11707	193495	16	16043433	2	789	0.61322	0.212383
'PRKCB'	70	19713	384631	16	23847299	2	170	0.636366	0.196293
'JMJD5'	3	74	18283	16	27214806	1	28	0.113939	0.943328
'NSMCE1'	36	2095	43799	16	27236314	1	476	0.673537	0.171639
'IL4R'	7	942	50848	16	27325250	1	1066	0.214906	0.667752
'XPO6'	7	19638	113875	16	28109315	1	885	0.214906	0.667752
'SPN'	39	5198	7522	16	29674299	2	966	0.346295	0.460554
'MAZ'	11	13135	4648	16	29817854	1	19168	0.304376	0.51659
'YPEL3'	9	1843	3902	16	30103635	2	9600	0.0407974	1.38937
'MYLPF'	2	6	3188	16	30386122	1	21	0.086732	1.06182
'ITGAL'	16	645	50523	16	30483982	1	2657	0.402024	0.395748
'ZNF688'	4	108	2710	16	30581018	1	41	0.140336	0.852831
'PHKB'	11	281	240224	16	47495209	1	25	0.304376	0.51659
'FTO'	59	4631	410504	16	53737874	2	3463	0.546062	0.262758
'COQ9'	5	67	13838	16	57481348	1	324	0.165947	0.78003
'GPR114'	6	207	34498	16	57576600	1	732	0.190796	0.71943
'TK2'	34	4163	42409	16	66541906	4	24691	0.0259101	1.58653
'RANBP10'	1	8	83550	16	67757005	1	75	0.0586904	1.23143
'EDC4'	2	1071	11407	16	67906998	1	512	0.086732	1.06182
'AARS'	2	4	37116	16	70286296	1	49	0.086732	1.06182
'ZNRF1'	74	6558	111978	16	75032914	3	7849	0.403532	0.394122
'WWOX'	13	642	1113013	16	78133550	1	27	0.345214	0.461911
'CMIP'	19	1441	266591	16	81478774	1	356	0.45391	0.343031
'FAM38A'	4	4	69626	16	88781746	1	6710	0.140336	0.852831
'TRAPPC2L'	2	714	4014	16	88923505	1	328	0.086732	1.06182
'NXN'	20	19707	180425	17	702585	1	3022	0.470185	0.327731
'ABR'	11	3372	183857	17	906759	2	239	0.0556412	1.2546
'PRPF8'	1	84	34253	17	1553923	1	68	0.0586904	1.23143
'SERPINF1'	5	158	15609	17	1665258	1	517	0.165947	0.78003
'SPNS3'	8	1434	54280	17	4337218	2	246	0.0340409	1.468
'DHX33'	2	32	26588	17	5345593	1	158	0.086732	1.06182
'ZBTB4'	21	17694	24883	17	7362685	2	36	0.148925	0.827032
'TNFSF12-TNFSF13'	6	816	12510	17	7452415	1	81	0.190796	0.71943
'CDRT4'	1	5	31588	17	15339337	1	2650	0.0586904	1.23143
'NCRNA00188'	14	1193	31662	17	16342300	2	226	0.0807612	1.0928
'PRPSAP2'	9	524	73089	17	18761491	1	48	0.260992	0.583373
'AKAP10'	9	89	72378	17	19808751	1	18	0.260992	0.583373
'KSR1'	16	2593	151682	17	25799035	1	694	0.402024	0.395748
'POLDIP2'	2	42	10944	17	26673659	1	595	0.086732	1.06182
'KIAA0100'	1	2	30715	17	26941458	1	143	0.0586904	1.23143
'SSH2'	107	10125	304054	17	27952964	4	1285	0.422205	0.374477
'CRLF3'	11	1362	42076	17	29109702	1	1579	0.304376	0.51659
'NF1'	116	6272	282750	17	29421944	2	216	0.870021	0.0604703
'EVI2A'	28	3424	5340	17	29643427	4	13465	0.0145114	1.83829
'PEX12'	4	5975	3842	17	33901814	4	2192	4.98267e-05	4.30254
'LOC100130581'	5	445	19054	17	41447212	1	463	0.165947	0.78003
'DUSP3'	21	6755	12879	17	41843489	1	7973	0.485976	0.313385
'FMNL1'	36	2033	25390	17	43299291	1	612	0.673537	0.171639
'HOXB2'	5	781	2373	17	46620020	1	13	0.165947	0.78003
'PTRH2'	1	160	10189	17	57774667	1	136	0.0586904	1.23143
'TMEM49'	37	3899	133088	17	57784862	1	661	0.683271	0.165407
'CDC42EP4'	4	184	28380	17	71279763	1	2068	0.140336	0.852831
'UNK'	35	10856	41205	17	73780680	2	538	0.302324	0.519527
'RPTOR'	70	6564	421549	17	78518624	4	1948	0.178947	0.747276
'C17orf90'	6	1222	1552	17	79632066	1	664	0.190796	0.71943
'PCYT2'	3	10	8563	17	79860777	3	6396	0.000492935	3.30721
'CLUL1'	1	6	53294	18	596997	1	14	0.0586904	1.23143
'DLGAP1'	84	11104	381299	18	3498836	2	5367	0.730141	0.136593
'KIAA0802'	1	16	115407	18	8717368	1	1544	0.0586904	1.23143
'MC2R'	0	0	33493	18	13882042	1	154	0.0297885	1.52595
'ZNF521'	98	6016	290327	18	22641887	1	39	0.950095	0.0222331
'SETBP1'	5	1456	388336	18	42260137	1	1285	0.165947	0.78003
'SMAD7'	8	120	30858	18	46446223	1	596	0.238297	0.622881
'PMAIP1'	4	10759	4347	18	57567191	1	45	0.140336	0.852831
'PHLPP1'	33	2101	264994	18	60382671	1	1189	0.642505	0.192123
'BCL2'	5	55	196035	18	60790578	1	216	0.165947	0.78003
'HMHA1'	8	1555	19454	19	1067173	1	153	0.238297	0.622881
'MKNK2'	1	2684	13774	19	2037469	1	22	0.0586904	1.23143
'MOBKL2A'	36	2703	25233	19	2071036	3	568	0.109519	0.960509
'GNA15'	13	781	27576	19	3136190	1	995	0.345214	0.461911
'TICAM1'	14	2090	15799	19	4815938	1	12	0.364726	0.438033
'KDM4B'	2	33	184483	19	4969123	1	289	0.086732	1.06182
'FUT3'	0	0	8587	19	5842898	1	644	0.0297885	1.52595
'RFX2'	19	418	117489	19	5993175	1	146	0.45391	0.343031
'VAV1'	11	2497	84650	19	6772721	1	71	0.304376	0.51659
'EMR1'	10	674	52882	19	6887581	1	1864	0.283012	0.548196
'TNPO2'	13	3339	24802	19	12810008	2	676	0.0720468	1.14239
'PRDX2'	2	33	5060	19	12907634	1	47	0.086732	1.06182
'NACC1'	1	120	22850	19	13229108	1	50	0.0586904	1.23143
'IER2'	7	1723	4435	19	13261281	1	494	0.214906	0.667752
'RFX1'	20	1581	44792	19	14072342	1	215	0.470185	0.327731
'TPM4'	9	336	35497	19	16178316	1	522	0.260992	0.583373
'MAP1S'	0	0	15022	19	17830302	1	56	0.0297885	1.52595
'LOC729991'	0	0	15687	19	19287713	1	69	0.0297885	1.52595
'KIAA0892'	2	3	37933	19	19431629	1	579	0.086732	1.06182
'C19orf2'	1	2	73187	19	30433424	1	197	0.0586904	1.23143
'GPATCH1'	2	29	49533	19	33571785	1	4338	0.086732	1.06182
'NFKBID'	1	4	12410	19	36379142	1	33	0.0586904	1.23143
'ACTN4'	8	1214	82844	19	39138326	1	1824	0.238297	0.622881
'SNRPA'	8	1111	14538	19	41256758	1	656	0.238297	0.622881
'ARHGEF1'	4	59	24334	19	42387266	1	759	0.140336	0.852831
'ZNF526'	0	0	7862	19	42724491	1	72	0.0297885	1.52595
'BCL3'	15	1727	11323	19	45251977	1	294	0.383657	0.416057
'BLOC1S3'	0	0	3055	19	45682002	1	4286	0.0297885	1.52595
'VASP'	12	1012	19551	19	46010687	1	611	0.325103	0.487978
'CCDC61'	1	1452	23535	19	46498338	1	1185	0.0586904	1.23143
'BBC3'	11	4018	11944	19	47724079	1	272	0.304376	0.51659
'MEIS3'	0	0	16404	19	47906381	1	212	0.0297885	1.52595
'TEAD2'	1	1	21858	19	49843856	2	2001	0.00260715	2.58383
'FPR3'	1	11	30924	19	52298410	1	1340	0.0586904	1.23143
'ZNF552'	2	7116	7830	19	58318451	1	8009	0.086732	1.06182
'FAM110A'	0	0	12567	20	814355	1	16	0.0297885	1.52595
'SIRPA'	2	522	45727	20	1874812	1	523	0.086732	1.06182
'PTPRA'	8	889	174474	20	2844840	1	18	0.238297	0.622881
'RASSF2'	12	362	43622	20	4760669	1	2996	0.325103	0.487978
'PLCB4'	2	7	411760	20	9049700	1	5019	0.086732	1.06182
'C20orf94'	80	9754	188075	20	10415950	1	40	0.913882	0.0391098
'SNRPB2'	0	0	11809	20	16710608	1	71	0.0297885	1.52595
'BCL2L1'	30	3285	58394	20	30252262	1	818	0.608526	0.215721
'ACSS2'	4	4274	53004	20	33462765	1	3862	0.140336	0.852831
'SPAG4'	4	496	5157	20	34203808	1	677	0.140336	0.852831
'RBL1'	8	957	98232	20	35626178	1	14	0.238297	0.622881
'DHX35'	3	14715	77385	20	37590980	1	1948	0.113939	0.943328
'ZNF335'	0	0	23541	20	44577292	1	2183	0.0297885	1.52595
'NCOA5'	2	135	28954	20	44689626	1	293	0.086732	1.06182
'ZMYND8'	39	9078	147094	20	45838380	2	2298	0.346295	0.460554
'PREX1'	5	43	203628	20	47240792	1	20	0.165947	0.78003
'NFATC2'	38	4936	171403	20	50007765	1	98	0.692715	0.159446
'CASS4'	29	3322	47229	20	54987167	2	832	0.235633	0.627764
'C20orf197'	14	886	17029	20	58630979	2	3236	0.0807612	1.0928
'NCRNA00176'	3	5	5618	20	62665696	1	1780	0.113939	0.943328
'SAMSN1'	13	2462	61116	21	15857548	1	167	0.345214	0.461911
'NCAM2'	25	2416	540582	21	22370632	1	10	0.544574	0.263943
'RWDD2B'	6	81	13604	21	30378081	1	22	0.190796	0.71943
'GRIK1'	26	1262	403027	21	30909255	1	468	0.558149	0.25325
'PDXK'	0	0	43210	21	45138977	1	1291	0.0297885	1.52595
'AGPAT3'	31	8777	122359	21	45285115	1	1759	0.620197	0.207471
'PFKL'	1	42	27336	21	45719924	1	12	0.0586904	1.23143
'ITGB2'	17	748	42886	21	46305867	1	3509	0.419845	0.376911
'LZTR1'	3	1043	16768	22	21336557	1	3481	0.113939	0.943328
'PPM1F'	11	837	33425	22	22273792	1	14	0.304376	0.51659
'PIWIL3'	34	6100	55683	22	25115000	1	301	0.653163	0.184978
'MIAT'	11	626	18993	22	27053445	1	38	0.304376	0.51659
'HORMAD2'	28	33151	96606	22	30476452	1	3347	0.584099	0.233513
'PISD'	2	424	12334	22	32014476	1	26026	0.086732	1.06182
'SYN3'	12	2970	545836	22	32908541	1	368	0.325103	0.487978
'MCM5'	3	19	24379	22	35796115	1	292	0.113939	0.943328
'NCF4'	20	4393	17029	22	37257029	3	3098	0.0299528	1.52356
'CYTH4'	26	1786	32894	22	37678494	1	2845	0.558149	0.25325
'PLA2G6'	22	2146	70260	22	38507501	1	4004	0.501296	0.299906
'LOC400927'	5	1153	54262	22	38740669	1	17	0.165947	0.78003
'SYNGR1'	1	347	35638	22	39745953	1	22	0.0586904	1.23143
'TNRC6B'	17	314	290991	22	40440820	1	767	0.419845	0.376911
'ATXN10'	0	0	173509	22	46067677	1	34	0.0297885	1.52595
'LOC100271722'	24	2883	4960	22	46435788	1	912	0.530582	0.275247
'LOC150381'	24	4979	4675	22	46449725	2	50	0.180781	0.742848
'TBC1D22A'	12	599	411174	22	47158548	1	3089	0.325103	0.487978
'MLC1'	22	2435	26539	22	50497819	1	10	0.501296	0.299906
'PLXNB2'	5	23	32595	22	50713407	1	1316	0.165947	0.78003
'GPR143'	5	6603	40552	23	9693453	2	4748	0.0168538	1.7733
'SH3KBP1'	18	1842	353661	23	19552083	3	4020	0.0235003	1.62893
'CNKSR2'	15	1006	280277	23	21392535	1	1032	0.383657	0.416057
'MID1IP1'	6	110	5097	23	38660684	1	325	0.190796	0.71943
'BCOR'	26	4162	126082	23	39910500	2	1815	0.202532	0.693506
'SLC9A7'	13	542	152100	23	46466372	1	8792	0.345214	0.461911
'CFP'	4	135	6092	23	47483612	1	56	0.140336	0.852831
'LOC100133957'	0	0	1545	23	47518231	1	77	0.0297885	1.52595
'PLP2'	1	8	3283	23	49028183	1	1925	0.0586904	1.23143
'OPHN1'	5	1969	391112	23	67262187	1	2941	0.165947	0.78003
'BCYRN1'	31	1783	518928	23	70430034	1	1000	0.620197	0.207471
'ITM2A'	2	12	7167	23	78615882	1	161	0.086732	1.06182
'BTK'	14	2278	36778	23	100604434	1	1356	0.364726	0.438033
'IL1RAPL2'	1	1	1200827	23	103810995	1	785	0.0586904	1.23143
'NKAPP1'	2	24	8812	23	119370310	1	169	0.086732	1.06182
'STAG2'	9	1072	142029	23	123094474	1	926	0.260992	0.583373
'ARHGEF6'	53	2625	115790	23	135747713	1	866	0.804878	0.09427
'ZNF185'	5	824	59039	23	152082985	1	165	0.165947	0.78003
'TBL1Y'	17	2056	180997	24	6778726	1	1699	0.419845	0.376911

## Sheet: OPA 418 nM
'CLCN6'	3	954	36994	1	11866206	1	63	0.065429	1.18423			Col 1	Gene name
'FLJ37453'	22	9185	13933	1	16160709	1	29	0.322391	0.491618			Col 2	Number of inactivating retroviral insertions in control library
'NUDC'	1	1	24664	1	27248223	1	156	0.033267	1.47799			Col 3	Total number of sequencing reads in control library
'SLC9A1'	5	1098	56151	1	27425300	1	71	0.0965226	1.01537			Col 4	Size of gene (bp)
'FCN3'	0	0	5713	1	27695602	1	255	0.016774	1.77536			Col 5	Chromosome
'PHACTR4'	4	1103	130788	1	28696092	1	292	0.0811071	1.09094			Col 6	Chromosome position
'S100PBP'	9	270	41300	1	33283175	1	3711	0.155645	0.807865			Col 7	Number of inactivating retroviral insertions
'EIF2C3'	3	861	125291	1	36396771	1	17	0.065429	1.18423			Col 8	Total number of sequencing reads
'CAP1'	22	4273	32069	1	40506254	1	20	0.322391	0.491618			Col 9	Calculated p-value
'RLF'	7	33106	79552	1	40627040	1	49	0.126583	0.897624			Col 10	-LOG10 Calculated p-value
'WDR65'	1	10	38549	1	43638000	1	17178	0.033267	1.47799
'C1orf228'	16	46597	50870	1	45140393	1	4937	0.249965	0.60212
'OSBPL9'	5	28	172343	1	52082546	1	8367	0.0965226	1.01537
'LOC100131060'	8	115	114562	1	59250822	1	3383	0.141237	0.850052
'RAP1A'	11	959	93696	1	112162404	1	11035	0.183741	0.735793
'CAPZA1'	6	327	52167	1	113162074	1	12047	0.11168	0.952025
'CD2'	9	6454	14765	1	117297085	1	3173	0.155645	0.807865
'S100A11'	11	313	4529	1	152004982	1	219	0.183741	0.735793
'SLC39A1'	6	123	8600	1	153931588	1	794	0.11168	0.952025
'TPM3'	2	15896	36830	1	154127779	1	1442	0.0494838	1.30554
'FLAD1'	5	484	9818	1	154955769	1	2109	0.0965226	1.01537
'CD84'	28	24016	38422	1	160510884	3	7227	0.0149003	1.8268
'CD244'	13	844	32742	1	160799950	1	194	0.210904	0.675915
'SELL'	12	17664	21038	1	169659805	1	3242	0.197437	0.704571
'ATP2B4'	10	409	117280	1	203595927	1	3025	0.169812	0.770032
'URB2'	3	5	33966	1	229761980	1	44	0.065429	1.18423
'SMYD3'	109	11507	758003	1	245912641	1	42	0.844855	0.0732176
'CNST'	24	7098	102245	1	246729638	1	197	0.344946	0.462249
'SCCPDH'	5	55993	44060	1	246887377	1	21091	0.0965226	1.01537
'LOC386597'	5	3614	6407	2	7052406	1	1624	0.0965226	1.01537
'EMILIN1'	16	24499	7829	2	27301434	1	3295	0.249965	0.60212
'MTA3'	1	1	140682	2	42795670	1	950	0.033267	1.47799
'SIX3'	4	127	4179	2	45169036	1	47	0.0811071	1.09094
'SRBD1'	9	81	222614	2	45615819	1	1075	0.155645	0.807865
'PRKCE'	21	1392	536086	2	45879042	1	654	0.310824	0.507486
'ANTXR1'	4	28	236182	2	69240275	1	33176	0.0811071	1.09094
'TIA1'	11	2040	39203	2	70436576	1	56169	0.183741	0.735793
'NMS'	0	0	12799	2	101086943	1	178	0.016774	1.77536
'ZRANB3'	10	12306	331231	2	135957575	1	1966	0.169812	0.770032
'RBMS1'	0	0	221656	2	161128662	1	17	0.016774	1.77536
'SLC4A10'	1	26968	360941	2	162480844	1	6491	0.033267	1.47799
'MYO3B'	4	103	477019	2	171034654	1	8023	0.0811071	1.09094
'ANKRD44'	15	3724	203513	2	197859249	2	25	0.0323479	1.49015
'CASP8'	28	2355	54269	2	202098165	1	860	0.387832	0.411357
'INPP5D'	23	4135	191513	2	233925035	1	1502	0.333763	0.476561
'SUMF1'	7	812	106138	3	4402828	1	114	0.126583	0.897624
'ITPR1'	46	4433	354491	3	4535031	2	172	0.192408	0.715778
'VGLL4'	10	2600	164677	3	11597543	2	2188	0.0165876	1.78022
'NUP210'	1	99	104073	3	13357736	1	10	0.033267	1.47799
'TBC1D5'	17	2037	585586	3	17198654	1	219	0.262552	0.580785
'KCNH8'	6	810	387119	3	19190016	1	893	0.11168	0.952025
'UBE2E1'	4	657	85364	3	23847438	1	12732	0.0811071	1.09094
'THRB'	1	7	377667	3	24158646	1	69	0.033267	1.47799
'TRANK1'	11	2821	118240	3	36868308	2	901	0.0193881	1.71247
'ERC2'	2	2	960056	3	55542335	1	40	0.0494838	1.30554
'ARHGEF3'	55	10460	351891	3	56761445	2	8076	0.247941	0.605653
'ARL6IP5'	35	2375	21148	3	69134089	3	993	0.0256637	1.59068
'FOXP1'	71	42794	628404	3	71004736	3	18	0.12798	0.892858
'CD86'	22	9951	65762	3	121774220	1	3593	0.322391	0.491618
'DHX36'	1	24651	48829	3	153993457	1	8143	0.033267	1.47799
'PRKCI'	1	2	83551	3	169940219	1	16	0.033267	1.47799
'IL1RAP'	36	2812	143146	3	190231839	1	5072	0.465376	0.332196
'HES1'	1	5	2463	3	193853933	1	2092	0.033267	1.47799
'MUC4'	21	2775	65509	3	195473639	1	150	0.310824	0.507486
'KIAA0226'	2	124	78310	3	197398258	1	13	0.0494838	1.30554
'COX18'	13	256	15057	4	73920415	1	1042	0.210904	0.675915
'THAP9'	2	60	19448	4	83821836	1	74	0.0494838	1.30554
'LRBA'	3	736	751282	4	151185597	1	14727	0.065429	1.18423
'SLC9A3'	2	3292	51216	5	473333	1	2462	0.0494838	1.30554
'NDUFS6'	4	695	14668	5	1801495	1	12	0.0811071	1.09094
'FYB'	30	1824	114310	5	39105357	1	3150	0.408212	0.389114
'S100Z'	38	9151	71230	5	76145825	1	24	0.483178	0.315893
'LHFPL2'	6	399	163609	5	77781039	1	2923	0.11168	0.952025
'FLJ42709'	13	3780	171939	5	92745064	1	1317	0.210904	0.675915
'C5orf56'	69	100131	51387	5	131746672	1	27013	0.694312	0.158446
'SIL1'	7	406	251654	5	138282411	1	16	0.126583	0.897624
'CXXC5'	25	1784	34380	5	139028300	1	4512	0.355941	0.448622
'PDGFRB'	3	139	42020	5	149493402	1	2770	0.065429	1.18423
'C5orf62'	38	26888	18790	5	150157507	1	11022	0.483178	0.315893
'CNOT8'	3	1421	18154	5	154238197	1	36	0.065429	1.18423
'NEURL1B'	7	1268	50256	5	172068275	1	15069	0.126583	0.897624
'MGAT1'	8	2401	19595	5	180217542	1	115	0.141237	0.850052
'GMDS'	2	971	621805	6	1624041	1	450	0.0494838	1.30554
'DKFZP686I15217'	23	1592	3204	6	2988200	1	40	0.333763	0.476561
'RIOK1'	3	38161	28207	6	7390061	1	3137	0.065429	1.18423
'TRIM27'	2	8	20989	6	28870779	1	30418	0.0494838	1.30554
'AIF1'	11	17572	1803	6	31582993	2	7221	0.0193881	1.71247
'PSMB8'	1	106	4216	6	32808496	1	1469	0.033267	1.47799
'IP6K3'	2	5	25320	6	33689442	1	15665	0.0494838	1.30554
'ANKS1A'	71	11165	202151	6	34857037	3	562	0.12798	0.892858
'LOC285847'	15	5649	10185	6	35694539	1	25	0.237164	0.624951
'TRERF1'	8	84	227115	6	42192668	1	13	0.141237	0.850052
'KLHDC3'	4	1531	7053	6	42981976	2	3045	0.00402976	2.39472
'VEGFA'	2	10	16276	6	43737945	2	13690	0.00164833	2.78296
'HACE1'	2	6	131827	6	105175967	1	9403	0.0494838	1.30554
'LACE1'	22	626	228152	6	108616097	1	30	0.322391	0.491618
'AHI1'	59	2622	213792	6	135605111	1	2660	0.637868	0.195269
'NUP43'	9	3026	22230	6	150045458	1	1730	0.155645	0.807865
'ULBP1'	2	14685	9702	6	150285142	1	56	0.0494838	1.30554
'RGS17'	2	1899	120349	6	153332040	1	2272	0.0494838	1.30554
'ZDHHC14'	25	1764	292420	6	157802556	2	1199	0.0748649	1.12572
'SYNJ2'	9	541	117318	6	158402887	1	383	0.155645	0.807865
'TMEM181'	2	17759	98999	6	158957467	1	9456	0.0494838	1.30554
'RPS6KA2'	3	112	452918	6	166822853	1	204	0.065429	1.18423
'HEATR2'	2	34	59779	7	766337	1	308	0.0494838	1.30554
'ICA1'	11	17174	149369	7	8152816	1	3153	0.183741	0.735793
'ELMO1'	13	753	594551	7	36893960	1	158	0.210904	0.675915
'LOC285954'	10	19473	85461	7	41733513	1	10895	0.169812	0.770032
'CALN1'	8	522	632884	7	71244476	1	876	0.141237	0.850052
'LAT2'	26	2567	20077	7	73624086	2	27	0.0797569	1.09823
'GTF2IRD1'	3	1627	148791	7	73868119	1	12	0.065429	1.18423
'TAF6'	0	0	12788	7	99704693	1	417	0.016774	1.77536
'MLL5'	6	47	99895	7	104654636	1	2156	0.11168	0.952025
'SVOPL'	4	74	84760	7	138279030	1	349	0.0811071	1.09094
'SLC37A3'	0	0	64758	7	140033553	1	201	0.016774	1.77536
'RBM33'	4	12427	136977	7	155437202	1	5641	0.0811071	1.09094
'SGK223'	63	9597	63999	8	8175258	1	1822	0.661597	0.179406
'MFHAS1'	21	2462	109133	8	8641998	1	21	0.310824	0.507486
'DLC1'	25	7119	431558	8	12940871	1	105	0.355941	0.448622
'SGCZ'	2	78	1148419	8	13947373	1	11	0.0494838	1.30554
'ADAM9'	6	68	108273	8	38854504	2	4163	0.00735647	2.13333
'THAP1'	1	99	6657	8	42691817	1	92	0.033267	1.47799
'PRKDC'	15	2848	187074	8	48685669	2	18	0.0323479	1.49015
'TOX'	30	10716	313791	8	59717976	1	2429	0.408212	0.389114
'ASPH'	12	855	214084	8	62413115	1	946	0.197437	0.704571
'RPL7'	7	503	2995	8	74202874	1	144	0.126583	0.897624
'TMEM64'	2	117	23911	8	91634222	1	5017	0.0494838	1.30554
'PDP1'	3	593	9212	8	94929082	1	132	0.065429	1.18423
'CSMD3'	30	10217	1214082	8	113235160	1	76	0.408212	0.389114
'FER1L6'	34	3935	268075	8	124864226	2	5025	0.121989	0.913679
'FAM135B'	1	1	366798	8	139142267	1	26	0.033267	1.47799
'TRAPPC9'	7	162	726093	8	140742585	1	139	0.126583	0.897624
'TSNARE1'	4	3788	191102	8	143293441	1	13965	0.0811071	1.09094
'GSDMD'	10	19517	9673	8	144635556	1	16	0.169812	0.770032
'PTPRD'	5	4045	2298477	9	8314246	1	1295	0.0965226	1.01537
'KIAA1797'	6	73	337646	9	20658308	2	428	0.00735647	2.13333
'MIR548H2'	40	9558	82410	9	21050139	1	1397	0.500388	0.300693
'SIGMAR1'	2	25	3049	9	34634719	1	4351	0.0494838	1.30554
'C9orf44'	4	2229	18142	9	94903748	1	118035	0.0811071	1.09094
'ZNF367'	4	163	32443	9	99148226	1	56	0.0811071	1.09094
'ZNF782'	0	0	37117	9	99579272	1	911	0.016774	1.77536
'KIAA0368'	5	967	124053	9	114122972	1	1256	0.0965226	1.01537
'AKNA'	33	7986	60253	9	117096432	1	3079	0.437519	0.359004
'PPP2R4'	12	1879	37997	9	131873227	1	1036	0.197437	0.704571
'SURF6'	2	11132	5495	9	136197552	2	2219	0.00164833	2.78296
'PNPLA7'	5	4766	90582	9	140354404	1	611	0.0965226	1.01537
'C10orf18'	1	40033	78895	10	5726800	1	210	0.033267	1.47799
'COMMD3'	1	396	3938	10	22605298	1	490	0.033267	1.47799
'ARHGAP22'	38	7369	159059	10	49654079	1	208	0.483178	0.315893
'OGDHL'	1	2	27738	10	50942687	1	3326	0.033267	1.47799
'NCOA4'	3	3105	25626	10	51565107	1	1713	0.065429	1.18423
'COL13A1'	1	304	157260	10	71561643	1	741	0.033267	1.47799
'PPA1'	0	0	30605	10	71962585	1	37	0.016774	1.77536
'ADAMTS14'	10	1478	89635	10	72432558	1	263	0.169812	0.770032
'CDH23'	34	2388	419012	10	73156690	1	16	0.446962	0.34973
'TSPAN14'	15	1392	68353	10	82214037	1	27	0.237164	0.624951
'PTEN'	24	13335	105337	10	89623194	1	8337	0.344946	0.462249
'MXI1'	5	207	79759	10	111967362	1	339	0.0965226	1.01537
'LOC282997'	14	871	2015	10	112628647	1	454	0.224145	0.649471
'ADAM12'	1	78	374226	10	127702901	1	351	0.033267	1.47799
'DOCK1'	0	0	656757	10	128594022	1	840	0.016774	1.77536
'LRDD'	3	12	6067	11	799178	1	1974	0.065429	1.18423
'WT1'	64	5032	47763	11	32409324	2	19	0.303917	0.517246
'SLC43A3'	16	6891	20625	11	57174428	1	1515	0.249965	0.60212
'CYBASC3'	2	11	13534	11	61116221	1	1139	0.0494838	1.30554
'MALAT1'	54	5083	8705	11	65265232	1	205	0.605857	0.21763
'FOSL1'	1	2	8306	11	65659691	1	89	0.033267	1.47799
'ARAP1'	2	1954	67320	11	72396114	1	13	0.0494838	1.30554
'P2RY6'	6	19619	34087	11	72975569	1	3924	0.11168	0.952025
'ARRB1'	26	5952	86392	11	74976481	1	33	0.366751	0.435628
'KIAA1731'	27	3255	68707	11	93394815	1	1841	0.377381	0.42322
'CNTN5'	4	152	1335602	11	98891870	1	371	0.0811071	1.09094
'DDX10'	2	15703	275831	11	108535815	1	49	0.0494838	1.30554
'UBASH3B'	79	42360	158789	11	122526397	4	5071	0.0511428	1.29122
'CACNA1C'	34	5630	644700	12	2162415	1	241	0.446962	0.34973
'FGF6'	37	8047	11473	12	4543307	1	8840	0.474352	0.323899
'ETV6'	108	24384	245536	12	11802787	2	2398	0.552885	0.257365
'ATF7IP'	28	5923	133086	12	14518610	1	14	0.387832	0.411357
'PDE3A'	20	1397	311685	12	20522196	3	16	0.00648023	2.18841
'ETNK1'	15	101	65532	12	22778075	6	7982	9.53408e-07	6.02072
'LRMP'	17	1815	56028	12	25205240	1	1880	0.262552	0.580785
'FAR2'	41	9541	110408	12	29376597	1	81	0.508777	0.293472
'AMN1'	15	1272	58036	12	31824072	1	151	0.237164	0.624951
'GPD1'	1	21028	7293	12	50497800	1	5281	0.033267	1.47799
'LARP4'	1	10	79197	12	50794591	1	1663	0.033267	1.47799
'PFDN5'	1	11	3998	12	53689234	1	106	0.033267	1.47799
'RBMS2'	10	929	74372	12	56915608	1	1129	0.169812	0.770032
'RAB21'	15	3829	32492	12	72148657	1	1470	0.237164	0.624951
'GLIPR1'	17	4480	21203	12	75874512	2	28	0.0397905	1.40022
'MGAT4C'	3	32	859643	12	86373038	1	23	0.065429	1.18423
'CRADD'	44	4757	173379	12	94071150	1	64	0.53311	0.273183
'C12orf76'	4	1703	26518	12	110478982	1	26608	0.0811071	1.09094
'N6AMT2'	3	106	44985	13	21303072	1	3980	0.065429	1.18423
'FGF9'	1	7	33426	13	22245214	1	6823	0.033267	1.47799
'FLJ42392'	0	0	25994	13	40768645	1	23	0.016774	1.77536
'RB1'	14	1479	178142	13	48877882	1	5434	0.224145	0.649471
'RCBTB2'	25	2747	44216	13	49063100	2	135	0.0748649	1.12572
'SETDB2'	36	4488	50710	13	50018428	1	2427	0.465376	0.332196
'C13orf34'	1	1	28287	13	73302041	1	2931	0.033267	1.47799
'ZNF828'	1	15	12838	13	115079964	1	22345	0.033267	1.47799
'PPP1R3E'	2	13	6945	14	23765112	1	388	0.0494838	1.30554
'THTPA'	3	123	3589	14	24025197	1	1353	0.065429	1.18423
'AP4S1'	2	24	67952	14	31494682	2	11	0.00164833	2.78296
'FLJ31306'	4	5852	32772	14	58732083	1	2584	0.0811071	1.09094
'TTC9'	31	2808	33574	14	71108503	1	1485	0.418146	0.378672
'PCNX'	13	308	207978	14	71374121	1	1839	0.210904	0.675915
'C14orf166B'	2	7	43921	14	77292724	1	3569	0.0494838	1.30554
'EVL'	29	1586	78822	14	100531750	1	936	0.398108	0.399999
'ATP8B4'	130	27464	260984	15	50150435	1	3380	0.891362	0.0499457
'LOC100129387'	28	8356	4131	15	50646370	1	2574	0.387832	0.411357
'MAPK6'	6	82	47051	15	52311410	1	5622	0.11168	0.952025
'SLTM'	4	119	54608	15	59171244	1	2966	0.0811071	1.09094
'SMAD6'	8	12087	79662	15	66994673	1	3309	0.141237	0.850052
'ITGA11'	2	29	130443	15	68594049	1	280	0.0494838	1.30554
'PARP6'	0	0	30106	15	72533522	1	34	0.016774	1.77536
'AGPHD1'	3	18	29809	15	78799905	1	1637	0.065429	1.18423
'EMP2'	0	0	52260	16	10622279	1	604	0.016774	1.77536
'PDXDC1'	1	2	62718	16	15068832	1	39	0.033267	1.47799
'PRKCB'	70	19713	384631	16	23847299	1	2605	0.699448	0.155244
'XPO6'	7	19638	113875	16	28109315	1	10517	0.126583	0.897624
'C16orf87'	1	597	29116	16	46835958	1	30	0.033267	1.47799
'FTO'	59	4631	410504	16	53737874	2	179	0.272846	0.564082
'GPR97'	44	5643	21132	16	57702156	2	2081	0.180284	0.744043
'CES8'	1	458	21166	16	67022491	1	50	0.033267	1.47799
'SNTB2'	2	43	121905	16	69221049	1	14	0.0494838	1.30554
'NXN'	20	19707	180425	17	702585	2	5297	0.0520191	1.28384
'YWHAE'	4	25381	55721	17	1247835	1	2139	0.0811071	1.09094
'SERPINF2'	1	5	12430	17	1646129	1	62	0.033267	1.47799
'ZBTB4'	21	17694	24883	17	7362685	1	29	0.310824	0.507486
'NCRNA00188'	14	1193	31662	17	16342300	1	1256	0.224145	0.649471
'KSR1'	16	2593	151682	17	25799035	1	1977	0.249965	0.60212
'TAOK1'	3	43	153560	17	27717942	1	15944	0.065429	1.18423
'PEX12'	4	5975	3842	17	33901814	1	15	0.0811071	1.09094
'AP2B1'	5	148	139152	17	33914281	1	11	0.0965226	1.01537
'NBR1'	24	1535	41209	17	41322497	1	562	0.344946	0.462249
'DUSP3'	21	6755	12879	17	41843489	1	31	0.310824	0.507486
'NSF'	1	4778	166796	17	44668037	1	38	0.033267	1.47799
'PNPO'	1	1	7785	17	46018888	1	3730	0.033267	1.47799
'MSI2'	5	247	423369	17	55333930	1	25	0.0965226	1.01537
'TMC6'	19	4825	19490	17	76108998	3	23809	0.00570528	2.24372
'RPTOR'	70	6564	421549	17	78518624	2	1777	0.340857	0.467427
'PCYT2'	3	10	8563	17	79860777	1	11571	0.065429	1.18423
'DLGAP1'	84	11104	381299	18	3498836	2	13868	0.424206	0.372423
'ZNF521'	98	6016	290327	18	22641887	1	10997	0.813033	0.089892
'MAPRE2'	8	2332	165486	18	32556891	1	489	0.141237	0.850052
'PMAIP1'	4	10759	4347	18	57567191	1	5452	0.0811071	1.09094
'ZCCHC2'	11	1822	55159	18	60190657	1	10264	0.183741	0.735793
'CNDP2'	5	1556	27188	18	72163499	1	338	0.0965226	1.01537
'LOC284276'	17	1952	31172	18	74240611	1	38	0.262552	0.580785
'MOBKL2A'	36	2703	25233	19	2071036	1	152	0.465376	0.332196
'RFX2'	19	418	117489	19	5993175	1	6094	0.287096	0.541973
'ZNF414'	0	0	3586	19	8575462	1	448	0.016774	1.77536
'PDE4A'	3	601	48975	19	10531332	1	16	0.065429	1.18423
'MAP4K1'	0	0	30363	19	39078280	1	1645	0.016774	1.77536
'CCDC61'	1	1452	23535	19	46498338	1	1380	0.033267	1.47799
'EHD2'	2	1188	29790	19	48216600	1	1648	0.0494838	1.30554
'BAX'	2	3	6938	19	49458116	1	60	0.0494838	1.30554
'ZNF552'	2	7116	7830	19	58318451	1	18332	0.0494838	1.30554
'SIRPA'	2	522	45727	20	1874812	1	46	0.0494838	1.30554
'PANK2'	2	667	35016	20	3869485	1	4179	0.0494838	1.30554
'C20orf94'	80	9754	188075	20	10415950	3	1221	0.16322	0.787227
'ACSS2'	4	4274	53004	20	33462765	1	2383	0.0811071	1.09094
'DHX35'	3	14715	77385	20	37590980	1	2227	0.065429	1.18423
'ADA'	23	793	32213	20	43248163	1	1900	0.333763	0.476561
'ZMYND8'	39	9078	147094	20	45838380	2	1788	0.150564	0.822279
'CASS4'	29	3322	47229	20	54987167	1	642	0.398108	0.399999
'CYYR1'	2	17	107053	21	27838528	1	24	0.0494838	1.30554
'DSCAM'	2	2	834697	21	41384342	1	52	0.0494838	1.30554
'PDXK'	0	0	43210	21	45138977	1	139	0.016774	1.77536
'AGPAT3'	31	8777	122359	21	45285115	2	6089	0.105571	0.976454
'YDJC'	4	20375	1963	22	21982377	1	500	0.0811071	1.09094
'PPM1F'	11	837	33425	22	22273792	1	5639	0.183741	0.735793
'PIWIL3'	34	6100	55683	22	25115000	1	17	0.446962	0.34973
'HORMAD2'	28	33151	96606	22	30476452	2	9953	0.0898252	1.0466
'NCF4'	20	4393	17029	22	37257029	2	3876	0.0520191	1.28384
'GGA1'	6	943	25090	22	38004480	1	3582	0.11168	0.952025
'SUN2'	7	2220	21213	22	39130734	1	3578	0.126583	0.897624
'TBL1X'	6	85	256445	23	9431334	1	10030	0.11168	0.952025
'GPR143'	5	6603	40552	23	9693453	1	1182	0.0965226	1.01537
'BMX'	13	2316	55752	23	15518899	1	16	0.210904	0.675915
'SH3KBP1'	18	1842	353661	23	19552083	1	659	0.274927	0.560782
'SMC1A'	2	49	48547	23	53401071	1	2522	0.0494838	1.30554
'LOC550643'	4	14	88285	23	56755717	1	45	0.0811071	1.09094
'OPHN1'	5	1969	391112	23	67262187	1	1195	0.0965226	1.01537
'NLGN3'	13	4226	26369	23	70364680	1	32	0.210904	0.675915
'BCYRN1'	31	1783	518928	23	70430034	1	22	0.418146	0.378672
'TNMD'	1	1	15091	23	99839789	1	146	0.033267	1.47799
'RPL36A'	13	607	4835	23	100645947	1	1095	0.210904	0.675915
'TRPC5'	2	8	308463	23	111017541	1	153	0.0494838	1.30554
'LRCH2'	0	0	123452	23	114345183	1	109	0.016774	1.77536
'Gene SEPT6'	49	8246	77644	23	118749689	2	1430	0.210777	0.676177
'LAMP2'	7	8247	43201	23	119560003	1	1593	0.126583	0.897624
'ELF4'	14	650	45793	23	129198895	3	497	0.00268078	2.57174
'RAP2C'	1	18	15136	23	131337053	1	9409	0.033267	1.47799
'GAB3'	20	895	75822	23	153903526	1	184	0.29906	0.524242
'UTY'	9	5207	232288	24	15360262	2	62	0.0139769	1.85459
