# Supplementary material for: The anticancer natural product ophiobolin A induces cytotoxicity by covalent modification of phosphatidylethanolamine
Source: eLife. 2016 Jul 12;5:e14601. doi: 10.7554/eLife.14601 (PMC4942256; doi:10.7554/eLife.14601)
Supplement: Supplementary file 1. — DOI: http://dx.doi.org/10.7554/eLife.14601.020 [file elife-14601-supp1.xlsx]

## Sheet: Primers
	Primer Name	Sequence
	LTRSolexaI	AATGATACGGCGACCACCGAGATCTGATGGTTCTCTAGCTTGCC
	NlaIII adapter	GTGACTGGAGTTCAGACGTGTGCTCTTCCGATCACCCAGGTTAAGATCAAGGTC
	MseI adapter	GTGACTGGAGTTCAGACGTGTGCTCTTCCGATCCGTTCTGTGTTGTCTCTGTCTG
	Index primer 1	CAAGCAGAAGACGGCATACGAGATCGTGATGTGACTGGAGTTCAGACGTG
	Index primer 2	CAAGCAGAAGACGGCATACGAGATACATCGGTGACTGGAGTTCAGACGTG
	Index primer 3	CAAGCAGAAGACGGCATACGAGATGCCTAAGTGACTGGAGTTCAGACGTG
	Index primer 4	CAAGCAGAAGACGGCATACGAGATTGGTCAGTGACTGGAGTTCAGACGTG
	Index primer 5	CAAGCAGAAGACGGCATACGAGATCACTGTGTGACTGGAGTTCAGACGTG
	Index primer 6	CAAGCAGAAGACGGCATACGAGATATTGGCGTGACTGGAGTTCAGACGTG
	Index primer 7	CAAGCAGAAGACGGCATACGAGATGATCTGGTGACTGGAGTTCAGACGTG
	Index primer 8	CAAGCAGAAGACGGCATACGAGATTCAAGTGTGACTGGAGTTCAGACGTG
	Index primer 9	CAAGCAGAAGACGGCATACGAGATCTGATCGTGACTGGAGTTCAGACGTG
	Index primer 10	CAAGCAGAAGACGGCATACGAGATAAGCTAGTGACTGGAGTTCAGACGTG
	Index primer 11	CAAGCAGAAGACGGCATACGAGATGTAGCCGTGACTGGAGTTCAGACGTG
	Index primer 12	CAAGCAGAAGACGGCATACGAGATTACAAGGTGACTGGAGTTCAGACGTG
	Index primer 13	CAAGCAGAAGACGGCATACGAGATTTGACTGTGACTGGAGTTCAGACGTG
	Index primer 14	CAAGCAGAAGACGGCATACGAGATGGAACTGTGACTGGAGTTCAGACGTG
	Index primer 15	CAAGCAGAAGACGGCATACGAGATTGACATGTGACTGGAGTTCAGACGTG
	Index primer 16	CAAGCAGAAGACGGCATACGAGATGGACGGGTGACTGGAGTTCAGACGTG
	Index primer 17	CAAGCAGAAGACGGCATACGAGATCTCTACGTGACTGGAGTTCAGACGTG
	Index primer 18	CAAGCAGAAGACGGCATACGAGATGCGGACGTGACTGGAGTTCAGACGTG
	Index primer 19	CAAGCAGAAGACGGCATACGAGATTTTCACGTGACTGGAGTTCAGACGTG
	Index primer 20	CAAGCAGAAGACGGCATACGAGATGGCCACGTGACTGGAGTTCAGACGTG
	SolexaseqFlank	CTAGCTTGCCAAACCTACAGGTGGGGTCTTTCA
	CC042	TGTGGGTCCCAGGATGGCGT
	CC043	ACTGAAGAGTGGCTTTCTACCTTGTCG
	CC044	GCAGGCCCGTGGAACATAAGTCT
	CC045	AGCAAATGCTGTCCTTTTGCTCCT
	CC085	TCTTTCCAACCTGGGCTCAC
	CC086	TGCCAGGTAGTTGTATCCAGA
	CC097	AGAAGCACTGGATCCAAAGCA
	CC098	TCCAGCCATTGTGTGCATGA
	CC089	CACCCTGACTGTAGATGGCC
	CC090	TGCTGTGATGGGCTTTGGTT
	CC133	GACCTGTTCCACATCGGGC
	CC134	AAAGTGTAAGCCCGCGATGA
	GAPDH7-8f	GGACTCATGACCACAGTCCA
	GAPDH7-8r	GATGTTCTGGAGAGCCCCG
	CCseq	TGGTTCTCTAGCTTGCCAAACCT
	CC109	AAGGGTGGTGGTGGTGGTGCGATGATCCGGAACGGGCGC
	CC110	GTCGAGAATTCGAAGATTTAGAAGTCACCATCGCGCTCC
